# Supplementary material for: Potential CD8+ T Cell Cross-Reactivity Against SARS-CoV-2 Conferred by Other Coronavirus Strains
Source: Front Immunol. 2020 Nov 5;11:579480. doi: 10.3389/fimmu.2020.579480 (PMC7676914; doi:10.3389/fimmu.2020.579480)
Supplement: Supplementary Table 1 — List of predicted scores for immunogenicity. Immunogenicity predicted by Repitope for all 9-mer peptides that have passed MHC presentation threshold. [file Table_1.csv]

Peptide	strain	protein	ProteinID	HLAallele	Rank	HLABinding	ImmunogenicityScore	ImmunogenicityClassification
AFFRYLTFV	HKU1	hemagglutinin-esterase glycoprotein (HE)	Other	HLA.C04.01	1.8231	1	0.33184	Negative
AGDSIFKSF	HKU1	hemagglutinin-esterase glycoprotein (HE)	Other	HLA.A24.02	1.8448	1	0.2392	Negative
AGDSIFKSF	HKU1	hemagglutinin-esterase glycoprotein (HE)	Other	HLA.C04.01	0.3369	1	0.2392	Negative
AGDSIFKSF	HKU1	hemagglutinin-esterase glycoprotein (HE)	Other	HLA.C07.02	1.9793	1	0.2392	Negative
ALLFVVFLL	HKU1	hemagglutinin-esterase glycoprotein (HE)	Other	HLA.A02.01	0.6181	1	0.3296	Negative
ALYSNMAFF	HKU1	hemagglutinin-esterase glycoprotein (HE)	Other	HLA.C07.02	0.6461	1	0.3868	Positive
ALYSNMAFF	HKU1	hemagglutinin-esterase glycoprotein (HE)	Other	HLA.C04.01	0.9477	1	0.3868	Positive
ALYSNMAFF	HKU1	hemagglutinin-esterase glycoprotein (HE)	Other	HLA.A03.01	1.9017	1	0.3868	Positive
ALYSNMAFF	HKU1	hemagglutinin-esterase glycoprotein (HE)	Other	HLA.A24.02	0.5555	1	0.3868	Positive
ALYSNMAFF	HKU1	hemagglutinin-esterase glycoprotein (HE)	Other	HLA.C07.01	1.4899	1	0.3868	Positive
ALYSNMAFF	HKU1	hemagglutinin-esterase glycoprotein (HE)	Other	HLA.A02.01	1.0557	1	0.3868	Positive
ASDISLSVA	HKU1	hemagglutinin-esterase glycoprotein (HE)	Other	HLA.A01.01	1.6768	1	0.35776	Negative
CFDKSKQFV	HKU1	hemagglutinin-esterase glycoprotein (HE)	Other	HLA.C04.01	0.3388	1	0.21024	Negative
CVYDFLPII	HKU1	hemagglutinin-esterase glycoprotein (HE)	Other	HLA.A02.01	1.5013	1	0.28688	Negative
DLDCIYISL	HKU1	hemagglutinin-esterase glycoprotein (HE)	Other	HLA.C04.01	0.9893	1	0.24704	Negative
DYLDIHPSL	HKU1	hemagglutinin-esterase glycoprotein (HE)	Other	HLA.B08.01	1.4462	1	0.2356	Negative
DYLDIHPSL	HKU1	hemagglutinin-esterase glycoprotein (HE)	Other	HLA.C07.02	0.152	1	0.2356	Negative
DYLDIHPSL	HKU1	hemagglutinin-esterase glycoprotein (HE)	Other	HLA.C04.01	0.3643	1	0.2356	Negative
DYLDIHPSL	HKU1	hemagglutinin-esterase glycoprotein (HE)	Other	HLA.A24.02	0.1421	1	0.2356	Negative
DYLDIHPSL	HKU1	hemagglutinin-esterase glycoprotein (HE)	Other	HLA.C07.01	0.3217	1	0.2356	Negative
EPLNVVSHL	HKU1	hemagglutinin-esterase glycoprotein (HE)	Other	HLA.B07.02	0.5629	1	0.3196	Negative
EPLNVVSHL	HKU1	hemagglutinin-esterase glycoprotein (HE)	Other	HLA.B08.01	1.2319	1	0.3196	Negative
FHFTRFYNY	HKU1	hemagglutinin-esterase glycoprotein (HE)	Other	HLA.A24.02	1.7523	1	0.20736	Negative
FHFTRFYNY	HKU1	hemagglutinin-esterase glycoprotein (HE)	Other	HLA.C07.02	0.1574	1	0.20736	Negative
FHFTRFYNY	HKU1	hemagglutinin-esterase glycoprotein (HE)	Other	HLA.C07.01	0.2618	1	0.20736	Negative
FINYSKEVY	HKU1	hemagglutinin-esterase glycoprotein (HE)	Other	HLA.A01.01	0.4021	1	0.17808	Negative
FKSFHFTRF	HKU1	hemagglutinin-esterase glycoprotein (HE)	Other	HLA.C07.01	0.9653	1	0.21152	Negative
FKSFHFTRF	HKU1	hemagglutinin-esterase glycoprotein (HE)	Other	HLA.C07.02	0.6953	1	0.21152	Negative
FKSNFSQYY	HKU1	hemagglutinin-esterase glycoprotein (HE)	Other	HLA.A01.01	1.4759	1	0.136	Negative
FKSNFSQYY	HKU1	hemagglutinin-esterase glycoprotein (HE)	Other	HLA.C07.02	0.6597	1	0.136	Negative
FKSNFSQYY	HKU1	hemagglutinin-esterase glycoprotein (HE)	Other	HLA.C07.01	0.3766	1	0.136	Negative
FLPIILQGI	HKU1	hemagglutinin-esterase glycoprotein (HE)	Other	HLA.A02.01	0.255	1	0.38776	Positive
FLPIILQGI	HKU1	hemagglutinin-esterase glycoprotein (HE)	Other	HLA.C04.01	1.2687	1	0.38776	Positive
FLSLPTKAL	HKU1	hemagglutinin-esterase glycoprotein (HE)	Other	HLA.C07.02	1.2092	1	0.3924	Positive
FLSLPTKAL	HKU1	hemagglutinin-esterase glycoprotein (HE)	Other	HLA.B07.02	1.4761	1	0.3924	Positive
FLSLPTKAL	HKU1	hemagglutinin-esterase glycoprotein (HE)	Other	HLA.A02.01	0.4645	1	0.3924	Positive
FLSLPTKAL	HKU1	hemagglutinin-esterase glycoprotein (HE)	Other	HLA.C04.01	0.6844	1	0.3924	Positive
FLSLPTKAL	HKU1	hemagglutinin-esterase glycoprotein (HE)	Other	HLA.B08.01	0.4355	1	0.3924	Positive
FLSLPTKAL	HKU1	hemagglutinin-esterase glycoprotein (HE)	Other	HLA.C07.01	1.4856	1	0.3924	Positive
FLYDNFTSI	HKU1	hemagglutinin-esterase glycoprotein (HE)	Other	HLA.C04.01	0.0833	1	0.25752	Negative
FLYDNFTSI	HKU1	hemagglutinin-esterase glycoprotein (HE)	Other	HLA.C07.01	0.1049	1	0.25752	Negative
FLYDNFTSI	HKU1	hemagglutinin-esterase glycoprotein (HE)	Other	HLA.A24.02	1.5469	1	0.25752	Negative
FLYDNFTSI	HKU1	hemagglutinin-esterase glycoprotein (HE)	Other	HLA.B08.01	0.3157	1	0.25752	Negative
FLYDNFTSI	HKU1	hemagglutinin-esterase glycoprotein (HE)	Other	HLA.A02.01	0.0045	1	0.25752	Negative
FLYDNFTSI	HKU1	hemagglutinin-esterase glycoprotein (HE)	Other	HLA.C07.02	0.0763	1	0.25752	Negative
FPNGSNDVW	HKU1	hemagglutinin-esterase glycoprotein (HE)	Other	HLA.B07.02	0.8335	1	0.37512	Positive
FRNSSANYV	HKU1	hemagglutinin-esterase glycoprotein (HE)	Other	HLA.C04.01	1.3344	1	0.24032	Negative
FRNSSANYV	HKU1	hemagglutinin-esterase glycoprotein (HE)	Other	HLA.C07.01	0.0488	1	0.24032	Negative
FRNSSANYV	HKU1	hemagglutinin-esterase glycoprotein (HE)	Other	HLA.C07.02	0.1802	1	0.24032	Negative
FRYLTFVDI	HKU1	hemagglutinin-esterase glycoprotein (HE)	Other	HLA.C07.01	0.2895	1	0.25312	Negative
FRYLTFVDI	HKU1	hemagglutinin-esterase glycoprotein (HE)	Other	HLA.C07.02	0.4846	1	0.25312	Negative
FTLLGCSLY	HKU1	hemagglutinin-esterase glycoprotein (HE)	Other	HLA.A01.01	0.2675	1	0.3248	Negative
FVDIPYNVS	HKU1	hemagglutinin-esterase glycoprotein (HE)	Other	HLA.A01.01	1.4954	1	0.28592	Negative
FYRALYSNM	HKU1	hemagglutinin-esterase glycoprotein (HE)	Other	HLA.A24.02	0.9951	1	0.3232	Negative
FYRALYSNM	HKU1	hemagglutinin-esterase glycoprotein (HE)	Other	HLA.C04.01	1.6106	1	0.3232	Negative
FYRALYSNM	HKU1	hemagglutinin-esterase glycoprotein (HE)	Other	HLA.C07.01	1.0985	1	0.3232	Negative
FYRALYSNM	HKU1	hemagglutinin-esterase glycoprotein (HE)	Other	HLA.C07.02	0.2742	1	0.3232	Negative
GDSGFISIL	HKU1	hemagglutinin-esterase glycoprotein (HE)	Other	HLA.B40.01	0.685	1	0.3928	Positive
GEGDQIIFY	HKU1	hemagglutinin-esterase glycoprotein (HE)	Other	HLA.B40.01	1.0579	1	0.23504	Negative
GEGDQIIFY	HKU1	hemagglutinin-esterase glycoprotein (HE)	Other	HLA.A01.01	1.7946	1	0.23504	Negative
GFISILSGL	HKU1	hemagglutinin-esterase glycoprotein (HE)	Other	HLA.C04.01	1.0449	1	0.40728	Positive
GFISILSGL	HKU1	hemagglutinin-esterase glycoprotein (HE)	Other	HLA.A24.02	1.4283	1	0.40728	Positive
GFISILSGL	HKU1	hemagglutinin-esterase glycoprotein (HE)	Other	HLA.C07.01	1.7795	1	0.40728	Positive
GFISILSGL	HKU1	hemagglutinin-esterase glycoprotein (HE)	Other	HLA.C07.02	0.7513	1	0.40728	Positive
GFNEPLNVV	HKU1	hemagglutinin-esterase glycoprotein (HE)	Other	HLA.C07.02	1.5993	1	0.35952	Negative
GFNEPLNVV	HKU1	hemagglutinin-esterase glycoprotein (HE)	Other	HLA.C04.01	0.3432	1	0.35952	Negative
GLLYNVSCI	HKU1	hemagglutinin-esterase glycoprotein (HE)	Other	HLA.A02.01	1.9598	1	0.35208	Negative
GRCPTSSII	HKU1	hemagglutinin-esterase glycoprotein (HE)	Other	HLA.C07.01	1.1997	1	0.42592	Positive
GVNFNPYHR	HKU1	hemagglutinin-esterase glycoprotein (HE)	Other	HLA.A03.01	0.605	1	0.27152	Negative
HGDSGFISI	HKU1	hemagglutinin-esterase glycoprotein (HE)	Other	HLA.C04.01	0.4206	1	0.33976	Negative
HGDSGFISI	HKU1	hemagglutinin-esterase glycoprotein (HE)	Other	HLA.C07.01	1.9384	1	0.33976	Negative
HLNHDWFLF	HKU1	hemagglutinin-esterase glycoprotein (HE)	Other	HLA.A24.02	0.5253	1	0.34144	Negative
HLNHDWFLF	HKU1	hemagglutinin-esterase glycoprotein (HE)	Other	HLA.A01.01	1.317	1	0.34144	Negative
HLNHDWFLF	HKU1	hemagglutinin-esterase glycoprotein (HE)	Other	HLA.C04.01	0.8748	1	0.34144	Negative
HPICVYDFL	HKU1	hemagglutinin-esterase glycoprotein (HE)	Other	HLA.B07.02	0.9633	1	0.31952	Negative
IFINYSKEV	HKU1	hemagglutinin-esterase glycoprotein (HE)	Other	HLA.C07.01	1.5343	1	0.12752	Negative
IFINYSKEV	HKU1	hemagglutinin-esterase glycoprotein (HE)	Other	HLA.A24.02	1.3929	1	0.12752	Negative
IFINYSKEV	HKU1	hemagglutinin-esterase glycoprotein (HE)	Other	HLA.C07.02	0.7566	1	0.12752	Negative
IFINYSKEV	HKU1	hemagglutinin-esterase glycoprotein (HE)	Other	HLA.C04.01	0.8336	1	0.12752	Negative
IIFYEGVNF	HKU1	hemagglutinin-esterase glycoprotein (HE)	Other	HLA.C07.02	1.5929	1	0.28544	Negative
IIFYEGVNF	HKU1	hemagglutinin-esterase glycoprotein (HE)	Other	HLA.A24.02	1.0949	1	0.28544	Negative
IIKHPICVY	HKU1	hemagglutinin-esterase glycoprotein (HE)	Other	HLA.A03.01	1.2211	1	0.28248	Negative
ILQGILLCL	HKU1	hemagglutinin-esterase glycoprotein (HE)	Other	HLA.A02.01	0.7087	1	0.54768	Positive
ILSGLLYNV	HKU1	hemagglutinin-esterase glycoprotein (HE)	Other	HLA.A02.01	0.0424	1	0.33544	Negative
ILSLNNPIF	HKU1	hemagglutinin-esterase glycoprotein (HE)	Other	HLA.C04.01	0.8926	1	0.43656	Positive
ILSLNNPIF	HKU1	hemagglutinin-esterase glycoprotein (HE)	Other	HLA.A24.02	0.7298	1	0.43656	Positive
INNLKIKNF	HKU1	hemagglutinin-esterase glycoprotein (HE)	Other	HLA.B08.01	1.9091	1	0.26688	Negative
INYSKEVYF	HKU1	hemagglutinin-esterase glycoprotein (HE)	Other	HLA.A24.02	1.4948	1	0.13568	Negative
INYSKEVYF	HKU1	hemagglutinin-esterase glycoprotein (HE)	Other	HLA.C07.02	0.9843	1	0.13568	Negative
INYSKEVYF	HKU1	hemagglutinin-esterase glycoprotein (HE)	Other	HLA.C07.01	1.5158	1	0.13568	Negative
IPYNVSLSK	HKU1	hemagglutinin-esterase glycoprotein (HE)	Other	HLA.A03.01	1.6791	1	0.20736	Negative
IPYNVSLSK	HKU1	hemagglutinin-esterase glycoprotein (HE)	Other	HLA.B07.02	1.7055	1	0.20736	Negative
ISILSGLLY	HKU1	hemagglutinin-esterase glycoprotein (HE)	Other	HLA.A03.01	1.266	1	0.26376	Negative
ISILSGLLY	HKU1	hemagglutinin-esterase glycoprotein (HE)	Other	HLA.A01.01	0.1373	1	0.26376	Negative
ISLKPGSYK	HKU1	hemagglutinin-esterase glycoprotein (HE)	Other	HLA.A03.01	0.0784	1	0.23832	Negative
ISYYGVFLY	HKU1	hemagglutinin-esterase glycoprotein (HE)	Other	HLA.A01.01	0.1693	1	0.34872	Negative
ISYYGVFLY	HKU1	hemagglutinin-esterase glycoprotein (HE)	Other	HLA.C07.02	0.9074	1	0.34872	Negative
ISYYGVFLY	HKU1	hemagglutinin-esterase glycoprotein (HE)	Other	HLA.C07.01	0.6951	1	0.34872	Negative
ISYYGVFLY	HKU1	hemagglutinin-esterase glycoprotein (HE)	Other	HLA.A03.01	0.2424	1	0.34872	Negative
KHPICVYDF	HKU1	hemagglutinin-esterase glycoprotein (HE)	Other	HLA.A24.02	1.2613	1	0.24688	Negative
KPGSYKVST	HKU1	hemagglutinin-esterase glycoprotein (HE)	Other	HLA.B07.02	0.9536	1	0.17432	Negative
KQFVPVQVV	HKU1	hemagglutinin-esterase glycoprotein (HE)	Other	HLA.A02.01	1.2291	1	0.30768	Negative
KQFVPVQVV	HKU1	hemagglutinin-esterase glycoprotein (HE)	Other	HLA.B40.01	0.8511	1	0.30768	Negative
KQFVPVQVV	HKU1	hemagglutinin-esterase glycoprotein (HE)	Other	HLA.C07.01	1.7964	1	0.30768	Negative
KSFHFTRFY	HKU1	hemagglutinin-esterase glycoprotein (HE)	Other	HLA.A03.01	0.4072	1	0.16792	Negative
KSFHFTRFY	HKU1	hemagglutinin-esterase glycoprotein (HE)	Other	HLA.C07.01	0.789	1	0.16792	Negative
KSFHFTRFY	HKU1	hemagglutinin-esterase glycoprotein (HE)	Other	HLA.A01.01	0.7231	1	0.16792	Negative
KSFHFTRFY	HKU1	hemagglutinin-esterase glycoprotein (HE)	Other	HLA.C07.02	1.2119	1	0.16792	Negative
KSNFSQYYY	HKU1	hemagglutinin-esterase glycoprotein (HE)	Other	HLA.C07.01	1.2816	1	0.14864	Negative
KSNFSQYYY	HKU1	hemagglutinin-esterase glycoprotein (HE)	Other	HLA.C07.02	1.9458	1	0.14864	Negative
KSNFSQYYY	HKU1	hemagglutinin-esterase glycoprotein (HE)	Other	HLA.A01.01	0.1536	1	0.14864	Negative
KSNFSQYYY	HKU1	hemagglutinin-esterase glycoprotein (HE)	Other	HLA.A03.01	0.609	1	0.14864	Negative
KVRFYRALY	HKU1	hemagglutinin-esterase glycoprotein (HE)	Other	HLA.A03.01	0.658	1	0.30168	Negative
LCFDKSKQF	HKU1	hemagglutinin-esterase glycoprotein (HE)	Other	HLA.B08.01	1.9087	1	0.22976	Negative
LFFYFCYGF	HKU1	hemagglutinin-esterase glycoprotein (HE)	Other	HLA.A24.02	1.8175	1	0.28216	Negative
LFKSNFSQY	HKU1	hemagglutinin-esterase glycoprotein (HE)	Other	HLA.C07.02	0.7201	1	0.15528	Negative
LFKSNFSQY	HKU1	hemagglutinin-esterase glycoprotein (HE)	Other	HLA.C07.01	1.4722	1	0.15528	Negative
LLFLLYNDK	HKU1	hemagglutinin-esterase glycoprotein (HE)	Other	HLA.A03.01	1.5965	1	0.24624	Negative
LLGCSLYLV	HKU1	hemagglutinin-esterase glycoprotein (HE)	Other	HLA.A02.01	0.954	1	0.33896	Negative
LLNKVRFYR	HKU1	hemagglutinin-esterase glycoprotein (HE)	Other	HLA.A03.01	0.4911	1	0.30624	Negative
LNNPIFINY	HKU1	hemagglutinin-esterase glycoprotein (HE)	Other	HLA.A01.01	0.6152	1	0.23568	Negative
LPIILQGIL	HKU1	hemagglutinin-esterase glycoprotein (HE)	Other	HLA.B07.02	0.2887	1	0.39304	Positive
LSLNNPIFI	HKU1	hemagglutinin-esterase glycoprotein (HE)	Other	HLA.C07.01	1.8552	1	0.32832	Negative
LSVACQLPY	HKU1	hemagglutinin-esterase glycoprotein (HE)	Other	HLA.A01.01	1.5565	1	0.4208	Positive
LYDNFTSIW	HKU1	hemagglutinin-esterase glycoprotein (HE)	Other	HLA.C04.01	0.0766	1	0.21624	Negative
LYDNFTSIW	HKU1	hemagglutinin-esterase glycoprotein (HE)	Other	HLA.A24.02	0.1049	1	0.21624	Negative
LYDNFTSIW	HKU1	hemagglutinin-esterase glycoprotein (HE)	Other	HLA.C07.01	1.862	1	0.21624	Negative
LYDNFTSIW	HKU1	hemagglutinin-esterase glycoprotein (HE)	Other	HLA.C07.02	1.0451	1	0.21624	Negative
LYLVPLCLF	HKU1	hemagglutinin-esterase glycoprotein (HE)	Other	HLA.A24.02	0.2893	1	0.32688	Negative
MAFFRYLTF	HKU1	hemagglutinin-esterase glycoprotein (HE)	Other	HLA.C07.01	0.709	1	0.34448	Negative
MAFFRYLTF	HKU1	hemagglutinin-esterase glycoprotein (HE)	Other	HLA.C07.02	0.3523	1	0.34448	Negative
MAFFRYLTF	HKU1	hemagglutinin-esterase glycoprotein (HE)	Other	HLA.A24.02	0.9894	1	0.34448	Negative
MAFFRYLTF	HKU1	hemagglutinin-esterase glycoprotein (HE)	Other	HLA.B08.01	0.3774	1	0.34448	Negative
NERASDISL	HKU1	hemagglutinin-esterase glycoprotein (HE)	Other	HLA.B40.01	0.1763	1	0.30144	Negative
NERASDISL	HKU1	hemagglutinin-esterase glycoprotein (HE)	Other	HLA.B07.02	1.8936	1	0.30144	Negative
NFNPYHRFK	HKU1	hemagglutinin-esterase glycoprotein (HE)	Other	HLA.A03.01	1.9404	1	0.21104	Negative
NFSQYYYNI	HKU1	hemagglutinin-esterase glycoprotein (HE)	Other	HLA.A24.02	0.4873	1	0.26976	Negative
NFSQYYYNI	HKU1	hemagglutinin-esterase glycoprotein (HE)	Other	HLA.C04.01	1.4188	1	0.26976	Negative
NFSQYYYNI	HKU1	hemagglutinin-esterase glycoprotein (HE)	Other	HLA.C07.02	1.8245	1	0.26976	Negative
NFTSIWPYY	HKU1	hemagglutinin-esterase glycoprotein (HE)	Other	HLA.C04.01	1.4393	1	0.36864	Positive
NFTSIWPYY	HKU1	hemagglutinin-esterase glycoprotein (HE)	Other	HLA.C07.01	1.8304	1	0.36864	Positive
NFTSIWPYY	HKU1	hemagglutinin-esterase glycoprotein (HE)	Other	HLA.A24.02	1.5031	1	0.36864	Positive
NFTSIWPYY	HKU1	hemagglutinin-esterase glycoprotein (HE)	Other	HLA.C07.02	1.1277	1	0.36864	Positive
NKVRFYRAL	HKU1	hemagglutinin-esterase glycoprotein (HE)	Other	HLA.B08.01	1.9488	1	0.27624	Negative
NLKIKNFDY	HKU1	hemagglutinin-esterase glycoprotein (HE)	Other	HLA.A01.01	1.5243	1	0.18128	Negative
NPYHRFKCF	HKU1	hemagglutinin-esterase glycoprotein (HE)	Other	HLA.B08.01	0.1027	1	0.24648	Negative
NPYHRFKCF	HKU1	hemagglutinin-esterase glycoprotein (HE)	Other	HLA.B07.02	0.7183	1	0.24648	Negative
NSSANYVGK	HKU1	hemagglutinin-esterase glycoprotein (HE)	Other	HLA.A03.01	1.227	1	0.1856	Negative
NYTGEGDQI	HKU1	hemagglutinin-esterase glycoprotein (HE)	Other	HLA.A24.02	0.7896	1	0.14672	Negative
PYNVSLSKF	HKU1	hemagglutinin-esterase glycoprotein (HE)	Other	HLA.C04.01	1.9542	1	0.2008	Negative
PYNVSLSKF	HKU1	hemagglutinin-esterase glycoprotein (HE)	Other	HLA.A24.02	0.1024	1	0.2008	Negative
RALYSNMAF	HKU1	hemagglutinin-esterase glycoprotein (HE)	Other	HLA.C04.01	1.7962	1	0.34656	Negative
RALYSNMAF	HKU1	hemagglutinin-esterase glycoprotein (HE)	Other	HLA.C07.02	0.8227	1	0.34656	Negative
RALYSNMAF	HKU1	hemagglutinin-esterase glycoprotein (HE)	Other	HLA.C07.01	1.1753	1	0.34656	Negative
RALYSNMAF	HKU1	hemagglutinin-esterase glycoprotein (HE)	Other	HLA.B07.02	0.8494	1	0.34656	Negative
RASDISLSV	HKU1	hemagglutinin-esterase glycoprotein (HE)	Other	HLA.B07.02	1.0773	1	0.3164	Negative
RASDISLSV	HKU1	hemagglutinin-esterase glycoprotein (HE)	Other	HLA.A02.01	1.4022	1	0.3164	Negative
RASDISLSV	HKU1	hemagglutinin-esterase glycoprotein (HE)	Other	HLA.C07.02	1.1835	1	0.3164	Negative
RASDISLSV	HKU1	hemagglutinin-esterase glycoprotein (HE)	Other	HLA.C04.01	1.1983	1	0.3164	Negative
RASDISLSV	HKU1	hemagglutinin-esterase glycoprotein (HE)	Other	HLA.C07.01	0.4719	1	0.3164	Negative
SCKSDILSL	HKU1	hemagglutinin-esterase glycoprotein (HE)	Other	HLA.B08.01	1.6941	1	0.27664	Negative
SHLNHDWFL	HKU1	hemagglutinin-esterase glycoprotein (HE)	Other	HLA.C07.02	0.7161	1	0.3308	Negative
SHLNHDWFL	HKU1	hemagglutinin-esterase glycoprotein (HE)	Other	HLA.C07.01	0.8531	1	0.3308	Negative
SIIKHPICV	HKU1	hemagglutinin-esterase glycoprotein (HE)	Other	HLA.B08.01	1.1807	1	0.30896	Negative
SIIKHPICV	HKU1	hemagglutinin-esterase glycoprotein (HE)	Other	HLA.A02.01	0.6312	1	0.30896	Negative
SLKPGSYKV	HKU1	hemagglutinin-esterase glycoprotein (HE)	Other	HLA.A02.01	0.2397	1	0.23144	Negative
SLKPGSYKV	HKU1	hemagglutinin-esterase glycoprotein (HE)	Other	HLA.B08.01	0.6222	1	0.23144	Negative
SLKPGSYKV	HKU1	hemagglutinin-esterase glycoprotein (HE)	Other	HLA.C04.01	1.6343	1	0.23144	Negative
SLPTKALCF	HKU1	hemagglutinin-esterase glycoprotein (HE)	Other	HLA.B08.01	1.235	1	0.39384	Positive
SLPTKALCF	HKU1	hemagglutinin-esterase glycoprotein (HE)	Other	HLA.A24.02	0.7776	1	0.39384	Positive
SLPTKALCF	HKU1	hemagglutinin-esterase glycoprotein (HE)	Other	HLA.C04.01	1.2412	1	0.39384	Positive
SLSKFNSCK	HKU1	hemagglutinin-esterase glycoprotein (HE)	Other	HLA.A03.01	0.1536	1	0.26096	Negative
SLYLVPLCL	HKU1	hemagglutinin-esterase glycoprotein (HE)	Other	HLA.A02.01	0.5828	1	0.28888	Negative
SNMAFFRYL	HKU1	hemagglutinin-esterase glycoprotein (HE)	Other	HLA.B08.01	1.9648	1	0.34496	Negative
SNMAFFRYL	HKU1	hemagglutinin-esterase glycoprotein (HE)	Other	HLA.C07.02	0.9969	1	0.34496	Negative
SNMAFFRYL	HKU1	hemagglutinin-esterase glycoprotein (HE)	Other	HLA.C07.01	1.3331	1	0.34496	Negative
SSAGDSIFK	HKU1	hemagglutinin-esterase glycoprotein (HE)	Other	HLA.A03.01	0.2952	1	0.29168	Negative
SSANYVGKY	HKU1	hemagglutinin-esterase glycoprotein (HE)	Other	HLA.A03.01	1.5515	1	0.23512	Negative
SSANYVGKY	HKU1	hemagglutinin-esterase glycoprotein (HE)	Other	HLA.A01.01	0.1181	1	0.23512	Negative
STTAPFLSL	HKU1	hemagglutinin-esterase glycoprotein (HE)	Other	HLA.C07.01	1.1428	1	0.44024	Positive
STTAPFLSL	HKU1	hemagglutinin-esterase glycoprotein (HE)	Other	HLA.C07.02	1.447	1	0.44024	Positive
STTAPFLSL	HKU1	hemagglutinin-esterase glycoprotein (HE)	Other	HLA.B07.02	1.1808	1	0.44024	Positive
SVYGFSNVV	HKU1	hemagglutinin-esterase glycoprotein (HE)	Other	HLA.C07.01	0.6111	1	0.28872	Negative
SVYGFSNVV	HKU1	hemagglutinin-esterase glycoprotein (HE)	Other	HLA.C07.02	0.9008	1	0.28872	Negative
SVYGFSNVV	HKU1	hemagglutinin-esterase glycoprotein (HE)	Other	HLA.A02.01	0.2932	1	0.28872	Negative
TFVDIPYNV	HKU1	hemagglutinin-esterase glycoprotein (HE)	Other	HLA.A24.02	0.4925	1	0.2732	Negative
TFVDIPYNV	HKU1	hemagglutinin-esterase glycoprotein (HE)	Other	HLA.C04.01	0.273	1	0.2732	Negative
TFVDIPYNV	HKU1	hemagglutinin-esterase glycoprotein (HE)	Other	HLA.C07.02	0.3348	1	0.2732	Negative
TFVDIPYNV	HKU1	hemagglutinin-esterase glycoprotein (HE)	Other	HLA.A02.01	0.943	1	0.2732	Negative
TFVDIPYNV	HKU1	hemagglutinin-esterase glycoprotein (HE)	Other	HLA.C07.01	0.3972	1	0.2732	Negative
TLLGCSLYL	HKU1	hemagglutinin-esterase glycoprotein (HE)	Other	HLA.A02.01	0.3415	1	0.33392	Negative
TSIWPYYSF	HKU1	hemagglutinin-esterase glycoprotein (HE)	Other	HLA.A24.02	0.5518	1	0.31104	Negative
TSIWPYYSF	HKU1	hemagglutinin-esterase glycoprotein (HE)	Other	HLA.C07.02	0.8717	1	0.31104	Negative
TSIWPYYSF	HKU1	hemagglutinin-esterase glycoprotein (HE)	Other	HLA.C07.01	1.541	1	0.31104	Negative
VACQLPYCY	HKU1	hemagglutinin-esterase glycoprotein (HE)	Other	HLA.A01.01	1.7638	1	0.38304	Positive
VDIPYNVSL	HKU1	hemagglutinin-esterase glycoprotein (HE)	Other	HLA.B40.01	0.4786	1	0.2564	Negative
VNFNPYHRF	HKU1	hemagglutinin-esterase glycoprotein (HE)	Other	HLA.A24.02	0.5701	1	0.20944	Negative
VNFNPYHRF	HKU1	hemagglutinin-esterase glycoprotein (HE)	Other	HLA.C07.01	0.9571	1	0.20944	Negative
VNFNPYHRF	HKU1	hemagglutinin-esterase glycoprotein (HE)	Other	HLA.C07.02	0.5943	1	0.20944	Negative
VNFNPYHRF	HKU1	hemagglutinin-esterase glycoprotein (HE)	Other	HLA.C04.01	1.4778	1	0.20944	Negative
VVFLLFLLY	HKU1	hemagglutinin-esterase glycoprotein (HE)	Other	HLA.A01.01	1.2502	1	0.18824	Negative
VVFLLFLLY	HKU1	hemagglutinin-esterase glycoprotein (HE)	Other	HLA.A03.01	1.3968	1	0.18824	Negative
VVYPDLDCI	HKU1	hemagglutinin-esterase glycoprotein (HE)	Other	HLA.A02.01	1.7561	1	0.3088	Negative
VWLLNKVRF	HKU1	hemagglutinin-esterase glycoprotein (HE)	Other	HLA.C04.01	0.7145	1	0.33792	Negative
VWLLNKVRF	HKU1	hemagglutinin-esterase glycoprotein (HE)	Other	HLA.C07.02	0.7462	1	0.33792	Negative
VWLLNKVRF	HKU1	hemagglutinin-esterase glycoprotein (HE)	Other	HLA.A24.02	0.0696	1	0.33792	Negative
VYDFLPIIL	HKU1	hemagglutinin-esterase glycoprotein (HE)	Other	HLA.C04.01	0.0066	1	0.28856	Negative
VYDFLPIIL	HKU1	hemagglutinin-esterase glycoprotein (HE)	Other	HLA.C07.02	0.2387	1	0.28856	Negative
VYDFLPIIL	HKU1	hemagglutinin-esterase glycoprotein (HE)	Other	HLA.C07.01	0.4382	1	0.28856	Negative
VYDFLPIIL	HKU1	hemagglutinin-esterase glycoprotein (HE)	Other	HLA.A24.02	0.1414	1	0.28856	Negative
VYGFSNVVY	HKU1	hemagglutinin-esterase glycoprotein (HE)	Other	HLA.C04.01	1.0238	1	0.26776	Negative
VYGFSNVVY	HKU1	hemagglutinin-esterase glycoprotein (HE)	Other	HLA.C07.01	1.5736	1	0.26776	Negative
VYGFSNVVY	HKU1	hemagglutinin-esterase glycoprotein (HE)	Other	HLA.A24.02	0.4088	1	0.26776	Negative
VYGFSNVVY	HKU1	hemagglutinin-esterase glycoprotein (HE)	Other	HLA.C07.02	1.0049	1	0.26776	Negative
VYPDLDCIY	HKU1	hemagglutinin-esterase glycoprotein (HE)	Other	HLA.C07.02	0.8711	1	0.3064	Negative
VYPDLDCIY	HKU1	hemagglutinin-esterase glycoprotein (HE)	Other	HLA.A24.02	0.6888	1	0.3064	Negative
VYPDLDCIY	HKU1	hemagglutinin-esterase glycoprotein (HE)	Other	HLA.C04.01	1.1277	1	0.3064	Negative
WLLNKVRFY	HKU1	hemagglutinin-esterase glycoprotein (HE)	Other	HLA.C07.02	1.6372	1	0.30336	Negative
WLLNKVRFY	HKU1	hemagglutinin-esterase glycoprotein (HE)	Other	HLA.A03.01	1.971	1	0.30336	Negative
WLLNKVRFY	HKU1	hemagglutinin-esterase glycoprotein (HE)	Other	HLA.A01.01	1.4843	1	0.30336	Negative
WLLNKVRFY	HKU1	hemagglutinin-esterase glycoprotein (HE)	Other	HLA.C07.01	1.2152	1	0.30336	Negative
YEGVNFNPY	HKU1	hemagglutinin-esterase glycoprotein (HE)	Other	HLA.B40.01	1.4968	1	0.28488	Negative
YFRNSSANY	HKU1	hemagglutinin-esterase glycoprotein (HE)	Other	HLA.C07.01	0.4689	1	0.2204	Negative
YFRNSSANY	HKU1	hemagglutinin-esterase glycoprotein (HE)	Other	HLA.C04.01	1.1142	1	0.2204	Negative
YFRNSSANY	HKU1	hemagglutinin-esterase glycoprotein (HE)	Other	HLA.C07.02	0.3363	1	0.2204	Negative
YFTLLGCSL	HKU1	hemagglutinin-esterase glycoprotein (HE)	Other	HLA.C07.02	1.2066	1	0.3568	Negative
YFTLLGCSL	HKU1	hemagglutinin-esterase glycoprotein (HE)	Other	HLA.C04.01	1.0017	1	0.3568	Negative
YGFNEPLNV	HKU1	hemagglutinin-esterase glycoprotein (HE)	Other	HLA.C07.02	0.984	1	0.30176	Negative
YGFNEPLNV	HKU1	hemagglutinin-esterase glycoprotein (HE)	Other	HLA.C04.01	0.9995	1	0.30176	Negative
YGFNEPLNV	HKU1	hemagglutinin-esterase glycoprotein (HE)	Other	HLA.A02.01	1.0549	1	0.30176	Negative
YGFNEPLNV	HKU1	hemagglutinin-esterase glycoprotein (HE)	Other	HLA.C07.01	0.6171	1	0.30176	Negative
YISLKPGSY	HKU1	hemagglutinin-esterase glycoprotein (HE)	Other	HLA.A03.01	1.9632	1	0.25264	Negative
YISLKPGSY	HKU1	hemagglutinin-esterase glycoprotein (HE)	Other	HLA.A01.01	0.3334	1	0.25264	Negative
YISLKPGSY	HKU1	hemagglutinin-esterase glycoprotein (HE)	Other	HLA.C07.02	1.8557	1	0.25264	Negative
YKVSTTAPF	HKU1	hemagglutinin-esterase glycoprotein (HE)	Other	HLA.C07.01	1.8948	1	0.30824	Negative
YKVSTTAPF	HKU1	hemagglutinin-esterase glycoprotein (HE)	Other	HLA.C07.02	1.6168	1	0.30824	Negative
YLDIHPSLC	HKU1	hemagglutinin-esterase glycoprotein (HE)	Other	HLA.A01.01	1.2316	1	0.24688	Negative
YLDIHPSLC	HKU1	hemagglutinin-esterase glycoprotein (HE)	Other	HLA.C04.01	0.6205	1	0.24688	Negative
YLDIHPSLC	HKU1	hemagglutinin-esterase glycoprotein (HE)	Other	HLA.A02.01	0.7103	1	0.24688	Negative
YLTFVDIPY	HKU1	hemagglutinin-esterase glycoprotein (HE)	Other	HLA.A01.01	0.8158	1	0.26168	Negative
YLVPLCLFK	HKU1	hemagglutinin-esterase glycoprotein (HE)	Other	HLA.A03.01	0.7533	1	0.3164	Negative
YNIDTGSVY	HKU1	hemagglutinin-esterase glycoprotein (HE)	Other	HLA.A01.01	0.6712	1	0.2272	Negative
YNIDTGSVY	HKU1	hemagglutinin-esterase glycoprotein (HE)	Other	HLA.C07.02	0.8989	1	0.2272	Negative
YNIDTGSVY	HKU1	hemagglutinin-esterase glycoprotein (HE)	Other	HLA.C07.01	0.894	1	0.2272	Negative
YNVSCISYY	HKU1	hemagglutinin-esterase glycoprotein (HE)	Other	HLA.A01.01	1.4871	1	0.2888	Negative
YPDLDCIYI	HKU1	hemagglutinin-esterase glycoprotein (HE)	Other	HLA.B07.02	1.7831	1	0.30824	Negative
YPDLDCIYI	HKU1	hemagglutinin-esterase glycoprotein (HE)	Other	HLA.C04.01	0.6748	1	0.30824	Negative
YRALYSNMA	HKU1	hemagglutinin-esterase glycoprotein (HE)	Other	HLA.C07.01	0.8785	1	0.33736	Negative
YRALYSNMA	HKU1	hemagglutinin-esterase glycoprotein (HE)	Other	HLA.C07.02	1.5434	1	0.33736	Negative
YSKEVYFTL	HKU1	hemagglutinin-esterase glycoprotein (HE)	Other	HLA.C04.01	0.888	1	0.13848	Negative
YSKEVYFTL	HKU1	hemagglutinin-esterase glycoprotein (HE)	Other	HLA.B08.01	0.3755	1	0.13848	Negative
YSKEVYFTL	HKU1	hemagglutinin-esterase glycoprotein (HE)	Other	HLA.C07.02	0.4025	1	0.13848	Negative
YSKEVYFTL	HKU1	hemagglutinin-esterase glycoprotein (HE)	Other	HLA.C07.01	0.5826	1	0.13848	Negative
YSKEVYFTL	HKU1	hemagglutinin-esterase glycoprotein (HE)	Other	HLA.A24.02	1.1473	1	0.13848	Negative
YSNMAFFRY	HKU1	hemagglutinin-esterase glycoprotein (HE)	Other	HLA.A01.01	0.0401	1	0.30296	Negative
YSNMAFFRY	HKU1	hemagglutinin-esterase glycoprotein (HE)	Other	HLA.C07.02	1.1418	1	0.30296	Negative
YSNMAFFRY	HKU1	hemagglutinin-esterase glycoprotein (HE)	Other	HLA.C07.01	1.1382	1	0.30296	Negative
YYNIDTGSV	HKU1	hemagglutinin-esterase glycoprotein (HE)	Other	HLA.C04.01	0.2326	1	0.2456	Negative
YYNIDTGSV	HKU1	hemagglutinin-esterase glycoprotein (HE)	Other	HLA.C07.02	0.6733	1	0.2456	Negative
YYNIDTGSV	HKU1	hemagglutinin-esterase glycoprotein (HE)	Other	HLA.C07.01	1.1808	1	0.2456	Negative
YYNIDTGSV	HKU1	hemagglutinin-esterase glycoprotein (HE)	Other	HLA.A24.02	0.7668	1	0.2456	Negative
AFLAFSIVF	HKU1	membrane glycoprotein (M)	M	HLA.A24.02	0.209	1	0.43408	Positive
AFLAFSIVF	HKU1	membrane glycoprotein (M)	M	HLA.C07.02	0.6926	1	0.43408	Positive
AFLAFSIVF	HKU1	membrane glycoprotein (M)	M	HLA.C04.01	0.707	1	0.43408	Positive
AFSIVFTII	HKU1	membrane glycoprotein (M)	M	HLA.A24.02	0.8756	1	0.3984	Positive
AFSIVFTII	HKU1	membrane glycoprotein (M)	M	HLA.C04.01	1.3484	1	0.3984	Positive
ALNNAFLAF	HKU1	membrane glycoprotein (M)	M	HLA.C07.02	0.6983	1	0.42568	Positive
ALNNAFLAF	HKU1	membrane glycoprotein (M)	M	HLA.A01.01	1.8655	1	0.42568	Positive
ALNNAFLAF	HKU1	membrane glycoprotein (M)	M	HLA.C07.01	1.5207	1	0.42568	Positive
ALNNAFLAF	HKU1	membrane glycoprotein (M)	M	HLA.C04.01	0.358	1	0.42568	Positive
ALNNAFLAF	HKU1	membrane glycoprotein (M)	M	HLA.A03.01	1.6377	1	0.42568	Positive
ALNNAFLAF	HKU1	membrane glycoprotein (M)	M	HLA.A24.02	0.6554	1	0.42568	Positive
ATVIRGHLY	HKU1	membrane glycoprotein (M)	M	HLA.A01.01	0.1333	1	0.27384	Negative
ATVIRGHLY	HKU1	membrane glycoprotein (M)	M	HLA.A03.01	0.7959	1	0.27384	Negative
ATVIRGHLY	HKU1	membrane glycoprotein (M)	M	HLA.C07.01	1.3997	1	0.27384	Negative
ATVIRGHLY	HKU1	membrane glycoprotein (M)	M	HLA.C07.02	1.7688	1	0.27384	Negative
CFYALNNAF	HKU1	membrane glycoprotein (M)	M	HLA.C07.02	1.1655	1	0.35208	Negative
CFYALNNAF	HKU1	membrane glycoprotein (M)	M	HLA.A24.02	0.6491	1	0.35208	Negative
CFYALNNAF	HKU1	membrane glycoprotein (M)	M	HLA.C04.01	1.8382	1	0.35208	Negative
CIDMKGKMF	HKU1	membrane glycoprotein (M)	M	HLA.C04.01	1.3683	1	0.32008	Negative
CIDMKGKMF	HKU1	membrane glycoprotein (M)	M	HLA.A01.01	1.675	1	0.32008	Negative
DVNSGFAVF	HKU1	membrane glycoprotein (M)	M	HLA.B08.01	1.5582	1	0.42256	Positive
DVNSGFAVF	HKU1	membrane glycoprotein (M)	M	HLA.C04.01	1.8258	1	0.42256	Positive
DVNSGFAVF	HKU1	membrane glycoprotein (M)	M	HLA.A24.02	1.5344	1	0.42256	Positive
DYHTLTATV	HKU1	membrane glycoprotein (M)	M	HLA.C07.02	1.6571	1	0.26976	Negative
DYHTLTATV	HKU1	membrane glycoprotein (M)	M	HLA.A24.02	0.8058	1	0.26976	Negative
FGYTSRSMF	HKU1	membrane glycoprotein (M)	M	HLA.C07.02	0.7148	1	0.22568	Negative
FGYTSRSMF	HKU1	membrane glycoprotein (M)	M	HLA.C04.01	1.9404	1	0.22568	Negative
FGYTSRSMF	HKU1	membrane glycoprotein (M)	M	HLA.C07.01	0.925	1	0.22568	Negative
FLAFSIVFT	HKU1	membrane glycoprotein (M)	M	HLA.A02.01	0.4629	1	0.4344	Positive
FLDKLDVNS	HKU1	membrane glycoprotein (M)	M	HLA.A02.01	1.4657	1	0.25256	Negative
FLKEWNFSL	HKU1	membrane glycoprotein (M)	M	HLA.C07.01	0.6786	1	0.27056	Negative
FLKEWNFSL	HKU1	membrane glycoprotein (M)	M	HLA.C07.02	0.4952	1	0.27056	Negative
FLKEWNFSL	HKU1	membrane glycoprotein (M)	M	HLA.B08.01	0.3027	1	0.27056	Negative
FLKEWNFSL	HKU1	membrane glycoprotein (M)	M	HLA.A02.01	0.0195	1	0.27056	Negative
FLKEWNFSL	HKU1	membrane glycoprotein (M)	M	HLA.C04.01	0.4953	1	0.27056	Negative
FNPETNNLM	HKU1	membrane glycoprotein (M)	M	HLA.C07.02	1.8614	1	0.38216	Positive
FNPETNNLM	HKU1	membrane glycoprotein (M)	M	HLA.C04.01	1.4226	1	0.38216	Positive
FSLGVILLF	HKU1	membrane glycoprotein (M)	M	HLA.A24.02	1.2489	1	0.5384	Positive
FSLGVILLF	HKU1	membrane glycoprotein (M)	M	HLA.C04.01	1.6369	1	0.5384	Positive
FSLGVILLF	HKU1	membrane glycoprotein (M)	M	HLA.C07.02	1.2411	1	0.5384	Positive
FSLGVILLF	HKU1	membrane glycoprotein (M)	M	HLA.A01.01	1.5459	1	0.5384	Positive
FSLGVILLF	HKU1	membrane glycoprotein (M)	M	HLA.C07.01	1.2925	1	0.5384	Positive
FTSDQAVTF	HKU1	membrane glycoprotein (M)	M	HLA.C07.02	0.462	1	0.38984	Positive
FTSDQAVTF	HKU1	membrane glycoprotein (M)	M	HLA.A01.01	0.5147	1	0.38984	Positive
FTSDQAVTF	HKU1	membrane glycoprotein (M)	M	HLA.C04.01	0.427	1	0.38984	Positive
FTSDQAVTF	HKU1	membrane glycoprotein (M)	M	HLA.C07.01	0.4177	1	0.38984	Positive
FTSDQAVTF	HKU1	membrane glycoprotein (M)	M	HLA.A24.02	1.1192	1	0.38984	Positive
FVKSKVGNY	HKU1	membrane glycoprotein (M)	M	HLA.A01.01	1.033	1	0.1644	Negative
FVKSKVGNY	HKU1	membrane glycoprotein (M)	M	HLA.C07.01	1.6745	1	0.1644	Negative
FVNSIRLFI	HKU1	membrane glycoprotein (M)	M	HLA.A02.01	1.3022	1	0.36368	Positive
FVNSIRLFI	HKU1	membrane glycoprotein (M)	M	HLA.C07.02	1.8039	1	0.36368	Positive
FVNSIRLFI	HKU1	membrane glycoprotein (M)	M	HLA.C07.01	0.8897	1	0.36368	Positive
FVNSIRLFI	HKU1	membrane glycoprotein (M)	M	HLA.C04.01	1.0146	1	0.36368	Positive
FVRPVIEDY	HKU1	membrane glycoprotein (M)	M	HLA.C07.01	1.1857	1	0.2344	Negative
FVRPVIEDY	HKU1	membrane glycoprotein (M)	M	HLA.C07.02	1.4495	1	0.2344	Negative
FVRPVIEDY	HKU1	membrane glycoprotein (M)	M	HLA.A01.01	0.7676	1	0.2344	Negative
FYALNNAFL	HKU1	membrane glycoprotein (M)	M	HLA.C07.01	0.4769	1	0.37128	Positive
FYALNNAFL	HKU1	membrane glycoprotein (M)	M	HLA.C07.02	0.172	1	0.37128	Positive
FYALNNAFL	HKU1	membrane glycoprotein (M)	M	HLA.A24.02	0.1984	1	0.37128	Positive
FYALNNAFL	HKU1	membrane glycoprotein (M)	M	HLA.C04.01	0.1034	1	0.37128	Positive
GFAVFVKSK	HKU1	membrane glycoprotein (M)	M	HLA.A03.01	1.6635	1	0.2812	Negative
GMDTALLRA	HKU1	membrane glycoprotein (M)	M	HLA.A02.01	0.7075	1	0.50536	Positive
GNYRLPSSK	HKU1	membrane glycoprotein (M)	M	HLA.A03.01	1.3779	1	0.19696	Negative
GYTSRSMFV	HKU1	membrane glycoprotein (M)	M	HLA.A24.02	1.2111	1	0.2164	Negative
GYTSRSMFV	HKU1	membrane glycoprotein (M)	M	HLA.C04.01	1.8191	1	0.2164	Negative
HLYIQGVKL	HKU1	membrane glycoprotein (M)	M	HLA.C07.02	0.5062	1	0.21584	Negative
HLYIQGVKL	HKU1	membrane glycoprotein (M)	M	HLA.B08.01	0.3801	1	0.21584	Negative
HLYIQGVKL	HKU1	membrane glycoprotein (M)	M	HLA.A02.01	0.5008	1	0.21584	Negative
HLYIQGVKL	HKU1	membrane glycoprotein (M)	M	HLA.C07.01	0.6079	1	0.21584	Negative
HLYIQGVKL	HKU1	membrane glycoprotein (M)	M	HLA.C04.01	0.9584	1	0.21584	Negative
HTLTATVIR	HKU1	membrane glycoprotein (M)	M	HLA.A03.01	1.4501	1	0.40456	Positive
IEDYHTLTA	HKU1	membrane glycoprotein (M)	M	HLA.B40.01	0.8973	1	0.2296	Negative
ILLFITIIL	HKU1	membrane glycoprotein (M)	M	HLA.A02.01	0.8044	1	0.2956	Negative
ILQFGYTSR	HKU1	membrane glycoprotein (M)	M	HLA.A03.01	0.5494	1	0.29096	Negative
ILYFVNSIR	HKU1	membrane glycoprotein (M)	M	HLA.A03.01	0.478	1	0.2672	Negative
IRTGSWWSF	HKU1	membrane glycoprotein (M)	M	HLA.C07.02	0.1895	1	0.46496	Positive
IRTGSWWSF	HKU1	membrane glycoprotein (M)	M	HLA.C07.01	0.1591	1	0.46496	Positive
IRTGSWWSF	HKU1	membrane glycoprotein (M)	M	HLA.A24.02	1.1017	1	0.46496	Positive
ISIVIWILY	HKU1	membrane glycoprotein (M)	M	HLA.A01.01	0.7763	1	0.25368	Negative
ITIILQFGY	HKU1	membrane glycoprotein (M)	M	HLA.A01.01	0.3952	1	0.32992	Negative
ITLTIFNCF	HKU1	membrane glycoprotein (M)	M	HLA.A24.02	1.7882	1	0.39584	Positive
IVFTIISIV	HKU1	membrane glycoprotein (M)	M	HLA.A02.01	1.2487	1	0.218	Negative
IVIWILYFV	HKU1	membrane glycoprotein (M)	M	HLA.A02.01	1.2395	1	0.136	Negative
KEWNFSLGV	HKU1	membrane glycoprotein (M)	M	HLA.B40.01	0.1415	1	0.29544	Negative
KMIILWLMW	HKU1	membrane glycoprotein (M)	M	HLA.A24.02	1.7375	1	0.35808	Negative
KPSGMDTAL	HKU1	membrane glycoprotein (M)	M	HLA.B07.02	0.02	1	0.42168	Positive
KVQVLCTYK	HKU1	membrane glycoprotein (M)	M	HLA.A03.01	0.4502	1	0.23488	Negative
LAFSIVFTI	HKU1	membrane glycoprotein (M)	M	HLA.C07.01	1.5834	1	0.46688	Positive
LDVNSGFAV	HKU1	membrane glycoprotein (M)	M	HLA.B40.01	1.9363	1	0.3868	Positive
LFIRTGSWW	HKU1	membrane glycoprotein (M)	M	HLA.A24.02	0.7361	1	0.38912	Positive
LFITIILQF	HKU1	membrane glycoprotein (M)	M	HLA.C07.02	0.6686	1	0.25544	Negative
LFITIILQF	HKU1	membrane glycoprotein (M)	M	HLA.C04.01	0.7018	1	0.25544	Negative
LFITIILQF	HKU1	membrane glycoprotein (M)	M	HLA.A24.02	0.2143	1	0.25544	Negative
LMWPLTITL	HKU1	membrane glycoprotein (M)	M	HLA.A24.02	1.4886	1	0.52992	Positive
LMWPLTITL	HKU1	membrane glycoprotein (M)	M	HLA.C07.01	1.0286	1	0.52992	Positive
LMWPLTITL	HKU1	membrane glycoprotein (M)	M	HLA.C04.01	0.4791	1	0.52992	Positive
LMWPLTITL	HKU1	membrane glycoprotein (M)	M	HLA.C07.02	0.535	1	0.52992	Positive
LMWPLTITL	HKU1	membrane glycoprotein (M)	M	HLA.A02.01	0.0556	1	0.52992	Positive
LPSSKPSGM	HKU1	membrane glycoprotein (M)	M	HLA.B07.02	0.1673	1	0.30032	Negative
LPSSKPSGM	HKU1	membrane glycoprotein (M)	M	HLA.B08.01	0.4	1	0.30032	Negative
LSDLPVYVT	HKU1	membrane glycoprotein (M)	M	HLA.A01.01	1.5859	1	0.34144	Negative
LWLMWPLTI	HKU1	membrane glycoprotein (M)	M	HLA.A24.02	0.5234	1	0.60448	Positive
LWLMWPLTI	HKU1	membrane glycoprotein (M)	M	HLA.C07.02	1.9822	1	0.60448	Positive
LWLMWPLTI	HKU1	membrane glycoprotein (M)	M	HLA.C04.01	1.3522	1	0.60448	Positive
LYFVNSIRL	HKU1	membrane glycoprotein (M)	M	HLA.C07.02	0.1035	1	0.23384	Negative
LYFVNSIRL	HKU1	membrane glycoprotein (M)	M	HLA.C04.01	0.3998	1	0.23384	Negative
LYFVNSIRL	HKU1	membrane glycoprotein (M)	M	HLA.A24.02	0.136	1	0.23384	Negative
LYFVNSIRL	HKU1	membrane glycoprotein (M)	M	HLA.C07.01	0.4385	1	0.23384	Negative
NFSLGVILL	HKU1	membrane glycoprotein (M)	M	HLA.C04.01	0.225	1	0.48648	Positive
NFSLGVILL	HKU1	membrane glycoprotein (M)	M	HLA.C07.01	1.473	1	0.48648	Positive
NFSLGVILL	HKU1	membrane glycoprotein (M)	M	HLA.C07.02	0.8306	1	0.48648	Positive
NFSLGVILL	HKU1	membrane glycoprotein (M)	M	HLA.A24.02	0.7808	1	0.48648	Positive
NSGFAVFVK	HKU1	membrane glycoprotein (M)	M	HLA.A03.01	1.8577	1	0.31392	Negative
PVIEDYHTL	HKU1	membrane glycoprotein (M)	M	HLA.A24.02	1.658	1	0.24064	Negative
RLFIRTGSW	HKU1	membrane glycoprotein (M)	M	HLA.B08.01	1.4289	1	0.37832	Positive
RSMFVYLIK	HKU1	membrane glycoprotein (M)	M	HLA.A03.01	0.2557	1	0.19968	Negative
SDLPVYVTV	HKU1	membrane glycoprotein (M)	M	HLA.B40.01	0.7831	1	0.2852	Negative
SFNPETNNL	HKU1	membrane glycoprotein (M)	M	HLA.A24.02	0.3397	1	0.37264	Positive
SFNPETNNL	HKU1	membrane glycoprotein (M)	M	HLA.C04.01	0.0557	1	0.37264	Positive
SFNPETNNL	HKU1	membrane glycoprotein (M)	M	HLA.C07.02	0.132	1	0.37264	Positive
SFNPETNNL	HKU1	membrane glycoprotein (M)	M	HLA.C07.01	0.3258	1	0.37264	Positive
SGMDTALLR	HKU1	membrane glycoprotein (M)	M	HLA.A03.01	1.6332	1	0.46896	Positive
SIVFTIISI	HKU1	membrane glycoprotein (M)	M	HLA.A02.01	1.3472	1	0.2368	Negative
SLGVILLFI	HKU1	membrane glycoprotein (M)	M	HLA.A02.01	1.1533	1	0.50224	Positive
SMFVYLIKM	HKU1	membrane glycoprotein (M)	M	HLA.C07.02	1.444	1	0.23304	Negative
SMFVYLIKM	HKU1	membrane glycoprotein (M)	M	HLA.A02.01	0.8194	1	0.23304	Negative
SRSMFVYLI	HKU1	membrane glycoprotein (M)	M	HLA.C07.02	0.3454	1	0.2852	Negative
SRSMFVYLI	HKU1	membrane glycoprotein (M)	M	HLA.C07.01	0.1345	1	0.2852	Negative
TIFNCFYAL	HKU1	membrane glycoprotein (M)	M	HLA.A02.01	1.8806	1	0.28792	Negative
TIISIVIWI	HKU1	membrane glycoprotein (M)	M	HLA.A02.01	1.5673	1	0.28936	Negative
TLSDLPVYV	HKU1	membrane glycoprotein (M)	M	HLA.A02.01	0.0075	1	0.35888	Negative
TLSDLPVYV	HKU1	membrane glycoprotein (M)	M	HLA.C07.01	0.7602	1	0.35888	Negative
TLSDLPVYV	HKU1	membrane glycoprotein (M)	M	HLA.C04.01	0.2633	1	0.35888	Negative
TLSDLPVYV	HKU1	membrane glycoprotein (M)	M	HLA.C07.02	1.3925	1	0.35888	Negative
TLTIFNCFY	HKU1	membrane glycoprotein (M)	M	HLA.A01.01	1.1091	1	0.25224	Negative
TSDQAVTFL	HKU1	membrane glycoprotein (M)	M	HLA.C04.01	0.4079	1	0.46896	Positive
TSDQAVTFL	HKU1	membrane glycoprotein (M)	M	HLA.A01.01	0.385	1	0.46896	Positive
TSRSMFVYL	HKU1	membrane glycoprotein (M)	M	HLA.B08.01	1.7383	1	0.28	Negative
TVIRGHLYI	HKU1	membrane glycoprotein (M)	M	HLA.C07.01	1.456	1	0.28544	Negative
TVIRGHLYI	HKU1	membrane glycoprotein (M)	M	HLA.C07.02	1.8551	1	0.28544	Negative
VFTIISIVI	HKU1	membrane glycoprotein (M)	M	HLA.C04.01	1.3072	1	0.2232	Negative
VFTIISIVI	HKU1	membrane glycoprotein (M)	M	HLA.A24.02	0.8549	1	0.2232	Negative
VKLGTGYTL	HKU1	membrane glycoprotein (M)	M	HLA.B40.01	1.4407	1	0.3568	Negative
VKLGTGYTL	HKU1	membrane glycoprotein (M)	M	HLA.C07.01	1.1068	1	0.3568	Negative
VKLGTGYTL	HKU1	membrane glycoprotein (M)	M	HLA.C07.02	1.0151	1	0.3568	Negative
VTFLKEWNF	HKU1	membrane glycoprotein (M)	M	HLA.A24.02	1.0262	1	0.30168	Negative
VTVAKVQVL	HKU1	membrane glycoprotein (M)	M	HLA.C07.01	1.2047	1	0.3368	Negative
VTVAKVQVL	HKU1	membrane glycoprotein (M)	M	HLA.C07.02	1.4063	1	0.3368	Negative
VTVAKVQVL	HKU1	membrane glycoprotein (M)	M	HLA.B08.01	0.3767	1	0.3368	Negative
VYLIKMIIL	HKU1	membrane glycoprotein (M)	M	HLA.C04.01	1.5609	1	0.3128	Negative
VYLIKMIIL	HKU1	membrane glycoprotein (M)	M	HLA.C07.02	0.6502	1	0.3128	Negative
VYLIKMIIL	HKU1	membrane glycoprotein (M)	M	HLA.A24.02	0.2512	1	0.3128	Negative
WPLTITLTI	HKU1	membrane glycoprotein (M)	M	HLA.B07.02	0.5068	1	0.44376	Positive
YFVNSIRLF	HKU1	membrane glycoprotein (M)	M	HLA.C04.01	0.118	1	0.24312	Negative
YFVNSIRLF	HKU1	membrane glycoprotein (M)	M	HLA.C07.02	0.0559	1	0.24312	Negative
YFVNSIRLF	HKU1	membrane glycoprotein (M)	M	HLA.C07.01	0.2332	1	0.24312	Negative
YFVNSIRLF	HKU1	membrane glycoprotein (M)	M	HLA.A24.02	0.0328	1	0.24312	Negative
YHTLTATVI	HKU1	membrane glycoprotein (M)	M	HLA.C07.01	1.3409	1	0.3308	Negative
YHTLTATVI	HKU1	membrane glycoprotein (M)	M	HLA.C04.01	1.8829	1	0.3308	Negative
YHTLTATVI	HKU1	membrane glycoprotein (M)	M	HLA.C07.02	1.3839	1	0.3308	Negative
YKRAFLDKL	HKU1	membrane glycoprotein (M)	M	HLA.C07.02	1.3863	1	0.17344	Negative
YKRAFLDKL	HKU1	membrane glycoprotein (M)	M	HLA.C07.01	1.5033	1	0.17344	Negative
YLIKMIILW	HKU1	membrane glycoprotein (M)	M	HLA.A24.02	0.9851	1	0.32352	Negative
YTLSDLPVY	HKU1	membrane glycoprotein (M)	M	HLA.C07.02	1.2989	1	0.32744	Negative
YTLSDLPVY	HKU1	membrane glycoprotein (M)	M	HLA.C07.01	1.3361	1	0.32744	Negative
YTLSDLPVY	HKU1	membrane glycoprotein (M)	M	HLA.A01.01	0.1937	1	0.32744	Negative
YTSRSMFVY	HKU1	membrane glycoprotein (M)	M	HLA.A01.01	0.0538	1	0.21952	Negative
YTSRSMFVY	HKU1	membrane glycoprotein (M)	M	HLA.C07.01	1.558	1	0.21952	Negative
YTSRSMFVY	HKU1	membrane glycoprotein (M)	M	HLA.A03.01	1.6141	1	0.21952	Negative
ASEFIVWRA	HKU1	non-structural protein (orf4)	Other	HLA.A01.01	1.9313	1	0.3644	Positive
FIVWRAEAL	HKU1	non-structural protein (orf4)	Other	HLA.A02.01	1.6682	1	0.4444	Positive
FIVWRAEAL	HKU1	non-structural protein (orf4)	Other	HLA.B08.01	0.7217	1	0.4444	Positive
GKFASHFTL	HKU1	non-structural protein (orf4)	Other	HLA.C07.02	0.7786	1	0.30288	Negative
GKFASHFTL	HKU1	non-structural protein (orf4)	Other	HLA.C07.01	0.627	1	0.30288	Negative
GKFASHFTL	HKU1	non-structural protein (orf4)	Other	HLA.B40.01	1.2731	1	0.30288	Negative
GVVTSFTTY	HKU1	non-structural protein (orf4)	Other	HLA.A03.01	0.6601	1	0.3076	Negative
GVVTSFTTY	HKU1	non-structural protein (orf4)	Other	HLA.A01.01	1.4428	1	0.3076	Negative
GYCIVPLNV	HKU1	non-structural protein (orf4)	Other	HLA.A24.02	1.1584	1	0.3376	Negative
HDISHSNNF	HKU1	non-structural protein (orf4)	Other	HLA.B40.01	1.5854	1	0.23096	Negative
IREFGVTNL	HKU1	non-structural protein (orf4)	Other	HLA.C04.01	1.2159	1	0.26912	Negative
IREFGVTNL	HKU1	non-structural protein (orf4)	Other	HLA.C07.02	0.1422	1	0.26912	Negative
IREFGVTNL	HKU1	non-structural protein (orf4)	Other	HLA.C07.01	0.0881	1	0.26912	Negative
KFASHFTLR	HKU1	non-structural protein (orf4)	Other	HLA.A03.01	1.7333	1	0.3264	Negative
KFGKFASHF	HKU1	non-structural protein (orf4)	Other	HLA.A24.02	0.1046	1	0.23616	Negative
KFGKFASHF	HKU1	non-structural protein (orf4)	Other	HLA.C04.01	0.6737	1	0.23616	Negative
KFGKFASHF	HKU1	non-structural protein (orf4)	Other	HLA.C07.02	0.8372	1	0.23616	Negative
KYNYCQPIV	HKU1	non-structural protein (orf4)	Other	HLA.A24.02	1.9697	1	0.2196	Negative
NLEDLCLKY	HKU1	non-structural protein (orf4)	Other	HLA.A01.01	0.1307	1	0.23936	Negative
NNFGVVTSF	HKU1	non-structural protein (orf4)	Other	HLA.C07.02	0.8363	1	0.35472	Negative
NNFGVVTSF	HKU1	non-structural protein (orf4)	Other	HLA.C07.01	0.859	1	0.35472	Negative
NNFGVVTSF	HKU1	non-structural protein (orf4)	Other	HLA.A24.02	1.9043	1	0.35472	Negative
NNFGVVTSF	HKU1	non-structural protein (orf4)	Other	HLA.B40.01	1.7758	1	0.35472	Negative
NVWCRKFGK	HKU1	non-structural protein (orf4)	Other	HLA.A03.01	1.7252	1	0.29888	Negative
NYCQPIVGY	HKU1	non-structural protein (orf4)	Other	HLA.C07.01	1.5104	1	0.31872	Negative
NYCQPIVGY	HKU1	non-structural protein (orf4)	Other	HLA.C07.02	1.0283	1	0.31872	Negative
NYCQPIVGY	HKU1	non-structural protein (orf4)	Other	HLA.A24.02	1.5099	1	0.31872	Negative
QPIVGYCIV	HKU1	non-structural protein (orf4)	Other	HLA.B07.02	1.0808	1	0.368	Positive
REFGVTNLE	HKU1	non-structural protein (orf4)	Other	HLA.B40.01	1.234	1	0.29656	Negative
RLVESASEF	HKU1	non-structural protein (orf4)	Other	HLA.C07.02	1.0394	1	0.27488	Negative
RLVESASEF	HKU1	non-structural protein (orf4)	Other	HLA.C07.01	1.9169	1	0.27488	Negative
RLVESASEF	HKU1	non-structural protein (orf4)	Other	HLA.A24.02	1.0145	1	0.27488	Negative
RLVESASEF	HKU1	non-structural protein (orf4)	Other	HLA.C04.01	0.9594	1	0.27488	Negative
RLVESASEF	HKU1	non-structural protein (orf4)	Other	HLA.A02.01	1.5653	1	0.27488	Negative
RPSYTHSLV	HKU1	non-structural protein (orf4)	Other	HLA.B07.02	0.083	1	0.2824	Negative
SASEFIVWR	HKU1	non-structural protein (orf4)	Other	HLA.A03.01	1.8391	1	0.36432	Positive
SFTTYGNTV	HKU1	non-structural protein (orf4)	Other	HLA.C04.01	0.9251	1	0.21144	Negative
SFTTYGNTV	HKU1	non-structural protein (orf4)	Other	HLA.C07.02	1.11	1	0.21144	Negative
SFTTYGNTV	HKU1	non-structural protein (orf4)	Other	HLA.A24.02	1.4744	1	0.21144	Negative
SLVIREFGV	HKU1	non-structural protein (orf4)	Other	HLA.A02.01	0.4571	1	0.32744	Negative
THSLVIREF	HKU1	non-structural protein (orf4)	Other	HLA.A24.02	1.0523	1	0.31216	Negative
THSLVIREF	HKU1	non-structural protein (orf4)	Other	HLA.C04.01	1.4991	1	0.31216	Negative
THSLVIREF	HKU1	non-structural protein (orf4)	Other	HLA.C07.02	0.5675	1	0.31216	Negative
THSLVIREF	HKU1	non-structural protein (orf4)	Other	HLA.C07.01	0.8886	1	0.31216	Negative
TLRSHDISH	HKU1	non-structural protein (orf4)	Other	HLA.A03.01	1.6545	1	0.3024	Negative
TVSEAVSRL	HKU1	non-structural protein (orf4)	Other	HLA.C07.01	1.4677	1	0.25696	Negative
VESASEFIV	HKU1	non-structural protein (orf4)	Other	HLA.B40.01	0.4893	1	0.29696	Negative
VWCRKFGKF	HKU1	non-structural protein (orf4)	Other	HLA.A24.02	0.779	1	0.27048	Negative
WRAEALNKY	HKU1	non-structural protein (orf4)	Other	HLA.C07.02	0.1851	1	0.26488	Negative
WRAEALNKY	HKU1	non-structural protein (orf4)	Other	HLA.C07.01	0.1044	1	0.26488	Negative
WRPSYTHSL	HKU1	non-structural protein (orf4)	Other	HLA.C04.01	0.8526	1	0.25792	Negative
WRPSYTHSL	HKU1	non-structural protein (orf4)	Other	HLA.C07.01	0.0402	1	0.25792	Negative
WRPSYTHSL	HKU1	non-structural protein (orf4)	Other	HLA.C07.02	0.0302	1	0.25792	Negative
WRPSYTHSL	HKU1	non-structural protein (orf4)	Other	HLA.B08.01	1.0119	1	0.25792	Negative
ADEIANLVL	HKU1	nucleocapsid phosphoprotein (N)	N	HLA.B40.01	0.936	1	0.36464	Positive
ADSPVKDVF	HKU1	nucleocapsid phosphoprotein (N)	N	HLA.B40.01	1.2769	1	0.19752	Negative
AEKPNLNSL	HKU1	nucleocapsid phosphoprotein 2 (N2)	N	HLA.B40.01	0.0593	1	0.2112	Negative
AEKPNLNSL	HKU1	nucleocapsid phosphoprotein 2 (N2)	N	HLA.C07.01	1.9595	1	0.2112	Negative
AEKPNLNSL	HKU1	nucleocapsid phosphoprotein 2 (N2)	N	HLA.B08.01	1.043	1	0.2112	Negative
AEKPNLNSL	HKU1	nucleocapsid phosphoprotein 2 (N2)	N	HLA.B07.02	1.9216	1	0.2112	Negative
AELAPTPGA	HKU1	nucleocapsid phosphoprotein (N)	N	HLA.B40.01	0.6474	1	0.46408	Positive
AHMPMHPMV	HKU1	nucleocapsid phosphoprotein 2 (N2)	N	HLA.C07.01	1.0478	1	0.44584	Positive
AHMPMHPMV	HKU1	nucleocapsid phosphoprotein 2 (N2)	N	HLA.C07.02	0.8612	1	0.44584	Positive
AHMPMHPMV	HKU1	nucleocapsid phosphoprotein 2 (N2)	N	HLA.A24.02	1.926	1	0.44584	Positive
AHMPMHPMV	HKU1	nucleocapsid phosphoprotein 2 (N2)	N	HLA.C04.01	1.9436	1	0.44584	Positive
AKEIRHKIL	HKU1	nucleocapsid phosphoprotein (N)	N	HLA.B08.01	1.5572	1	0.30088	Negative
APLEIVQES	HKU1	nucleocapsid phosphoprotein 2 (N2)	N	HLA.B07.02	1.6341	1	0.412	Positive
APTPGAFFF	HKU1	nucleocapsid phosphoprotein (N)	N	HLA.B07.02	0.1752	1	0.54184	Positive
APTPGAFFF	HKU1	nucleocapsid phosphoprotein (N)	N	HLA.C07.01	1.6022	1	0.54184	Positive
APTPGAFFF	HKU1	nucleocapsid phosphoprotein (N)	N	HLA.C07.02	1.65	1	0.54184	Positive
APTPGAFFF	HKU1	nucleocapsid phosphoprotein (N)	N	HLA.C04.01	0.8392	1	0.54184	Positive
AQEGLLLIV	HKU1	nucleocapsid phosphoprotein 2 (N2)	N	HLA.B40.01	1.8618	1	0.49752	Positive
ASNSRPGSR	HKU1	nucleocapsid phosphoprotein (N)	N	HLA.A03.01	1.3693	1	0.28384	Negative
CYRDGISTI	HKU1	nucleocapsid phosphoprotein 2 (N2)	N	HLA.C07.01	1.1077	1	0.22336	Negative
CYRDGISTI	HKU1	nucleocapsid phosphoprotein 2 (N2)	N	HLA.A24.02	0.4661	1	0.22336	Negative
CYRDGISTI	HKU1	nucleocapsid phosphoprotein 2 (N2)	N	HLA.C04.01	1.4394	1	0.22336	Negative
CYRDGISTI	HKU1	nucleocapsid phosphoprotein 2 (N2)	N	HLA.C07.02	0.7501	1	0.22336	Negative
DEIANLVLA	HKU1	nucleocapsid phosphoprotein (N)	N	HLA.B40.01	1.8843	1	0.3828	Positive
DFTPEDHSL	HKU1	nucleocapsid phosphoprotein (N)	N	HLA.C04.01	1.0169	1	0.31288	Negative
DMADEIANL	HKU1	nucleocapsid phosphoprotein (N)	N	HLA.B08.01	1.9546	1	0.29216	Negative
DMADEIANL	HKU1	nucleocapsid phosphoprotein (N)	N	HLA.A02.01	1.2276	1	0.29216	Negative
EDHSLLATL	HKU1	nucleocapsid phosphoprotein (N)	N	HLA.B40.01	1.2985	1	0.30568	Negative
EIANLVLAK	HKU1	nucleocapsid phosphoprotein (N)	N	HLA.A03.01	0.6364	1	0.39616	Positive
EIRHKILTK	HKU1	nucleocapsid phosphoprotein (N)	N	HLA.A03.01	0.5992	1	0.33496	Negative
ELAPTPGAF	HKU1	nucleocapsid phosphoprotein (N)	N	HLA.B08.01	1.8134	1	0.51632	Positive
ELAPTPGAF	HKU1	nucleocapsid phosphoprotein (N)	N	HLA.C04.01	1.1256	1	0.51632	Positive
ELAPTPGAF	HKU1	nucleocapsid phosphoprotein (N)	N	HLA.A24.02	1.7772	1	0.51632	Positive
ESSRKLLGL	HKU1	nucleocapsid phosphoprotein 2 (N2)	N	HLA.B08.01	1.7465	1	0.29128	Negative
ETLNFQMVK	HKU1	nucleocapsid phosphoprotein 2 (N2)	N	HLA.A03.01	0.7315	1	0.32792	Negative
FELHYSGSI	HKU1	nucleocapsid phosphoprotein (N)	N	HLA.B40.01	0.4541	1	0.18896	Negative
FFFGSKLDL	HKU1	nucleocapsid phosphoprotein (N)	N	HLA.C07.02	0.1611	1	0.32496	Negative
FFFGSKLDL	HKU1	nucleocapsid phosphoprotein (N)	N	HLA.C04.01	0.2487	1	0.32496	Negative
FFFGSKLDL	HKU1	nucleocapsid phosphoprotein (N)	N	HLA.A24.02	1.3019	1	0.32496	Negative
FFFGSKLDL	HKU1	nucleocapsid phosphoprotein (N)	N	HLA.C07.01	0.331	1	0.32496	Negative
FFGSKLDLV	HKU1	nucleocapsid phosphoprotein (N)	N	HLA.C04.01	0.3332	1	0.35592	Negative
FGNAEMLKL	HKU1	nucleocapsid phosphoprotein (N)	N	HLA.C04.01	1.4721	1	0.39648	Positive
FKFSDGQGV	HKU1	nucleocapsid phosphoprotein (N)	N	HLA.C07.01	1.6306	1	0.244	Negative
FKKVETLNF	HKU1	nucleocapsid phosphoprotein 2 (N2)	N	HLA.C07.02	1.8186	1	0.26712	Negative
FKKVETLNF	HKU1	nucleocapsid phosphoprotein 2 (N2)	N	HLA.C07.01	1.888	1	0.26712	Negative
FPLLSEYPL	HKU1	nucleocapsid phosphoprotein 2 (N2)	N	HLA.B07.02	0.5812	1	0.36264	Positive
FQKGRDFKF	HKU1	nucleocapsid phosphoprotein (N)	N	HLA.C07.01	1.2648	1	0.27808	Negative
FQKGRDFKF	HKU1	nucleocapsid phosphoprotein (N)	N	HLA.C07.02	1.0503	1	0.27808	Negative
FQKGRDFKF	HKU1	nucleocapsid phosphoprotein (N)	N	HLA.A24.02	1.5531	1	0.27808	Negative
FQKGRDFKF	HKU1	nucleocapsid phosphoprotein (N)	N	HLA.B08.01	0.8995	1	0.27808	Negative
FQKGRDFKF	HKU1	nucleocapsid phosphoprotein (N)	N	HLA.C04.01	1.6496	1	0.27808	Negative
FQMVKEFPL	HKU1	nucleocapsid phosphoprotein 2 (N2)	N	HLA.B08.01	1.9382	1	0.2876	Negative
FQMVKEFPL	HKU1	nucleocapsid phosphoprotein 2 (N2)	N	HLA.A02.01	1.2188	1	0.2876	Negative
FRQGILLLK	HKU1	nucleocapsid phosphoprotein 2 (N2)	N	HLA.C07.01	1.6603	1	0.36	Negative
FSDGQGVPI	HKU1	nucleocapsid phosphoprotein (N)	N	HLA.C04.01	0.695	1	0.4228	Positive
FSDGQGVPI	HKU1	nucleocapsid phosphoprotein (N)	N	HLA.A01.01	0.5281	1	0.4228	Positive
FSGITQFQK	HKU1	nucleocapsid phosphoprotein (N)	N	HLA.A03.01	1.61	1	0.22416	Negative
FTPEDHSLL	HKU1	nucleocapsid phosphoprotein (N)	N	HLA.C07.02	0.8394	1	0.40456	Positive
FTPEDHSLL	HKU1	nucleocapsid phosphoprotein (N)	N	HLA.C07.01	0.7853	1	0.40456	Positive
FTPEDHSLL	HKU1	nucleocapsid phosphoprotein (N)	N	HLA.A01.01	1.7254	1	0.40456	Positive
FTPEDHSLL	HKU1	nucleocapsid phosphoprotein (N)	N	HLA.A24.02	1.9755	1	0.40456	Positive
FTPEDHSLL	HKU1	nucleocapsid phosphoprotein (N)	N	HLA.C04.01	0.381	1	0.40456	Positive
FTPEDHSLL	HKU1	nucleocapsid phosphoprotein (N)	N	HLA.A02.01	1.9585	1	0.40456	Positive
FYYLGTGPY	HKU1	nucleocapsid phosphoprotein (N)	N	HLA.A24.02	1.4339	1	0.30688	Negative
FYYLGTGPY	HKU1	nucleocapsid phosphoprotein (N)	N	HLA.C07.02	0.2446	1	0.30688	Negative
FYYLGTGPY	HKU1	nucleocapsid phosphoprotein (N)	N	HLA.C07.01	0.5477	1	0.30688	Negative
FYYLGTGPY	HKU1	nucleocapsid phosphoprotein (N)	N	HLA.C04.01	1.4303	1	0.30688	Negative
GAFFFGSKL	HKU1	nucleocapsid phosphoprotein (N)	N	HLA.C07.01	1.4296	1	0.27584	Negative
GAFFFGSKL	HKU1	nucleocapsid phosphoprotein (N)	N	HLA.C07.02	1.5013	1	0.27584	Negative
GESLEGVFW	HKU1	nucleocapsid phosphoprotein (N)	N	HLA.B40.01	1.0037	1	0.35872	Negative
GFETIMKVL	HKU1	nucleocapsid phosphoprotein (N)	N	HLA.C04.01	0.378	1	0.34368	Negative
GIDTAGVLL	HKU1	nucleocapsid phosphoprotein 2 (N2)	N	HLA.A02.01	1.0259	1	0.4652	Positive
GIDTAGVLL	HKU1	nucleocapsid phosphoprotein 2 (N2)	N	HLA.C04.01	0.2339	1	0.4652	Positive
GIDTAGVLL	HKU1	nucleocapsid phosphoprotein 2 (N2)	N	HLA.A01.01	1.0951	1	0.4652	Positive
GLLITKLTL	HKU1	nucleocapsid phosphoprotein 2 (N2)	N	HLA.A02.01	0.6198	1	0.43488	Positive
GLLLIVDQV	HKU1	nucleocapsid phosphoprotein 2 (N2)	N	HLA.A02.01	0.1288	1	0.47208	Positive
GNRSGILKK	HKU1	nucleocapsid phosphoprotein (N)	N	HLA.A03.01	1.4214	1	0.24264	Negative
GPSQNFGNA	HKU1	nucleocapsid phosphoprotein (N)	N	HLA.B07.02	1.2685	1	0.34944	Negative
GSPGSLNFK	HKU1	nucleocapsid phosphoprotein 2 (N2)	N	HLA.A03.01	0.9552	1	0.3212	Negative
GSSGLLITK	HKU1	nucleocapsid phosphoprotein 2 (N2)	N	HLA.A03.01	0.1106	1	0.3256	Negative
GTILPQGYY	HKU1	nucleocapsid phosphoprotein (N)	N	HLA.A01.01	0.2401	1	0.36392	Positive
GTILPQGYY	HKU1	nucleocapsid phosphoprotein (N)	N	HLA.A03.01	0.6499	1	0.36392	Positive
GTNDPQFPI	HKU1	nucleocapsid phosphoprotein (N)	N	HLA.A02.01	1.7169	1	0.38432	Positive
GVLLKQLMV	HKU1	nucleocapsid phosphoprotein 2 (N2)	N	HLA.A02.01	1.6404	1	0.36008	Negative
IANLVLAKL	HKU1	nucleocapsid phosphoprotein (N)	N	HLA.C04.01	1.9757	1	0.4128	Positive
IIPGSPGSL	HKU1	nucleocapsid phosphoprotein 2 (N2)	N	HLA.C04.01	1.9166	1	0.48168	Positive
ILAELAPTP	HKU1	nucleocapsid phosphoprotein (N)	N	HLA.A02.01	1.779	1	0.4656	Positive
ILLLKKLSL	HKU1	nucleocapsid phosphoprotein 2 (N2)	N	HLA.B08.01	0.0355	1	0.33056	Negative
ILLLKKLSL	HKU1	nucleocapsid phosphoprotein 2 (N2)	N	HLA.C04.01	1.6989	1	0.33056	Negative
ILLLKKLSL	HKU1	nucleocapsid phosphoprotein 2 (N2)	N	HLA.C07.02	1.2879	1	0.33056	Negative
ILLLKKLSL	HKU1	nucleocapsid phosphoprotein 2 (N2)	N	HLA.A02.01	0.7643	1	0.33056	Negative
ILSHIIPGS	HKU1	nucleocapsid phosphoprotein 2 (N2)	N	HLA.A02.01	1.8423	1	0.33736	Negative
ILTKPRQKR	HKU1	nucleocapsid phosphoprotein (N)	N	HLA.A03.01	1.2482	1	0.33096	Negative
IMLKAQEGL	HKU1	nucleocapsid phosphoprotein 2 (N2)	N	HLA.A02.01	0.6556	1	0.31448	Negative
ISVPAHMPM	HKU1	nucleocapsid phosphoprotein 2 (N2)	N	HLA.C07.02	1.8973	1	0.468	Positive
IVQESSRKL	HKU1	nucleocapsid phosphoprotein 2 (N2)	N	HLA.B07.02	1.8289	1	0.26544	Negative
KAQEGLLLI	HKU1	nucleocapsid phosphoprotein 2 (N2)	N	HLA.C07.01	1.5094	1	0.37632	Positive
KAQEGLLLI	HKU1	nucleocapsid phosphoprotein 2 (N2)	N	HLA.C04.01	1.5232	1	0.37632	Positive
KEFPLLSEY	HKU1	nucleocapsid phosphoprotein 2 (N2)	N	HLA.B40.01	0.4304	1	0.22552	Negative
KEFPLLSEY	HKU1	nucleocapsid phosphoprotein 2 (N2)	N	HLA.C07.01	1.5281	1	0.22552	Negative
KEFPLLSEY	HKU1	nucleocapsid phosphoprotein 2 (N2)	N	HLA.C07.02	1.8093	1	0.22552	Negative
KEILSHIIP	HKU1	nucleocapsid phosphoprotein 2 (N2)	N	HLA.B40.01	1.8986	1	0.32912	Negative
KGYWYRHSR	HKU1	nucleocapsid phosphoprotein (N)	N	HLA.A03.01	1.082	1	0.22232	Negative
KILTKPRQK	HKU1	nucleocapsid phosphoprotein (N)	N	HLA.A03.01	0.0521	1	0.26664	Negative
KLGTNDPQF	HKU1	nucleocapsid phosphoprotein (N)	N	HLA.A24.02	1.3749	1	0.30696	Negative
KLGTNDPQF	HKU1	nucleocapsid phosphoprotein (N)	N	HLA.C04.01	1.7329	1	0.30696	Negative
KLSLLGFRL	HKU1	nucleocapsid phosphoprotein 2 (N2)	N	HLA.A02.01	0.4825	1	0.40632	Positive
KPNLNSLCL	HKU1	nucleocapsid phosphoprotein 2 (N2)	N	HLA.B08.01	1.4259	1	0.34464	Negative
KPNLNSLCL	HKU1	nucleocapsid phosphoprotein 2 (N2)	N	HLA.B07.02	0.1259	1	0.34464	Negative
KQLLPRWYF	HKU1	nucleocapsid phosphoprotein (N)	N	HLA.A24.02	0.5661	1	0.35656	Negative
KQLLPRWYF	HKU1	nucleocapsid phosphoprotein (N)	N	HLA.B40.01	1.5246	1	0.35656	Negative
KQLLPRWYF	HKU1	nucleocapsid phosphoprotein (N)	N	HLA.C04.01	1.3796	1	0.35656	Negative
KQLLPRWYF	HKU1	nucleocapsid phosphoprotein (N)	N	HLA.C07.02	1.3284	1	0.35656	Negative
KQLLPRWYF	HKU1	nucleocapsid phosphoprotein (N)	N	HLA.C07.01	1.4946	1	0.35656	Negative
KVETLNFQM	HKU1	nucleocapsid phosphoprotein 2 (N2)	N	HLA.A01.01	1.9259	1	0.25528	Negative
KVETLNFQM	HKU1	nucleocapsid phosphoprotein 2 (N2)	N	HLA.C04.01	1.9725	1	0.25528	Negative
KVLEENLNA	HKU1	nucleocapsid phosphoprotein (N)	N	HLA.A02.01	1.5596	1	0.29744	Negative
LAPTPGAFF	HKU1	nucleocapsid phosphoprotein (N)	N	HLA.A24.02	1.0925	1	0.50224	Positive
LAPTPGAFF	HKU1	nucleocapsid phosphoprotein (N)	N	HLA.C04.01	0.8108	1	0.50224	Positive
LAPTPGAFF	HKU1	nucleocapsid phosphoprotein (N)	N	HLA.C07.02	1.315	1	0.50224	Positive
LEENLNAYV	HKU1	nucleocapsid phosphoprotein (N)	N	HLA.B40.01	0.8441	1	0.17768	Negative
LEVEAPLEI	HKU1	nucleocapsid phosphoprotein 2 (N2)	N	HLA.B40.01	0.0592	1	0.27192	Negative
LHYSGSIRF	HKU1	nucleocapsid phosphoprotein (N)	N	HLA.C04.01	0.6735	1	0.24232	Negative
LHYSGSIRF	HKU1	nucleocapsid phosphoprotein (N)	N	HLA.C07.02	0.15	1	0.24232	Negative
LHYSGSIRF	HKU1	nucleocapsid phosphoprotein (N)	N	HLA.C07.01	0.2262	1	0.24232	Negative
LHYSGSIRF	HKU1	nucleocapsid phosphoprotein (N)	N	HLA.A24.02	0.5574	1	0.24232	Negative
LIVDQVHVL	HKU1	nucleocapsid phosphoprotein 2 (N2)	N	HLA.B08.01	0.8066	1	0.42536	Positive
LIVDQVHVL	HKU1	nucleocapsid phosphoprotein 2 (N2)	N	HLA.C07.02	1.2098	1	0.42536	Positive
LIVDQVHVL	HKU1	nucleocapsid phosphoprotein 2 (N2)	N	HLA.A02.01	0.6049	1	0.42536	Positive
LIVDQVHVL	HKU1	nucleocapsid phosphoprotein 2 (N2)	N	HLA.C04.01	1.8651	1	0.42536	Positive
LIVDQVHVL	HKU1	nucleocapsid phosphoprotein 2 (N2)	N	HLA.C07.01	1.2282	1	0.42536	Positive
LLATLDDPY	HKU1	nucleocapsid phosphoprotein (N)	N	HLA.A01.01	0.668	1	0.42224	Positive
LLGFRLVRF	HKU1	nucleocapsid phosphoprotein 2 (N2)	N	HLA.B08.01	1.9101	1	0.47304	Positive
LLITKLTLL	HKU1	nucleocapsid phosphoprotein 2 (N2)	N	HLA.B08.01	0.2108	1	0.44976	Positive
LLITKLTLL	HKU1	nucleocapsid phosphoprotein 2 (N2)	N	HLA.C04.01	1.7363	1	0.44976	Positive
LLITKLTLL	HKU1	nucleocapsid phosphoprotein 2 (N2)	N	HLA.A02.01	0.2724	1	0.44976	Positive
LLITKLTLL	HKU1	nucleocapsid phosphoprotein 2 (N2)	N	HLA.C07.02	1.5418	1	0.44976	Positive
LLIVDQVHV	HKU1	nucleocapsid phosphoprotein 2 (N2)	N	HLA.A02.01	0.1179	1	0.36032	Negative
LLKQKDIGI	HKU1	nucleocapsid phosphoprotein 2 (N2)	N	HLA.B08.01	0.3993	1	0.3048	Negative
LLKQLMVNK	HKU1	nucleocapsid phosphoprotein 2 (N2)	N	HLA.A03.01	0.1303	1	0.3104	Negative
LLLKKLSLL	HKU1	nucleocapsid phosphoprotein 2 (N2)	N	HLA.B08.01	0.2184	1	0.32232	Negative
LLLKKLSLL	HKU1	nucleocapsid phosphoprotein 2 (N2)	N	HLA.A02.01	0.6081	1	0.32232	Negative
LLLPPMFRQ	HKU1	nucleocapsid phosphoprotein 2 (N2)	N	HLA.A03.01	1.8636	1	0.55744	Positive
LLPRWYFYY	HKU1	nucleocapsid phosphoprotein (N)	N	HLA.A01.01	0.8808	1	0.3304	Negative
LLSEYPLLK	HKU1	nucleocapsid phosphoprotein 2 (N2)	N	HLA.A03.01	0.0361	1	0.29024	Negative
LMVNKSSCY	HKU1	nucleocapsid phosphoprotein 2 (N2)	N	HLA.A01.01	1.7484	1	0.21616	Negative
LNFKKVETL	HKU1	nucleocapsid phosphoprotein 2 (N2)	N	HLA.C07.01	1.967	1	0.21576	Negative
LNFKKVETL	HKU1	nucleocapsid phosphoprotein 2 (N2)	N	HLA.B08.01	0.3784	1	0.21576	Negative
LNFKKVETL	HKU1	nucleocapsid phosphoprotein 2 (N2)	N	HLA.C07.02	1.5908	1	0.21576	Negative
LPPMFRQGI	HKU1	nucleocapsid phosphoprotein 2 (N2)	N	HLA.B08.01	1.6847	1	0.5084	Positive
LPPMFRQGI	HKU1	nucleocapsid phosphoprotein 2 (N2)	N	HLA.B07.02	0.5585	1	0.5084	Positive
LPRWYFYYL	HKU1	nucleocapsid phosphoprotein (N)	N	HLA.B07.02	0.3901	1	0.31872	Negative
LPRWYFYYL	HKU1	nucleocapsid phosphoprotein (N)	N	HLA.B08.01	0.7447	1	0.31872	Negative
LTLLLPPMF	HKU1	nucleocapsid phosphoprotein 2 (N2)	N	HLA.A24.02	1.7275	1	0.58568	Positive
LTNLSEITK	HKU1	nucleocapsid phosphoprotein 2 (N2)	N	HLA.A03.01	0.4265	1	0.26568	Negative
MADEIANLV	HKU1	nucleocapsid phosphoprotein (N)	N	HLA.A02.01	0.7517	1	0.38328	Positive
MADEIANLV	HKU1	nucleocapsid phosphoprotein (N)	N	HLA.A01.01	0.3432	1	0.38328	Positive
MADEIANLV	HKU1	nucleocapsid phosphoprotein (N)	N	HLA.C07.01	1.051	1	0.38328	Positive
MADEIANLV	HKU1	nucleocapsid phosphoprotein (N)	N	HLA.C04.01	0.1561	1	0.38328	Positive
MADEIANLV	HKU1	nucleocapsid phosphoprotein (N)	N	HLA.C07.02	1.9932	1	0.38328	Positive
MFRQGILLL	HKU1	nucleocapsid phosphoprotein 2 (N2)	N	HLA.A24.02	0.5459	1	0.50848	Positive
MFRQGILLL	HKU1	nucleocapsid phosphoprotein 2 (N2)	N	HLA.C07.02	0.1419	1	0.50848	Positive
MFRQGILLL	HKU1	nucleocapsid phosphoprotein 2 (N2)	N	HLA.C04.01	0.2078	1	0.50848	Positive
MFRQGILLL	HKU1	nucleocapsid phosphoprotein 2 (N2)	N	HLA.B08.01	0.5084	1	0.50848	Positive
MFRQGILLL	HKU1	nucleocapsid phosphoprotein 2 (N2)	N	HLA.C07.01	0.3518	1	0.50848	Positive
MLKAQEGLL	HKU1	nucleocapsid phosphoprotein 2 (N2)	N	HLA.B08.01	0.7909	1	0.38808	Positive
MPMHPMVNP	HKU1	nucleocapsid phosphoprotein 2 (N2)	N	HLA.B07.02	1.9451	1	0.42608	Positive
MSYTPGHYA	HKU1	nucleocapsid phosphoprotein (N)	N	HLA.C07.01	1.5501	1	0.2728	Negative
MVNKSSCYR	HKU1	nucleocapsid phosphoprotein 2 (N2)	N	HLA.A03.01	1.2857	1	0.1948	Negative
NAKEIRHKI	HKU1	nucleocapsid phosphoprotein (N)	N	HLA.B08.01	0.1952	1	0.244	Negative
NAKEIRHKI	HKU1	nucleocapsid phosphoprotein (N)	N	HLA.B07.02	1.9158	1	0.244	Negative
NLSAGTQHI	HKU1	nucleocapsid phosphoprotein (N)	N	HLA.A02.01	1.0756	1	0.31736	Negative
NLSEITKPL	HKU1	nucleocapsid phosphoprotein 2 (N2)	N	HLA.B08.01	0.9883	1	0.292	Negative
NLSEITKPL	HKU1	nucleocapsid phosphoprotein 2 (N2)	N	HLA.A02.01	0.7092	1	0.292	Negative
NLVLAKLGK	HKU1	nucleocapsid phosphoprotein (N)	N	HLA.A03.01	0.7176	1	0.40504	Positive
NPSKGSSGL	HKU1	nucleocapsid phosphoprotein 2 (N2)	N	HLA.B08.01	1.3051	1	0.22448	Negative
NPSKGSSGL	HKU1	nucleocapsid phosphoprotein 2 (N2)	N	HLA.B07.02	0.0974	1	0.22448	Negative
NQNTDSDSL	HKU1	nucleocapsid phosphoprotein (N)	N	HLA.B40.01	1.9436	1	0.23856	Negative
NTDSDSLSS	HKU1	nucleocapsid phosphoprotein (N)	N	HLA.A01.01	1.4771	1	0.20128	Negative
NTIPHYSWF	HKU1	nucleocapsid phosphoprotein (N)	N	HLA.C07.01	0.9978	1	0.292	Negative
NTIPHYSWF	HKU1	nucleocapsid phosphoprotein (N)	N	HLA.A24.02	0.8803	1	0.292	Negative
NTIPHYSWF	HKU1	nucleocapsid phosphoprotein (N)	N	HLA.C07.02	0.8061	1	0.292	Negative
PEQFDSLNL	HKU1	nucleocapsid phosphoprotein (N)	N	HLA.B40.01	1.4428	1	0.26216	Negative
PLLSEYPLL	HKU1	nucleocapsid phosphoprotein 2 (N2)	N	HLA.A02.01	1.6874	1	0.36792	Positive
PPMFRQGIL	HKU1	nucleocapsid phosphoprotein 2 (N2)	N	HLA.B07.02	0.5963	1	0.53352	Positive
PPMFRQGIL	HKU1	nucleocapsid phosphoprotein 2 (N2)	N	HLA.B08.01	1.5421	1	0.53352	Positive
PQFPILAEL	HKU1	nucleocapsid phosphoprotein (N)	N	HLA.B40.01	1.8427	1	0.482	Positive
PSEAKGYWY	HKU1	nucleocapsid phosphoprotein (N)	N	HLA.A01.01	0.1419	1	0.30424	Negative
QFDSLNLSA	HKU1	nucleocapsid phosphoprotein (N)	N	HLA.C04.01	0.394	1	0.41112	Positive
QLLPRWYFY	HKU1	nucleocapsid phosphoprotein (N)	N	HLA.C07.02	1.8291	1	0.33384	Negative
QLLPRWYFY	HKU1	nucleocapsid phosphoprotein (N)	N	HLA.A03.01	0.8902	1	0.33384	Negative
QLLPRWYFY	HKU1	nucleocapsid phosphoprotein (N)	N	HLA.C07.01	1.9928	1	0.33384	Negative
QLLPRWYFY	HKU1	nucleocapsid phosphoprotein (N)	N	HLA.A01.01	0.7895	1	0.33384	Negative
QLPEQFDSL	HKU1	nucleocapsid phosphoprotein (N)	N	HLA.C04.01	1.1011	1	0.3692	Positive
QLPEQFDSL	HKU1	nucleocapsid phosphoprotein (N)	N	HLA.B08.01	1.7348	1	0.3692	Positive
QLPEQFDSL	HKU1	nucleocapsid phosphoprotein (N)	N	HLA.A02.01	0.9328	1	0.3692	Positive
QLPEQFDSL	HKU1	nucleocapsid phosphoprotein (N)	N	HLA.A24.02	1.7229	1	0.3692	Positive
QLPEQFDSL	HKU1	nucleocapsid phosphoprotein (N)	N	HLA.C07.02	1.6935	1	0.3692	Positive
QMVKEFPLL	HKU1	nucleocapsid phosphoprotein 2 (N2)	N	HLA.A24.02	1.6371	1	0.3072	Negative
QMVKEFPLL	HKU1	nucleocapsid phosphoprotein 2 (N2)	N	HLA.A02.01	0.7394	1	0.3072	Negative
QRKRGVKQL	HKU1	nucleocapsid phosphoprotein (N)	N	HLA.B08.01	1.507	1	0.3	Negative
QRKRGVKQL	HKU1	nucleocapsid phosphoprotein (N)	N	HLA.C07.01	0.4805	1	0.3	Negative
QRKRGVKQL	HKU1	nucleocapsid phosphoprotein (N)	N	HLA.C07.02	0.9372	1	0.3	Negative
QSERNYQTF	HKU1	nucleocapsid phosphoprotein (N)	N	HLA.A01.01	1.1544	1	0.13592	Negative
RFCLKAIML	HKU1	nucleocapsid phosphoprotein 2 (N2)	N	HLA.A24.02	1.4922	1	0.3972	Positive
RFDSTLPGF	HKU1	nucleocapsid phosphoprotein (N)	N	HLA.C07.01	0.8214	1	0.37952	Positive
RFDSTLPGF	HKU1	nucleocapsid phosphoprotein (N)	N	HLA.A24.02	0.1558	1	0.37952	Positive
RFDSTLPGF	HKU1	nucleocapsid phosphoprotein (N)	N	HLA.C04.01	0.0089	1	0.37952	Positive
RFDSTLPGF	HKU1	nucleocapsid phosphoprotein (N)	N	HLA.C07.02	0.3727	1	0.37952	Positive
RKLLGLTNL	HKU1	nucleocapsid phosphoprotein 2 (N2)	N	HLA.C07.01	1.4526	1	0.42096	Positive
RKLLGLTNL	HKU1	nucleocapsid phosphoprotein 2 (N2)	N	HLA.C07.02	1.6455	1	0.42096	Positive
RQGILLLKK	HKU1	nucleocapsid phosphoprotein 2 (N2)	N	HLA.A03.01	0.741	1	0.376	Positive
SGILKKTSW	HKU1	nucleocapsid phosphoprotein (N)	N	HLA.B08.01	1.2285	1	0.22072	Negative
SGNRSGILK	HKU1	nucleocapsid phosphoprotein (N)	N	HLA.A03.01	0.8897	1	0.25088	Negative
SLEGVFWVA	HKU1	nucleocapsid phosphoprotein (N)	N	HLA.A02.01	0.6677	1	0.46496	Positive
SLLGFRLVR	HKU1	nucleocapsid phosphoprotein 2 (N2)	N	HLA.A03.01	0.2962	1	0.47552	Positive
SLSSKPQRK	HKU1	nucleocapsid phosphoprotein (N)	N	HLA.A03.01	0.0833	1	0.3032	Negative
SPVKDVFEL	HKU1	nucleocapsid phosphoprotein (N)	N	HLA.B08.01	1.1889	1	0.23176	Negative
SPVKDVFEL	HKU1	nucleocapsid phosphoprotein (N)	N	HLA.B07.02	0.0788	1	0.23176	Negative
SQNFGNAEM	HKU1	nucleocapsid phosphoprotein (N)	N	HLA.C04.01	1.9632	1	0.27776	Negative
SQNFGNAEM	HKU1	nucleocapsid phosphoprotein (N)	N	HLA.B40.01	1.1186	1	0.27776	Negative
SRDPTTQEA	HKU1	nucleocapsid phosphoprotein (N)	N	HLA.C07.01	1.1009	1	0.22032	Negative
SRGPNNRSL	HKU1	nucleocapsid phosphoprotein (N)	N	HLA.C07.02	0.1455	1	0.31664	Negative
SRGPNNRSL	HKU1	nucleocapsid phosphoprotein (N)	N	HLA.C07.01	0.117	1	0.31664	Negative
STISVPAHM	HKU1	nucleocapsid phosphoprotein 2 (N2)	N	HLA.C07.02	1.0001	1	0.43672	Positive
STISVPAHM	HKU1	nucleocapsid phosphoprotein 2 (N2)	N	HLA.A01.01	1.9482	1	0.43672	Positive
STISVPAHM	HKU1	nucleocapsid phosphoprotein 2 (N2)	N	HLA.C07.01	0.7977	1	0.43672	Positive
STLPGFETI	HKU1	nucleocapsid phosphoprotein (N)	N	HLA.C07.01	0.901	1	0.29736	Negative
STLPGFETI	HKU1	nucleocapsid phosphoprotein (N)	N	HLA.A24.02	1.0065	1	0.29736	Negative
STLPGFETI	HKU1	nucleocapsid phosphoprotein (N)	N	HLA.C07.02	1.1757	1	0.29736	Negative
STLPGFETI	HKU1	nucleocapsid phosphoprotein (N)	N	HLA.A02.01	1.0813	1	0.29736	Negative
STQPQGNTI	HKU1	nucleocapsid phosphoprotein (N)	N	HLA.B07.02	1.7573	1	0.37	Positive
STQPQGNTI	HKU1	nucleocapsid phosphoprotein (N)	N	HLA.C07.01	1.3308	1	0.37	Positive
SWFSGITQF	HKU1	nucleocapsid phosphoprotein (N)	N	HLA.C04.01	0.1412	1	0.34032	Negative
SWFSGITQF	HKU1	nucleocapsid phosphoprotein (N)	N	HLA.C07.02	0.0361	1	0.34032	Negative
SWFSGITQF	HKU1	nucleocapsid phosphoprotein (N)	N	HLA.C07.01	0.2523	1	0.34032	Negative
SWFSGITQF	HKU1	nucleocapsid phosphoprotein (N)	N	HLA.A24.02	0.0128	1	0.34032	Negative
SYGESLEGV	HKU1	nucleocapsid phosphoprotein (N)	N	HLA.C04.01	1.4207	1	0.26048	Negative
SYGESLEGV	HKU1	nucleocapsid phosphoprotein (N)	N	HLA.A24.02	0.7149	1	0.26048	Negative
TADGQQKQL	HKU1	nucleocapsid phosphoprotein (N)	N	HLA.C04.01	1.5394	1	0.17016	Negative
TGPYANASY	HKU1	nucleocapsid phosphoprotein (N)	N	HLA.A01.01	1.6956	1	0.34352	Negative
TILPQGYYV	HKU1	nucleocapsid phosphoprotein (N)	N	HLA.C07.01	1.5741	1	0.37272	Positive
TILPQGYYV	HKU1	nucleocapsid phosphoprotein (N)	N	HLA.A02.01	0.1626	1	0.37272	Positive
TILPQGYYV	HKU1	nucleocapsid phosphoprotein (N)	N	HLA.C04.01	1.1945	1	0.37272	Positive
TILPQGYYV	HKU1	nucleocapsid phosphoprotein (N)	N	HLA.C07.02	1.8424	1	0.37272	Positive
TLLLPPMFR	HKU1	nucleocapsid phosphoprotein 2 (N2)	N	HLA.A03.01	0.1378	1	0.56728	Positive
TLPGFETIM	HKU1	nucleocapsid phosphoprotein (N)	N	HLA.C04.01	1.8185	1	0.50104	Positive
TNDPQFPIL	HKU1	nucleocapsid phosphoprotein (N)	N	HLA.C04.01	0.4598	1	0.50224	Positive
TPEDHSLLA	HKU1	nucleocapsid phosphoprotein (N)	N	HLA.B07.02	1.9664	1	0.35264	Negative
TQEAIPTRF	HKU1	nucleocapsid phosphoprotein (N)	N	HLA.C04.01	0.6085	1	0.2692	Negative
TQEAIPTRF	HKU1	nucleocapsid phosphoprotein (N)	N	HLA.B40.01	1.7353	1	0.2692	Negative
TQEAIPTRF	HKU1	nucleocapsid phosphoprotein (N)	N	HLA.A24.02	1.5221	1	0.2692	Negative
TQFQKGRDF	HKU1	nucleocapsid phosphoprotein (N)	N	HLA.C07.01	1.3096	1	0.17304	Negative
TQFQKGRDF	HKU1	nucleocapsid phosphoprotein (N)	N	HLA.C07.02	0.9083	1	0.17304	Negative
TRFPPGTIL	HKU1	nucleocapsid phosphoprotein (N)	N	HLA.C07.02	0.0092	1	0.58048	Positive
TRFPPGTIL	HKU1	nucleocapsid phosphoprotein (N)	N	HLA.B40.01	1.195	1	0.58048	Positive
TRFPPGTIL	HKU1	nucleocapsid phosphoprotein (N)	N	HLA.C07.01	0.0072	1	0.58048	Positive
TRFPPGTIL	HKU1	nucleocapsid phosphoprotein (N)	N	HLA.B08.01	1.9007	1	0.58048	Positive
TRFPPGTIL	HKU1	nucleocapsid phosphoprotein (N)	N	HLA.B07.02	1.3945	1	0.58048	Positive
TRFPPGTIL	HKU1	nucleocapsid phosphoprotein (N)	N	HLA.C04.01	0.5394	1	0.58048	Positive
TTQEAIPTR	HKU1	nucleocapsid phosphoprotein (N)	N	HLA.A03.01	1.6541	1	0.39176	Positive
VETLNFQMV	HKU1	nucleocapsid phosphoprotein 2 (N2)	N	HLA.B40.01	0.59	1	0.36336	Positive
VKDVFELHY	HKU1	nucleocapsid phosphoprotein (N)	N	HLA.A01.01	0.8243	1	0.14144	Negative
VLEENLNAY	HKU1	nucleocapsid phosphoprotein (N)	N	HLA.A01.01	0.0933	1	0.32176	Negative
VLEENLNAY	HKU1	nucleocapsid phosphoprotein (N)	N	HLA.C04.01	0.8712	1	0.32176	Negative
VLNHVDPII	HKU1	nucleocapsid phosphoprotein 2 (N2)	N	HLA.A02.01	0.4242	1	0.36712	Positive
VPIAFGVPP	HKU1	nucleocapsid phosphoprotein (N)	N	HLA.B07.02	1.9698	1	0.55224	Positive
VRFCLKAIM	HKU1	nucleocapsid phosphoprotein 2 (N2)	N	HLA.C07.02	0.7683	1	0.3936	Positive
VRFCLKAIM	HKU1	nucleocapsid phosphoprotein 2 (N2)	N	HLA.C07.01	0.4494	1	0.3936	Positive
WADQSERNY	HKU1	nucleocapsid phosphoprotein (N)	N	HLA.A01.01	0.1252	1	0.2032	Negative
WYRHSRRSF	HKU1	nucleocapsid phosphoprotein (N)	N	HLA.A24.02	1.6532	1	0.27608	Negative
WYRHSRRSF	HKU1	nucleocapsid phosphoprotein (N)	N	HLA.C07.01	1.1483	1	0.27608	Negative
WYRHSRRSF	HKU1	nucleocapsid phosphoprotein (N)	N	HLA.C07.02	0.4758	1	0.27608	Negative
YGESLEGVF	HKU1	nucleocapsid phosphoprotein (N)	N	HLA.C04.01	1.3258	1	0.3664	Positive
YPLLKQKDI	HKU1	nucleocapsid phosphoprotein 2 (N2)	N	HLA.B07.02	0.6445	1	0.20624	Negative
YPLLKQKDI	HKU1	nucleocapsid phosphoprotein 2 (N2)	N	HLA.B08.01	0.3052	1	0.20624	Negative
YYLGTGPYA	HKU1	nucleocapsid phosphoprotein (N)	N	HLA.C07.02	0.8778	1	0.43496	Positive
YYLGTGPYA	HKU1	nucleocapsid phosphoprotein (N)	N	HLA.C04.01	0.8229	1	0.43496	Positive
YYLGTGPYA	HKU1	nucleocapsid phosphoprotein (N)	N	HLA.C07.01	1.5252	1	0.43496	Positive
YYLGTGPYA	HKU1	nucleocapsid phosphoprotein (N)	N	HLA.A24.02	1.5727	1	0.43496	Positive
AADLPCTLH	HKU1	orf1ab polyprotein (orf1ab)	Orf1ab	HLA.A01.01	1.1749	1	0.49208	Positive
AADPAMHVA	HKU1	orf1ab polyprotein (orf1ab)	Orf1ab	HLA.C04.01	1.5032	1	0.41888	Positive
AADPAMHVA	HKU1	orf1ab polyprotein (orf1ab)	Orf1ab	HLA.A01.01	1.141	1	0.41888	Positive
AAIELSKEL	HKU1	orf1ab polyprotein (orf1ab)	Orf1ab	HLA.B07.02	1.1073	1	0.27272	Negative
AAIELSKEL	HKU1	orf1ab polyprotein (orf1ab)	Orf1ab	HLA.C07.02	1.408	1	0.27272	Negative
AAIELSKEL	HKU1	orf1ab polyprotein (orf1ab)	Orf1ab	HLA.C07.01	1.2175	1	0.27272	Negative
AAITDYNYY	HKU1	orf1ab polyprotein (orf1ab)	Orf1ab	HLA.A01.01	0.6358	1	0.31856	Negative
AAITDYNYY	HKU1	orf1ab polyprotein (orf1ab)	Orf1ab	HLA.C07.02	1.4962	1	0.31856	Negative
AAITDYNYY	HKU1	orf1ab polyprotein (orf1ab)	Orf1ab	HLA.C07.01	1.8568	1	0.31856	Negative
AAITSGIKF	HKU1	orf1ab polyprotein (orf1ab)	Orf1ab	HLA.B07.02	1.638	1	0.36008	Negative
AAITSGIKF	HKU1	orf1ab polyprotein (orf1ab)	Orf1ab	HLA.A24.02	1.9002	1	0.36008	Negative
AAITSGIKF	HKU1	orf1ab polyprotein (orf1ab)	Orf1ab	HLA.C07.01	1.8927	1	0.36008	Negative
AAITSGIKF	HKU1	orf1ab polyprotein (orf1ab)	Orf1ab	HLA.C07.02	1.2938	1	0.36008	Negative
AAMVKSKGV	HKU1	orf1ab polyprotein (orf1ab)	Orf1ab	HLA.B08.01	0.6262	1	0.2608	Negative
AANSSILSL	HKU1	orf1ab polyprotein (orf1ab)	Orf1ab	HLA.C04.01	1.0479	1	0.34832	Negative
AANSSILSL	HKU1	orf1ab polyprotein (orf1ab)	Orf1ab	HLA.C07.02	0.6805	1	0.34832	Negative
AANSSILSL	HKU1	orf1ab polyprotein (orf1ab)	Orf1ab	HLA.B07.02	0.5086	1	0.34832	Negative
AANSSILSL	HKU1	orf1ab polyprotein (orf1ab)	Orf1ab	HLA.C07.01	0.6101	1	0.34832	Negative
AANSSILSL	HKU1	orf1ab polyprotein (orf1ab)	Orf1ab	HLA.B08.01	1.1637	1	0.34832	Negative
AANTLTIVI	HKU1	orf1ab polyprotein (orf1ab)	Orf1ab	HLA.B07.02	1.7468	1	0.4276	Positive
AAVDALCEK	HKU1	orf1ab polyprotein (orf1ab)	Orf1ab	HLA.A03.01	1.0394	1	0.32344	Negative
ADFACKFAV	HKU1	orf1ab polyprotein (orf1ab)	Orf1ab	HLA.B40.01	1.9083	1	0.29968	Negative
ADLALTNMY	HKU1	orf1ab polyprotein (orf1ab)	Orf1ab	HLA.A01.01	1.1903	1	0.38296	Positive
ADTLVEVGL	HKU1	orf1ab polyprotein (orf1ab)	Orf1ab	HLA.B40.01	1.1801	1	0.38872	Positive
ADVSLTYLL	HKU1	orf1ab polyprotein (orf1ab)	Orf1ab	HLA.B40.01	0.5604	1	0.29304	Negative
AEEGICFNF	HKU1	orf1ab polyprotein (orf1ab)	Orf1ab	HLA.B40.01	0.3734	1	0.29064	Negative
AETAHSVNV	HKU1	orf1ab polyprotein (orf1ab)	Orf1ab	HLA.B40.01	0.2533	1	0.24824	Negative
AFANSVFNI	HKU1	orf1ab polyprotein (orf1ab)	Orf1ab	HLA.C04.01	0.4646	1	0.40232	Positive
AFANSVFNI	HKU1	orf1ab polyprotein (orf1ab)	Orf1ab	HLA.C07.02	1.0743	1	0.40232	Positive
AFANSVFNI	HKU1	orf1ab polyprotein (orf1ab)	Orf1ab	HLA.A24.02	0.3418	1	0.40232	Positive
AFCTPKKIF	HKU1	orf1ab polyprotein (orf1ab)	Orf1ab	HLA.A24.02	1.2094	1	0.2812	Negative
AFDHIVYGS	HKU1	orf1ab polyprotein (orf1ab)	Orf1ab	HLA.C04.01	1.8297	1	0.19936	Negative
AFDKLAQLL	HKU1	orf1ab polyprotein (orf1ab)	Orf1ab	HLA.C07.01	0.7888	1	0.3564	Negative
AFDKLAQLL	HKU1	orf1ab polyprotein (orf1ab)	Orf1ab	HLA.C07.02	0.5039	1	0.3564	Negative
AFDKLAQLL	HKU1	orf1ab polyprotein (orf1ab)	Orf1ab	HLA.C04.01	0.0049	1	0.3564	Negative
AFDKLAQLL	HKU1	orf1ab polyprotein (orf1ab)	Orf1ab	HLA.A24.02	0.6397	1	0.3564	Negative
AFGDYTSVV	HKU1	orf1ab polyprotein (orf1ab)	Orf1ab	HLA.C07.02	1.7835	1	0.28128	Negative
AFGDYTSVV	HKU1	orf1ab polyprotein (orf1ab)	Orf1ab	HLA.C04.01	0.2904	1	0.28128	Negative
AFGDYTSVV	HKU1	orf1ab polyprotein (orf1ab)	Orf1ab	HLA.A24.02	1.9271	1	0.28128	Negative
AFNQLTADL	HKU1	orf1ab polyprotein (orf1ab)	Orf1ab	HLA.C04.01	0.3464	1	0.40936	Positive
AFNQLTADL	HKU1	orf1ab polyprotein (orf1ab)	Orf1ab	HLA.A24.02	1.7177	1	0.40936	Positive
AFNQLTADL	HKU1	orf1ab polyprotein (orf1ab)	Orf1ab	HLA.C07.02	0.9104	1	0.40936	Positive
AFQTFRWSI	HKU1	orf1ab polyprotein (orf1ab)	Orf1ab	HLA.C04.01	1.0769	1	0.41	Positive
AFQTFRWSI	HKU1	orf1ab polyprotein (orf1ab)	Orf1ab	HLA.A24.02	0.7313	1	0.41	Positive
AFQTFRWSI	HKU1	orf1ab polyprotein (orf1ab)	Orf1ab	HLA.C07.02	1.4136	1	0.41	Positive
AFVKWTIFM	HKU1	orf1ab polyprotein (orf1ab)	Orf1ab	HLA.C07.02	0.7577	1	0.32552	Negative
AFVKWTIFM	HKU1	orf1ab polyprotein (orf1ab)	Orf1ab	HLA.A24.02	1.2225	1	0.32552	Negative
AFVKWTIFM	HKU1	orf1ab polyprotein (orf1ab)	Orf1ab	HLA.C07.01	1.843	1	0.32552	Negative
AFVKWTIFM	HKU1	orf1ab polyprotein (orf1ab)	Orf1ab	HLA.C04.01	0.8767	1	0.32552	Negative
AGFTFWVYK	HKU1	orf1ab polyprotein (orf1ab)	Orf1ab	HLA.A03.01	0.4969	1	0.2716	Negative
AGRPHRLVA	HKU1	orf1ab polyprotein (orf1ab)	Orf1ab	HLA.B08.01	1.5241	1	0.49616	Positive
AHAPSFLAV	HKU1	orf1ab polyprotein (orf1ab)	Orf1ab	HLA.C04.01	1.2075	1	0.47864	Positive
AHAPSFLAV	HKU1	orf1ab polyprotein (orf1ab)	Orf1ab	HLA.C07.02	0.7117	1	0.47864	Positive
AHAPSFLAV	HKU1	orf1ab polyprotein (orf1ab)	Orf1ab	HLA.C07.01	0.9304	1	0.47864	Positive
AHSVNVNRF	HKU1	orf1ab polyprotein (orf1ab)	Orf1ab	HLA.C04.01	1.855	1	0.2428	Negative
AHSVNVNRF	HKU1	orf1ab polyprotein (orf1ab)	Orf1ab	HLA.A24.02	1.0588	1	0.2428	Negative
AHSVNVNRF	HKU1	orf1ab polyprotein (orf1ab)	Orf1ab	HLA.C07.02	0.7359	1	0.2428	Negative
AHSVNVNRF	HKU1	orf1ab polyprotein (orf1ab)	Orf1ab	HLA.C07.01	1.8749	1	0.2428	Negative
AIAKIVANW	HKU1	orf1ab polyprotein (orf1ab)	Orf1ab	HLA.A24.02	1.5797	1	0.34856	Negative
AIAVAAGKK	HKU1	orf1ab polyprotein (orf1ab)	Orf1ab	HLA.A03.01	0.1417	1	0.38112	Positive
AIDAYPLVH	HKU1	orf1ab polyprotein (orf1ab)	Orf1ab	HLA.A03.01	0.9995	1	0.34928	Negative
AIDAYPLVH	HKU1	orf1ab polyprotein (orf1ab)	Orf1ab	HLA.A01.01	0.6647	1	0.34928	Negative
AIDFVQYEV	HKU1	orf1ab polyprotein (orf1ab)	Orf1ab	HLA.C04.01	0.5879	1	0.25184	Negative
AIDFVQYEV	HKU1	orf1ab polyprotein (orf1ab)	Orf1ab	HLA.A01.01	1.1415	1	0.25184	Negative
AIDFVQYEV	HKU1	orf1ab polyprotein (orf1ab)	Orf1ab	HLA.A02.01	0.2227	1	0.25184	Negative
AIEFYGFLK	HKU1	orf1ab polyprotein (orf1ab)	Orf1ab	HLA.A03.01	0.2937	1	0.276	Negative
AIELSKELK	HKU1	orf1ab polyprotein (orf1ab)	Orf1ab	HLA.A03.01	1.2169	1	0.2612	Negative
AIENMWLSY	HKU1	orf1ab polyprotein (orf1ab)	Orf1ab	HLA.A03.01	1.1407	1	0.39072	Positive
AIENMWLSY	HKU1	orf1ab polyprotein (orf1ab)	Orf1ab	HLA.A01.01	0.1376	1	0.39072	Positive
AIFITMHSI	HKU1	orf1ab polyprotein (orf1ab)	Orf1ab	HLA.A02.01	1.3296	1	0.3204	Negative
AIGLAVYYY	HKU1	orf1ab polyprotein (orf1ab)	Orf1ab	HLA.A01.01	0.7936	1	0.3768	Positive
AIGLAVYYY	HKU1	orf1ab polyprotein (orf1ab)	Orf1ab	HLA.A03.01	1.1073	1	0.3768	Positive
AILAIVVVL	HKU1	orf1ab polyprotein (orf1ab)	Orf1ab	HLA.A02.01	0.716	1	0.458	Positive
AILIKSPLH	HKU1	orf1ab polyprotein (orf1ab)	Orf1ab	HLA.A03.01	1.6702	1	0.33992	Negative
AIMNDKVVV	HKU1	orf1ab polyprotein (orf1ab)	Orf1ab	HLA.A02.01	0.6693	1	0.29512	Negative
AIMPFWFCV	HKU1	orf1ab polyprotein (orf1ab)	Orf1ab	HLA.A02.01	0.7057	1	0.37576	Positive
AIMTRCLAI	HKU1	orf1ab polyprotein (orf1ab)	Orf1ab	HLA.B08.01	0.6183	1	0.48976	Positive
AISAKNRAR	HKU1	orf1ab polyprotein (orf1ab)	Orf1ab	HLA.A03.01	1.6228	1	0.25192	Negative
AITDYNYYK	HKU1	orf1ab polyprotein (orf1ab)	Orf1ab	HLA.A03.01	0.0798	1	0.23344	Negative
AIVLKLPSL	HKU1	orf1ab polyprotein (orf1ab)	Orf1ab	HLA.B07.02	1.706	1	0.40208	Positive
AIVLKLPSL	HKU1	orf1ab polyprotein (orf1ab)	Orf1ab	HLA.A02.01	0.8342	1	0.40208	Positive
AIVLKLPSL	HKU1	orf1ab polyprotein (orf1ab)	Orf1ab	HLA.B08.01	0.2422	1	0.40208	Positive
AIVLKLPSL	HKU1	orf1ab polyprotein (orf1ab)	Orf1ab	HLA.C07.02	1.7641	1	0.40208	Positive
AIVVVLVFY	HKU1	orf1ab polyprotein (orf1ab)	Orf1ab	HLA.A03.01	1.8764	1	0.24792	Negative
AKAPPGEKF	HKU1	orf1ab polyprotein (orf1ab)	Orf1ab	HLA.C07.01	1.2561	1	0.17096	Negative
AKAPPGEKF	HKU1	orf1ab polyprotein (orf1ab)	Orf1ab	HLA.C07.02	1.1552	1	0.17096	Negative
ALAANTLTI	HKU1	orf1ab polyprotein (orf1ab)	Orf1ab	HLA.A02.01	0.1896	1	0.4772	Positive
ALAANTLTI	HKU1	orf1ab polyprotein (orf1ab)	Orf1ab	HLA.C04.01	1.3928	1	0.4772	Positive
ALAANTLTI	HKU1	orf1ab polyprotein (orf1ab)	Orf1ab	HLA.C07.02	1.9985	1	0.4772	Positive
ALCEKAYKF	HKU1	orf1ab polyprotein (orf1ab)	Orf1ab	HLA.A24.02	1.234	1	0.30576	Negative
ALEAFRKAR	HKU1	orf1ab polyprotein (orf1ab)	Orf1ab	HLA.A03.01	1.9603	1	0.33504	Negative
ALFFYGDIV	HKU1	orf1ab polyprotein (orf1ab)	Orf1ab	HLA.A02.01	0.4234	1	0.34776	Negative
ALIPDYAKI	HKU1	orf1ab polyprotein (orf1ab)	Orf1ab	HLA.A02.01	0.0933	1	0.25456	Negative
ALIPDYAKI	HKU1	orf1ab polyprotein (orf1ab)	Orf1ab	HLA.C04.01	1.5843	1	0.25456	Negative
ALITHALYL	HKU1	orf1ab polyprotein (orf1ab)	Orf1ab	HLA.C07.01	0.6693	1	0.27848	Negative
ALITHALYL	HKU1	orf1ab polyprotein (orf1ab)	Orf1ab	HLA.A02.01	0.0592	1	0.27848	Negative
ALITHALYL	HKU1	orf1ab polyprotein (orf1ab)	Orf1ab	HLA.C04.01	0.6037	1	0.27848	Negative
ALITHALYL	HKU1	orf1ab polyprotein (orf1ab)	Orf1ab	HLA.C07.02	0.4494	1	0.27848	Negative
ALITHALYL	HKU1	orf1ab polyprotein (orf1ab)	Orf1ab	HLA.B08.01	0.8019	1	0.27848	Negative
ALKNAFQTF	HKU1	orf1ab polyprotein (orf1ab)	Orf1ab	HLA.A24.02	0.4388	1	0.2844	Negative
ALKNAFQTF	HKU1	orf1ab polyprotein (orf1ab)	Orf1ab	HLA.C07.01	1.5836	1	0.2844	Negative
ALKNAFQTF	HKU1	orf1ab polyprotein (orf1ab)	Orf1ab	HLA.C07.02	0.7943	1	0.2844	Negative
ALKNAFQTF	HKU1	orf1ab polyprotein (orf1ab)	Orf1ab	HLA.C04.01	1.0811	1	0.2844	Negative
ALKNAFQTF	HKU1	orf1ab polyprotein (orf1ab)	Orf1ab	HLA.B08.01	0.4898	1	0.2844	Negative
ALLNTVIFA	HKU1	orf1ab polyprotein (orf1ab)	Orf1ab	HLA.A02.01	0.1594	1	0.45944	Positive
ALLPTYSVY	HKU1	orf1ab polyprotein (orf1ab)	Orf1ab	HLA.C07.02	1.6281	1	0.30456	Negative
ALLPTYSVY	HKU1	orf1ab polyprotein (orf1ab)	Orf1ab	HLA.A01.01	1.0002	1	0.30456	Negative
ALLPTYSVY	HKU1	orf1ab polyprotein (orf1ab)	Orf1ab	HLA.A03.01	0.2146	1	0.30456	Negative
ALLVFNDVY	HKU1	orf1ab polyprotein (orf1ab)	Orf1ab	HLA.A01.01	1.2967	1	0.25496	Negative
ALNSILDNA	HKU1	orf1ab polyprotein (orf1ab)	Orf1ab	HLA.A02.01	0.472	1	0.426	Positive
ALPELVTDI	HKU1	orf1ab polyprotein (orf1ab)	Orf1ab	HLA.C04.01	1.2548	1	0.43256	Positive
ALPELVTDI	HKU1	orf1ab polyprotein (orf1ab)	Orf1ab	HLA.A02.01	0.2206	1	0.43256	Positive
ALQSEFVNM	HKU1	orf1ab polyprotein (orf1ab)	Orf1ab	HLA.C04.01	1.7046	1	0.43352	Positive
ALQSEFVNM	HKU1	orf1ab polyprotein (orf1ab)	Orf1ab	HLA.A02.01	0.5211	1	0.43352	Positive
ALQTMLFSM	HKU1	orf1ab polyprotein (orf1ab)	Orf1ab	HLA.A02.01	0.773	1	0.44448	Positive
ALVYDNKLK	HKU1	orf1ab polyprotein (orf1ab)	Orf1ab	HLA.A03.01	0.6177	1	0.21328	Negative
ALYLDYVQC	HKU1	orf1ab polyprotein (orf1ab)	Orf1ab	HLA.A02.01	1.2531	1	0.31792	Negative
AMANGFSQV	HKU1	orf1ab polyprotein (orf1ab)	Orf1ab	HLA.A02.01	0.0706	1	0.42776	Positive
AMANGFSQV	HKU1	orf1ab polyprotein (orf1ab)	Orf1ab	HLA.C04.01	1.3542	1	0.42776	Positive
AMESVGFVY	HKU1	orf1ab polyprotein (orf1ab)	Orf1ab	HLA.A03.01	0.8265	1	0.3752	Positive
AMESVGFVY	HKU1	orf1ab polyprotein (orf1ab)	Orf1ab	HLA.C04.01	1.0885	1	0.3752	Positive
AMESVGFVY	HKU1	orf1ab polyprotein (orf1ab)	Orf1ab	HLA.A01.01	0.0996	1	0.3752	Positive
AMLCNRYNL	HKU1	orf1ab polyprotein (orf1ab)	Orf1ab	HLA.A02.01	1.6481	1	0.41696	Positive
AMPNILRIV	HKU1	orf1ab polyprotein (orf1ab)	Orf1ab	HLA.A02.01	1.2903	1	0.43192	Positive
AMVIANHVL	HKU1	orf1ab polyprotein (orf1ab)	Orf1ab	HLA.A02.01	1.1195	1	0.39888	Positive
AMVIANHVL	HKU1	orf1ab polyprotein (orf1ab)	Orf1ab	HLA.C04.01	1.979	1	0.39888	Positive
AMYKVVGFI	HKU1	orf1ab polyprotein (orf1ab)	Orf1ab	HLA.A02.01	1.4852	1	0.2832	Negative
ANFLNAVVF	HKU1	orf1ab polyprotein (orf1ab)	Orf1ab	HLA.C07.02	1.6858	1	0.38968	Positive
ANFLNAVVF	HKU1	orf1ab polyprotein (orf1ab)	Orf1ab	HLA.B40.01	1.8243	1	0.38968	Positive
ANFNILFSM	HKU1	orf1ab polyprotein (orf1ab)	Orf1ab	HLA.C07.01	1.8877	1	0.42808	Positive
ANFNILFSM	HKU1	orf1ab polyprotein (orf1ab)	Orf1ab	HLA.C07.02	1.6717	1	0.42808	Positive
ANMLPAFVL	HKU1	orf1ab polyprotein (orf1ab)	Orf1ab	HLA.B40.01	1.5885	1	0.56112	Positive
ANSNGFIRF	HKU1	orf1ab polyprotein (orf1ab)	Orf1ab	HLA.A24.02	1.6255	1	0.30872	Negative
ANVGRVIKF	HKU1	orf1ab polyprotein (orf1ab)	Orf1ab	HLA.C07.01	1.794	1	0.32152	Negative
ANVGRVIKF	HKU1	orf1ab polyprotein (orf1ab)	Orf1ab	HLA.C07.02	1.61	1	0.32152	Negative
ANYQHIGMK	HKU1	orf1ab polyprotein (orf1ab)	Orf1ab	HLA.A03.01	1.013	1	0.2492	Negative
APATGWLLY	HKU1	orf1ab polyprotein (orf1ab)	Orf1ab	HLA.C07.01	1.8032	1	0.49008	Positive
APATGWLLY	HKU1	orf1ab polyprotein (orf1ab)	Orf1ab	HLA.B07.02	0.5999	1	0.49008	Positive
APATGWLLY	HKU1	orf1ab polyprotein (orf1ab)	Orf1ab	HLA.A01.01	0.7656	1	0.49008	Positive
APGFGVAVA	HKU1	orf1ab polyprotein (orf1ab)	Orf1ab	HLA.B07.02	0.3547	1	0.44344	Positive
APNCDVSDV	HKU1	orf1ab polyprotein (orf1ab)	Orf1ab	HLA.B07.02	1.198	1	0.31344	Negative
APRVLLSKG	HKU1	orf1ab polyprotein (orf1ab)	Orf1ab	HLA.B07.02	1.596	1	0.41256	Positive
APSDVYQQL	HKU1	orf1ab polyprotein (orf1ab)	Orf1ab	HLA.B07.02	0.0289	1	0.24344	Negative
APSDVYQQL	HKU1	orf1ab polyprotein (orf1ab)	Orf1ab	HLA.B08.01	1.0068	1	0.24344	Negative
APSDVYQQL	HKU1	orf1ab polyprotein (orf1ab)	Orf1ab	HLA.C07.02	1.548	1	0.24344	Negative
APSDVYQQL	HKU1	orf1ab polyprotein (orf1ab)	Orf1ab	HLA.C04.01	1.0782	1	0.24344	Negative
AQEQQIYFF	HKU1	orf1ab polyprotein (orf1ab)	Orf1ab	HLA.B40.01	1.423	1	0.19552	Negative
AQEQQIYFF	HKU1	orf1ab polyprotein (orf1ab)	Orf1ab	HLA.C04.01	0.8685	1	0.19552	Negative
AQEQQIYFF	HKU1	orf1ab polyprotein (orf1ab)	Orf1ab	HLA.A24.02	1.0301	1	0.19552	Negative
AQFKPFAKV	HKU1	orf1ab polyprotein (orf1ab)	Orf1ab	HLA.C04.01	1.7986	1	0.20544	Negative
AQFKPFAKV	HKU1	orf1ab polyprotein (orf1ab)	Orf1ab	HLA.A02.01	0.5915	1	0.20544	Negative
AQFKPFAKV	HKU1	orf1ab polyprotein (orf1ab)	Orf1ab	HLA.B40.01	1.1013	1	0.20544	Negative
AQLNDKLGF	HKU1	orf1ab polyprotein (orf1ab)	Orf1ab	HLA.B40.01	1.3703	1	0.27288	Negative
AQLPAPRVL	HKU1	orf1ab polyprotein (orf1ab)	Orf1ab	HLA.C07.02	0.6921	1	0.54752	Positive
AQLPAPRVL	HKU1	orf1ab polyprotein (orf1ab)	Orf1ab	HLA.C04.01	1.0845	1	0.54752	Positive
AQLPAPRVL	HKU1	orf1ab polyprotein (orf1ab)	Orf1ab	HLA.C07.01	0.7674	1	0.54752	Positive
AQLPAPRVL	HKU1	orf1ab polyprotein (orf1ab)	Orf1ab	HLA.B40.01	0.3634	1	0.54752	Positive
AQSLYRPIL	HKU1	orf1ab polyprotein (orf1ab)	Orf1ab	HLA.B40.01	1.383	1	0.27824	Negative
AQVLSEIVM	HKU1	orf1ab polyprotein (orf1ab)	Orf1ab	HLA.B40.01	0.7851	1	0.42504	Positive
AQVVQLPVK	HKU1	orf1ab polyprotein (orf1ab)	Orf1ab	HLA.A03.01	1.2904	1	0.36232	Positive
ARAIEFYGF	HKU1	orf1ab polyprotein (orf1ab)	Orf1ab	HLA.C07.02	0.243	1	0.34296	Negative
ARAIEFYGF	HKU1	orf1ab polyprotein (orf1ab)	Orf1ab	HLA.A24.02	1.6608	1	0.34296	Negative
ARAIEFYGF	HKU1	orf1ab polyprotein (orf1ab)	Orf1ab	HLA.C07.01	0.2446	1	0.34296	Negative
ARGWVVGTL	HKU1	orf1ab polyprotein (orf1ab)	Orf1ab	HLA.C07.02	0.4475	1	0.50888	Positive
ARGWVVGTL	HKU1	orf1ab polyprotein (orf1ab)	Orf1ab	HLA.C07.01	0.2663	1	0.50888	Positive
ARIKAKHYV	HKU1	orf1ab polyprotein (orf1ab)	Orf1ab	HLA.C07.02	0.3334	1	0.21496	Negative
ARIKAKHYV	HKU1	orf1ab polyprotein (orf1ab)	Orf1ab	HLA.C07.01	0.1195	1	0.21496	Negative
ARLVKADVI	HKU1	orf1ab polyprotein (orf1ab)	Orf1ab	HLA.C07.01	0.6357	1	0.33664	Negative
ARLVKADVI	HKU1	orf1ab polyprotein (orf1ab)	Orf1ab	HLA.C07.02	0.9955	1	0.33664	Negative
ARNGVFIST	HKU1	orf1ab polyprotein (orf1ab)	Orf1ab	HLA.C07.01	1.8651	1	0.35224	Negative
ARQDGRQSY	HKU1	orf1ab polyprotein (orf1ab)	Orf1ab	HLA.C07.02	0.1092	1	0.17072	Negative
ARQDGRQSY	HKU1	orf1ab polyprotein (orf1ab)	Orf1ab	HLA.C07.01	0.0769	1	0.17072	Negative
ARTVAGVSI	HKU1	orf1ab polyprotein (orf1ab)	Orf1ab	HLA.C07.02	0.4893	1	0.3988	Positive
ARTVAGVSI	HKU1	orf1ab polyprotein (orf1ab)	Orf1ab	HLA.C07.01	0.2501	1	0.3988	Positive
ASADAIMTR	HKU1	orf1ab polyprotein (orf1ab)	Orf1ab	HLA.A03.01	0.2796	1	0.43184	Positive
ASDDLYVKR	HKU1	orf1ab polyprotein (orf1ab)	Orf1ab	HLA.A01.01	1.1318	1	0.15152	Negative
ASDDLYVKR	HKU1	orf1ab polyprotein (orf1ab)	Orf1ab	HLA.A03.01	1.8514	1	0.15152	Negative
ASDSVQCYT	HKU1	orf1ab polyprotein (orf1ab)	Orf1ab	HLA.A01.01	1.7683	1	0.21984	Negative
ASFELTCLR	HKU1	orf1ab polyprotein (orf1ab)	Orf1ab	HLA.A03.01	1.5437	1	0.44832	Positive
ASIRFSSVY	HKU1	orf1ab polyprotein (orf1ab)	Orf1ab	HLA.A03.01	1.3195	1	0.23336	Negative
ASIRFSSVY	HKU1	orf1ab polyprotein (orf1ab)	Orf1ab	HLA.A01.01	0.5241	1	0.23336	Negative
ASKFTFNLF	HKU1	orf1ab polyprotein (orf1ab)	Orf1ab	HLA.A24.02	1.3949	1	0.2724	Negative
ASLNSLTYF	HKU1	orf1ab polyprotein (orf1ab)	Orf1ab	HLA.C07.02	1.6294	1	0.2864	Negative
ASLNSLTYF	HKU1	orf1ab polyprotein (orf1ab)	Orf1ab	HLA.A24.02	1.5767	1	0.2864	Negative
ASLNSLTYF	HKU1	orf1ab polyprotein (orf1ab)	Orf1ab	HLA.C07.01	1.9439	1	0.2864	Negative
ASNSKLWQY	HKU1	orf1ab polyprotein (orf1ab)	Orf1ab	HLA.C07.01	1.6763	1	0.22528	Negative
ASNSKLWQY	HKU1	orf1ab polyprotein (orf1ab)	Orf1ab	HLA.A03.01	1.0338	1	0.22528	Negative
ASNSKLWQY	HKU1	orf1ab polyprotein (orf1ab)	Orf1ab	HLA.A01.01	0.1635	1	0.22528	Negative
ASQVIVNNY	HKU1	orf1ab polyprotein (orf1ab)	Orf1ab	HLA.A03.01	1.8809	1	0.20536	Negative
ASQVIVNNY	HKU1	orf1ab polyprotein (orf1ab)	Orf1ab	HLA.A01.01	0.243	1	0.20536	Negative
ATDFIRVVL	HKU1	orf1ab polyprotein (orf1ab)	Orf1ab	HLA.B07.02	0.8833	1	0.34744	Negative
ATDFIRVVL	HKU1	orf1ab polyprotein (orf1ab)	Orf1ab	HLA.A01.01	0.6293	1	0.34744	Negative
ATDFIRVVL	HKU1	orf1ab polyprotein (orf1ab)	Orf1ab	HLA.C07.01	1.3388	1	0.34744	Negative
ATDFIRVVL	HKU1	orf1ab polyprotein (orf1ab)	Orf1ab	HLA.C07.02	1.6561	1	0.34744	Negative
ATDFIRVVL	HKU1	orf1ab polyprotein (orf1ab)	Orf1ab	HLA.C04.01	0.2848	1	0.34744	Negative
ATFYIEHYV	HKU1	orf1ab polyprotein (orf1ab)	Orf1ab	HLA.C07.01	1.4618	1	0.252	Negative
ATFYIEHYV	HKU1	orf1ab polyprotein (orf1ab)	Orf1ab	HLA.A02.01	0.5685	1	0.252	Negative
ATICGIKYV	HKU1	orf1ab polyprotein (orf1ab)	Orf1ab	HLA.A02.01	1.303	1	0.31352	Negative
ATNDWKPGY	HKU1	orf1ab polyprotein (orf1ab)	Orf1ab	HLA.C07.01	1.0603	1	0.22904	Negative
ATNDWKPGY	HKU1	orf1ab polyprotein (orf1ab)	Orf1ab	HLA.A01.01	0.1613	1	0.22904	Negative
ATNDWKPGY	HKU1	orf1ab polyprotein (orf1ab)	Orf1ab	HLA.A03.01	0.5623	1	0.22904	Negative
ATRGVPVVI	HKU1	orf1ab polyprotein (orf1ab)	Orf1ab	HLA.B07.02	0.8132	1	0.416	Positive
ATRGVPVVI	HKU1	orf1ab polyprotein (orf1ab)	Orf1ab	HLA.C07.01	1.7618	1	0.416	Positive
AVADSYYSY	HKU1	orf1ab polyprotein (orf1ab)	Orf1ab	HLA.C07.02	0.5095	1	0.32	Negative
AVADSYYSY	HKU1	orf1ab polyprotein (orf1ab)	Orf1ab	HLA.A03.01	0.2488	1	0.32	Negative
AVADSYYSY	HKU1	orf1ab polyprotein (orf1ab)	Orf1ab	HLA.C07.01	0.687	1	0.32	Negative
AVADSYYSY	HKU1	orf1ab polyprotein (orf1ab)	Orf1ab	HLA.A01.01	0.1724	1	0.32	Negative
AVARKLERM	HKU1	orf1ab polyprotein (orf1ab)	Orf1ab	HLA.B08.01	1.7254	1	0.27616	Negative
AVEDTIDGV	HKU1	orf1ab polyprotein (orf1ab)	Orf1ab	HLA.A02.01	1.3794	1	0.34736	Negative
AVKSGTAIL	HKU1	orf1ab polyprotein (orf1ab)	Orf1ab	HLA.B07.02	0.2941	1	0.3456	Negative
AVKSGTAIL	HKU1	orf1ab polyprotein (orf1ab)	Orf1ab	HLA.B08.01	0.7303	1	0.3456	Negative
AVLSDVDGL	HKU1	orf1ab polyprotein (orf1ab)	Orf1ab	HLA.A02.01	1.3671	1	0.38928	Positive
AVMHFGTLA	HKU1	orf1ab polyprotein (orf1ab)	Orf1ab	HLA.A02.01	1.8282	1	0.4376	Positive
AVMQNNELM	HKU1	orf1ab polyprotein (orf1ab)	Orf1ab	HLA.C07.02	1.2951	1	0.36536	Positive
AVMQNNELM	HKU1	orf1ab polyprotein (orf1ab)	Orf1ab	HLA.C07.01	1.8133	1	0.36536	Positive
AVNIQQIYL	HKU1	orf1ab polyprotein (orf1ab)	Orf1ab	HLA.C04.01	1.1895	1	0.3152	Negative
AVNIQQIYL	HKU1	orf1ab polyprotein (orf1ab)	Orf1ab	HLA.C07.02	1.2933	1	0.3152	Negative
AVNIQQIYL	HKU1	orf1ab polyprotein (orf1ab)	Orf1ab	HLA.C07.01	1.3531	1	0.3152	Negative
AVPVNMRVL	HKU1	orf1ab polyprotein (orf1ab)	Orf1ab	HLA.C07.02	1.6881	1	0.4296	Positive
AVQSKDLNF	HKU1	orf1ab polyprotein (orf1ab)	Orf1ab	HLA.A24.02	1.9097	1	0.21288	Negative
AVVFYAQSL	HKU1	orf1ab polyprotein (orf1ab)	Orf1ab	HLA.B08.01	1.9188	1	0.37208	Positive
AVVFYAQSL	HKU1	orf1ab polyprotein (orf1ab)	Orf1ab	HLA.B07.02	1.6759	1	0.37208	Positive
AVVFYAQSL	HKU1	orf1ab polyprotein (orf1ab)	Orf1ab	HLA.C07.02	1.3547	1	0.37208	Positive
AVYYYTARV	HKU1	orf1ab polyprotein (orf1ab)	Orf1ab	HLA.C07.01	1.5314	1	0.3536	Negative
AVYYYTARV	HKU1	orf1ab polyprotein (orf1ab)	Orf1ab	HLA.A02.01	0.3451	1	0.3536	Negative
AVYYYTARV	HKU1	orf1ab polyprotein (orf1ab)	Orf1ab	HLA.C07.02	1.7129	1	0.3536	Negative
AYNPDLSQY	HKU1	orf1ab polyprotein (orf1ab)	Orf1ab	HLA.C07.02	0.1935	1	0.22528	Negative
AYNPDLSQY	HKU1	orf1ab polyprotein (orf1ab)	Orf1ab	HLA.C07.01	0.4068	1	0.22528	Negative
AYNPDLSQY	HKU1	orf1ab polyprotein (orf1ab)	Orf1ab	HLA.C04.01	0.512	1	0.22528	Negative
AYNPDLSQY	HKU1	orf1ab polyprotein (orf1ab)	Orf1ab	HLA.A24.02	0.7265	1	0.22528	Negative
AYNRYLSLY	HKU1	orf1ab polyprotein (orf1ab)	Orf1ab	HLA.C07.01	0.9094	1	0.33096	Negative
AYNRYLSLY	HKU1	orf1ab polyprotein (orf1ab)	Orf1ab	HLA.C04.01	1.1467	1	0.33096	Negative
AYNRYLSLY	HKU1	orf1ab polyprotein (orf1ab)	Orf1ab	HLA.A24.02	0.738	1	0.33096	Negative
AYNRYLSLY	HKU1	orf1ab polyprotein (orf1ab)	Orf1ab	HLA.C07.02	0.4262	1	0.33096	Negative
CETFGKPVI	HKU1	orf1ab polyprotein (orf1ab)	Orf1ab	HLA.B40.01	0.7585	1	0.30792	Negative
CFANKFFQF	HKU1	orf1ab polyprotein (orf1ab)	Orf1ab	HLA.C07.02	1.5645	1	0.25592	Negative
CFANKFFQF	HKU1	orf1ab polyprotein (orf1ab)	Orf1ab	HLA.C04.01	1.2377	1	0.25592	Negative
CFANKFFQF	HKU1	orf1ab polyprotein (orf1ab)	Orf1ab	HLA.A24.02	0.1875	1	0.25592	Negative
CFGPLVRQI	HKU1	orf1ab polyprotein (orf1ab)	Orf1ab	HLA.A24.02	1.7137	1	0.50888	Positive
CILGQEWHV	HKU1	orf1ab polyprotein (orf1ab)	Orf1ab	HLA.A02.01	1.7127	1	0.43592	Positive
CLKSIAATR	HKU1	orf1ab polyprotein (orf1ab)	Orf1ab	HLA.A03.01	1.8414	1	0.31592	Negative
CLLDQAWRF	HKU1	orf1ab polyprotein (orf1ab)	Orf1ab	HLA.A24.02	1.558	1	0.5072	Positive
CLRDDNQTL	HKU1	orf1ab polyprotein (orf1ab)	Orf1ab	HLA.B08.01	1.5085	1	0.40264	Positive
CNAQEQQIY	HKU1	orf1ab polyprotein (orf1ab)	Orf1ab	HLA.A01.01	1.5827	1	0.2976	Negative
CNDNKIMTF	HKU1	orf1ab polyprotein (orf1ab)	Orf1ab	HLA.C04.01	1.0322	1	0.25512	Negative
CNDNKIMTF	HKU1	orf1ab polyprotein (orf1ab)	Orf1ab	HLA.A01.01	1.722	1	0.25512	Negative
CPKEIVETV	HKU1	orf1ab polyprotein (orf1ab)	Orf1ab	HLA.B07.02	0.9618	1	0.26792	Negative
CPKEIVETV	HKU1	orf1ab polyprotein (orf1ab)	Orf1ab	HLA.B08.01	1.6641	1	0.26792	Negative
CQYLNTTTL	HKU1	orf1ab polyprotein (orf1ab)	Orf1ab	HLA.C07.01	1.8871	1	0.39152	Positive
CQYLNTTTL	HKU1	orf1ab polyprotein (orf1ab)	Orf1ab	HLA.C07.02	1.3691	1	0.39152	Positive
CQYLNTTTL	HKU1	orf1ab polyprotein (orf1ab)	Orf1ab	HLA.B40.01	1.9065	1	0.39152	Positive
CRLLQRVML	HKU1	orf1ab polyprotein (orf1ab)	Orf1ab	HLA.C07.02	1.3872	1	0.47904	Positive
CRLLQRVML	HKU1	orf1ab polyprotein (orf1ab)	Orf1ab	HLA.C07.01	0.7296	1	0.47904	Positive
CSQGKDFGY	HKU1	orf1ab polyprotein (orf1ab)	Orf1ab	HLA.A01.01	0.3184	1	0.1688	Negative
CVKTGLKLK	HKU1	orf1ab polyprotein (orf1ab)	Orf1ab	HLA.A03.01	0.8991	1	0.31552	Negative
CVMSNMQLF	HKU1	orf1ab polyprotein (orf1ab)	Orf1ab	HLA.A24.02	1.1072	1	0.45312	Positive
CYNSRTGYY	HKU1	orf1ab polyprotein (orf1ab)	Orf1ab	HLA.C07.01	1.4089	1	0.2356	Negative
CYNSRTGYY	HKU1	orf1ab polyprotein (orf1ab)	Orf1ab	HLA.C07.02	1.3762	1	0.2356	Negative
CYVSTGGKL	HKU1	orf1ab polyprotein (orf1ab)	Orf1ab	HLA.A24.02	1.3555	1	0.29736	Negative
CYWGFFSLL	HKU1	orf1ab polyprotein (orf1ab)	Orf1ab	HLA.A24.02	0.9315	1	0.39024	Positive
DADGINKQL	HKU1	orf1ab polyprotein (orf1ab)	Orf1ab	HLA.C04.01	1.696	1	0.17648	Negative
DAFPVAKSV	HKU1	orf1ab polyprotein (orf1ab)	Orf1ab	HLA.C07.01	1.9687	1	0.38776	Positive
DAFPVAKSV	HKU1	orf1ab polyprotein (orf1ab)	Orf1ab	HLA.B08.01	1.4633	1	0.38776	Positive
DALTRFTIF	HKU1	orf1ab polyprotein (orf1ab)	Orf1ab	HLA.B08.01	0.1196	1	0.39304	Positive
DAVMHFGTL	HKU1	orf1ab polyprotein (orf1ab)	Orf1ab	HLA.B08.01	0.1992	1	0.42856	Positive
DDFSIKSIY	HKU1	orf1ab polyprotein (orf1ab)	Orf1ab	HLA.A01.01	1.8234	1	0.15784	Negative
DDNLFIAKY	HKU1	orf1ab polyprotein (orf1ab)	Orf1ab	HLA.A01.01	0.9803	1	0.15848	Negative
DEDIGSTMF	HKU1	orf1ab polyprotein (orf1ab)	Orf1ab	HLA.B40.01	1.0433	1	0.27432	Negative
DEDIGSTMF	HKU1	orf1ab polyprotein (orf1ab)	Orf1ab	HLA.C04.01	1.9665	1	0.27432	Negative
DENSSIKVV	HKU1	orf1ab polyprotein (orf1ab)	Orf1ab	HLA.B40.01	1.3433	1	0.14424	Negative
DFDTYKALL	HKU1	orf1ab polyprotein (orf1ab)	Orf1ab	HLA.A24.02	1.8096	1	0.19472	Negative
DFDTYKALL	HKU1	orf1ab polyprotein (orf1ab)	Orf1ab	HLA.C04.01	0.0399	1	0.19472	Negative
DFDTYKALL	HKU1	orf1ab polyprotein (orf1ab)	Orf1ab	HLA.B08.01	1.9841	1	0.19472	Negative
DFDTYKALL	HKU1	orf1ab polyprotein (orf1ab)	Orf1ab	HLA.C07.02	1.5616	1	0.19472	Negative
DFIDMDDNL	HKU1	orf1ab polyprotein (orf1ab)	Orf1ab	HLA.C04.01	1.6482	1	0.29616	Negative
DFIQTAPGF	HKU1	orf1ab polyprotein (orf1ab)	Orf1ab	HLA.A24.02	0.3165	1	0.44784	Positive
DFIQTAPGF	HKU1	orf1ab polyprotein (orf1ab)	Orf1ab	HLA.C07.01	1.4932	1	0.44784	Positive
DFIQTAPGF	HKU1	orf1ab polyprotein (orf1ab)	Orf1ab	HLA.C07.02	0.7716	1	0.44784	Positive
DFIQTAPGF	HKU1	orf1ab polyprotein (orf1ab)	Orf1ab	HLA.C04.01	0.6936	1	0.44784	Positive
DFKDFQFML	HKU1	orf1ab polyprotein (orf1ab)	Orf1ab	HLA.C04.01	0.5853	1	0.2608	Negative
DFKDFQFML	HKU1	orf1ab polyprotein (orf1ab)	Orf1ab	HLA.A24.02	0.8348	1	0.2608	Negative
DFKDFQFML	HKU1	orf1ab polyprotein (orf1ab)	Orf1ab	HLA.B08.01	1.0037	1	0.2608	Negative
DFKDFQFML	HKU1	orf1ab polyprotein (orf1ab)	Orf1ab	HLA.C07.02	0.6176	1	0.2608	Negative
DFKDFQFML	HKU1	orf1ab polyprotein (orf1ab)	Orf1ab	HLA.C07.01	1.1159	1	0.2608	Negative
DFLGWIVPF	HKU1	orf1ab polyprotein (orf1ab)	Orf1ab	HLA.C07.02	1.5411	1	0.52096	Positive
DFLGWIVPF	HKU1	orf1ab polyprotein (orf1ab)	Orf1ab	HLA.A24.02	0.5593	1	0.52096	Positive
DFLGWIVPF	HKU1	orf1ab polyprotein (orf1ab)	Orf1ab	HLA.C04.01	1.9863	1	0.52096	Positive
DFTDYKLEL	HKU1	orf1ab polyprotein (orf1ab)	Orf1ab	HLA.C07.02	0.6627	1	0.18488	Negative
DFTDYKLEL	HKU1	orf1ab polyprotein (orf1ab)	Orf1ab	HLA.C04.01	0.3964	1	0.18488	Negative
DFTDYKLEL	HKU1	orf1ab polyprotein (orf1ab)	Orf1ab	HLA.B08.01	1.412	1	0.18488	Negative
DFTDYKLEL	HKU1	orf1ab polyprotein (orf1ab)	Orf1ab	HLA.C07.01	1.0488	1	0.18488	Negative
DFTDYKLEL	HKU1	orf1ab polyprotein (orf1ab)	Orf1ab	HLA.A24.02	1.9746	1	0.18488	Negative
DFVSIVKSL	HKU1	orf1ab polyprotein (orf1ab)	Orf1ab	HLA.C04.01	1.3456	1	0.2816	Negative
DFVSIVKSL	HKU1	orf1ab polyprotein (orf1ab)	Orf1ab	HLA.B08.01	0.9217	1	0.2816	Negative
DFVSIVKSL	HKU1	orf1ab polyprotein (orf1ab)	Orf1ab	HLA.C07.02	0.8206	1	0.2816	Negative
DFVSIVKSL	HKU1	orf1ab polyprotein (orf1ab)	Orf1ab	HLA.A24.02	1.434	1	0.2816	Negative
DFVSIVKSL	HKU1	orf1ab polyprotein (orf1ab)	Orf1ab	HLA.C07.01	1.3248	1	0.2816	Negative
DFYADKILY	HKU1	orf1ab polyprotein (orf1ab)	Orf1ab	HLA.C07.01	0.8201	1	0.19992	Negative
DFYADKILY	HKU1	orf1ab polyprotein (orf1ab)	Orf1ab	HLA.C04.01	1.4561	1	0.19992	Negative
DFYADKILY	HKU1	orf1ab polyprotein (orf1ab)	Orf1ab	HLA.C07.02	0.7331	1	0.19992	Negative
DFYADKILY	HKU1	orf1ab polyprotein (orf1ab)	Orf1ab	HLA.A24.02	1.7592	1	0.19992	Negative
DFYADKILY	HKU1	orf1ab polyprotein (orf1ab)	Orf1ab	HLA.A01.01	1.7305	1	0.19992	Negative
DFYASGCVL	HKU1	orf1ab polyprotein (orf1ab)	Orf1ab	HLA.C07.01	1.7026	1	0.37272	Positive
DFYASGCVL	HKU1	orf1ab polyprotein (orf1ab)	Orf1ab	HLA.C04.01	1.6952	1	0.37272	Positive
DFYASGCVL	HKU1	orf1ab polyprotein (orf1ab)	Orf1ab	HLA.C07.02	1.3992	1	0.37272	Positive
DFYLPNISV	HKU1	orf1ab polyprotein (orf1ab)	Orf1ab	HLA.C07.01	1.3339	1	0.17536	Negative
DFYLPNISV	HKU1	orf1ab polyprotein (orf1ab)	Orf1ab	HLA.C07.02	1.2441	1	0.17536	Negative
DFYLPNISV	HKU1	orf1ab polyprotein (orf1ab)	Orf1ab	HLA.C04.01	0.8017	1	0.17536	Negative
DFYNLWNTF	HKU1	orf1ab polyprotein (orf1ab)	Orf1ab	HLA.A24.02	0.0985	1	0.25712	Negative
DFYNLWNTF	HKU1	orf1ab polyprotein (orf1ab)	Orf1ab	HLA.C07.01	0.8468	1	0.25712	Negative
DFYNLWNTF	HKU1	orf1ab polyprotein (orf1ab)	Orf1ab	HLA.C07.02	0.3452	1	0.25712	Negative
DFYNLWNTF	HKU1	orf1ab polyprotein (orf1ab)	Orf1ab	HLA.C04.01	0.7825	1	0.25712	Negative
DGDYVYLPY	HKU1	orf1ab polyprotein (orf1ab)	Orf1ab	HLA.A01.01	0.3727	1	0.35696	Negative
DGLKYTKIM	HKU1	orf1ab polyprotein (orf1ab)	Orf1ab	HLA.B08.01	0.855	1	0.28928	Negative
DGNAAITDY	HKU1	orf1ab polyprotein (orf1ab)	Orf1ab	HLA.A01.01	1.48	1	0.28328	Negative
DGNVMHANY	HKU1	orf1ab polyprotein (orf1ab)	Orf1ab	HLA.A01.01	1.7716	1	0.27456	Negative
DGRQSYVLL	HKU1	orf1ab polyprotein (orf1ab)	Orf1ab	HLA.B08.01	0.3257	1	0.29544	Negative
DGTPHPYCY	HKU1	orf1ab polyprotein (orf1ab)	Orf1ab	HLA.A01.01	1.5791	1	0.3756	Positive
DGVMKNASL	HKU1	orf1ab polyprotein (orf1ab)	Orf1ab	HLA.B08.01	0.064	1	0.26608	Negative
DGVPFVVSI	HKU1	orf1ab polyprotein (orf1ab)	Orf1ab	HLA.B08.01	1.8638	1	0.39776	Positive
DIINIYKKL	HKU1	orf1ab polyprotein (orf1ab)	Orf1ab	HLA.B08.01	0.8474	1	0.23136	Negative
DIKQLLFVL	HKU1	orf1ab polyprotein (orf1ab)	Orf1ab	HLA.B08.01	0.4687	1	0.30912	Negative
DINNLLHSK	HKU1	orf1ab polyprotein (orf1ab)	Orf1ab	HLA.A03.01	1.5609	1	0.23736	Negative
DKFDFIVGY	HKU1	orf1ab polyprotein (orf1ab)	Orf1ab	HLA.C07.02	0.9987	1	0.16528	Negative
DKFDFIVGY	HKU1	orf1ab polyprotein (orf1ab)	Orf1ab	HLA.C07.01	0.5595	1	0.16528	Negative
DKKSKVVSA	HKU1	orf1ab polyprotein (orf1ab)	Orf1ab	HLA.B08.01	0.5647	1	0.17848	Negative
DLALTNMYK	HKU1	orf1ab polyprotein (orf1ab)	Orf1ab	HLA.A03.01	0.8768	1	0.2924	Negative
DLFDLFYQF	HKU1	orf1ab polyprotein (orf1ab)	Orf1ab	HLA.A24.02	0.631	1	0.3012	Negative
DLFDLFYQF	HKU1	orf1ab polyprotein (orf1ab)	Orf1ab	HLA.C04.01	1.0013	1	0.3012	Negative
DLFDLFYQF	HKU1	orf1ab polyprotein (orf1ab)	Orf1ab	HLA.C07.01	1.3826	1	0.3012	Negative
DLFDLFYQF	HKU1	orf1ab polyprotein (orf1ab)	Orf1ab	HLA.B08.01	1.7321	1	0.3012	Negative
DLFDLFYQF	HKU1	orf1ab polyprotein (orf1ab)	Orf1ab	HLA.C07.02	0.8503	1	0.3012	Negative
DLIISNFKF	HKU1	orf1ab polyprotein (orf1ab)	Orf1ab	HLA.A24.02	1.3641	1	0.2744	Negative
DLNGLDALF	HKU1	orf1ab polyprotein (orf1ab)	Orf1ab	HLA.C04.01	1.6925	1	0.45232	Positive
DLNGVIVDK	HKU1	orf1ab polyprotein (orf1ab)	Orf1ab	HLA.A03.01	1.6423	1	0.24752	Negative
DLQHKLKKA	HKU1	orf1ab polyprotein (orf1ab)	Orf1ab	HLA.B08.01	1.8086	1	0.33888	Negative
DLSDSVVFI	HKU1	orf1ab polyprotein (orf1ab)	Orf1ab	HLA.A02.01	1.0878	1	0.3192	Negative
DLSDSVVFI	HKU1	orf1ab polyprotein (orf1ab)	Orf1ab	HLA.C04.01	1.921	1	0.3192	Negative
DLSIRNLQK	HKU1	orf1ab polyprotein (orf1ab)	Orf1ab	HLA.A03.01	1.6144	1	0.2668	Negative
DLYGQWYDF	HKU1	orf1ab polyprotein (orf1ab)	Orf1ab	HLA.A24.02	1.3054	1	0.36728	Positive
DLYVKRYFK	HKU1	orf1ab polyprotein (orf1ab)	Orf1ab	HLA.A03.01	0.9962	1	0.22712	Negative
DMDDNLFIA	HKU1	orf1ab polyprotein (orf1ab)	Orf1ab	HLA.A02.01	1.7639	1	0.2648	Negative
DMDDNLFIA	HKU1	orf1ab polyprotein (orf1ab)	Orf1ab	HLA.A01.01	1.9931	1	0.2648	Negative
DMLDTYAAI	HKU1	orf1ab polyprotein (orf1ab)	Orf1ab	HLA.B08.01	1.7573	1	0.36024	Negative
DMRQKQSVW	HKU1	orf1ab polyprotein (orf1ab)	Orf1ab	HLA.B08.01	0.4251	1	0.30712	Negative
DMTKFSLKL	HKU1	orf1ab polyprotein (orf1ab)	Orf1ab	HLA.B08.01	1.8096	1	0.2768	Negative
DPAMHVASA	HKU1	orf1ab polyprotein (orf1ab)	Orf1ab	HLA.B08.01	0.7486	1	0.51456	Positive
DPAMHVASA	HKU1	orf1ab polyprotein (orf1ab)	Orf1ab	HLA.B07.02	1.3721	1	0.51456	Positive
DQQQLLAYY	HKU1	orf1ab polyprotein (orf1ab)	Orf1ab	HLA.A01.01	1.1148	1	0.3016	Negative
DRANFLNAV	HKU1	orf1ab polyprotein (orf1ab)	Orf1ab	HLA.C07.01	0.509	1	0.4584	Positive
DRANFLNAV	HKU1	orf1ab polyprotein (orf1ab)	Orf1ab	HLA.C07.02	1.3429	1	0.4584	Positive
DRKSFNNFV	HKU1	orf1ab polyprotein (orf1ab)	Orf1ab	HLA.C07.01	1.2981	1	0.19232	Negative
DRVSVATFY	HKU1	orf1ab polyprotein (orf1ab)	Orf1ab	HLA.C07.02	0.5879	1	0.20696	Negative
DRVSVATFY	HKU1	orf1ab polyprotein (orf1ab)	Orf1ab	HLA.C07.01	0.2635	1	0.20696	Negative
DSDVETRFI	HKU1	orf1ab polyprotein (orf1ab)	Orf1ab	HLA.A01.01	1.7518	1	0.3076	Negative
DSLFCSSTY	HKU1	orf1ab polyprotein (orf1ab)	Orf1ab	HLA.A01.01	0.946	1	0.21864	Negative
DTHRYRLSL	HKU1	orf1ab polyprotein (orf1ab)	Orf1ab	HLA.B08.01	0.1554	1	0.31136	Negative
DTYKALLVF	HKU1	orf1ab polyprotein (orf1ab)	Orf1ab	HLA.C07.02	1.6485	1	0.22328	Negative
DTYKALLVF	HKU1	orf1ab polyprotein (orf1ab)	Orf1ab	HLA.A24.02	1.8007	1	0.22328	Negative
DTYKALLVF	HKU1	orf1ab polyprotein (orf1ab)	Orf1ab	HLA.C07.01	1.7206	1	0.22328	Negative
DVDDIESIY	HKU1	orf1ab polyprotein (orf1ab)	Orf1ab	HLA.C04.01	1.4924	1	0.11688	Negative
DVDDIESIY	HKU1	orf1ab polyprotein (orf1ab)	Orf1ab	HLA.A01.01	0.034	1	0.11688	Negative
DVDTHRYRL	HKU1	orf1ab polyprotein (orf1ab)	Orf1ab	HLA.B08.01	0.3779	1	0.22008	Negative
DVDTHRYRL	HKU1	orf1ab polyprotein (orf1ab)	Orf1ab	HLA.C04.01	0.4894	1	0.22008	Negative
DVDTHRYRL	HKU1	orf1ab polyprotein (orf1ab)	Orf1ab	HLA.A01.01	1.6648	1	0.22008	Negative
DVKCANVVL	HKU1	orf1ab polyprotein (orf1ab)	Orf1ab	HLA.B08.01	1.2283	1	0.34712	Negative
DVQLRAFDI	HKU1	orf1ab polyprotein (orf1ab)	Orf1ab	HLA.B08.01	1.7755	1	0.35064	Negative
DVRDYLLSK	HKU1	orf1ab polyprotein (orf1ab)	Orf1ab	HLA.A03.01	0.959	1	0.166	Negative
DVSDVTKLY	HKU1	orf1ab polyprotein (orf1ab)	Orf1ab	HLA.A01.01	0.2658	1	0.2144	Negative
DYAFDHIVY	HKU1	orf1ab polyprotein (orf1ab)	Orf1ab	HLA.C07.01	1.5641	1	0.21928	Negative
DYAFDHIVY	HKU1	orf1ab polyprotein (orf1ab)	Orf1ab	HLA.C07.02	1.1211	1	0.21928	Negative
DYAFDHIVY	HKU1	orf1ab polyprotein (orf1ab)	Orf1ab	HLA.A24.02	1.0143	1	0.21928	Negative
DYNMLLKNI	HKU1	orf1ab polyprotein (orf1ab)	Orf1ab	HLA.A24.02	0.7634	1	0.17104	Negative
DYNVSKDGF	HKU1	orf1ab polyprotein (orf1ab)	Orf1ab	HLA.A24.02	0.8637	1	0.13344	Negative
DYNVSKDGF	HKU1	orf1ab polyprotein (orf1ab)	Orf1ab	HLA.C04.01	1.9335	1	0.13344	Negative
DYNYYKYNL	HKU1	orf1ab polyprotein (orf1ab)	Orf1ab	HLA.C07.01	1.5184	1	0.15712	Negative
DYNYYKYNL	HKU1	orf1ab polyprotein (orf1ab)	Orf1ab	HLA.C04.01	1.0208	1	0.15712	Negative
DYNYYKYNL	HKU1	orf1ab polyprotein (orf1ab)	Orf1ab	HLA.C07.02	0.6898	1	0.15712	Negative
DYNYYKYNL	HKU1	orf1ab polyprotein (orf1ab)	Orf1ab	HLA.A24.02	0.3919	1	0.15712	Negative
DYTFVNEYY	HKU1	orf1ab polyprotein (orf1ab)	Orf1ab	HLA.A24.02	1.5522	1	0.18592	Negative
DYTFVNEYY	HKU1	orf1ab polyprotein (orf1ab)	Orf1ab	HLA.C07.02	1.6656	1	0.18592	Negative
DYVLANECI	HKU1	orf1ab polyprotein (orf1ab)	Orf1ab	HLA.A24.02	1.5146	1	0.31536	Negative
DYVQDSTVL	HKU1	orf1ab polyprotein (orf1ab)	Orf1ab	HLA.C07.02	1.2787	1	0.3292	Negative
DYVQDSTVL	HKU1	orf1ab polyprotein (orf1ab)	Orf1ab	HLA.A24.02	0.7521	1	0.3292	Negative
DYVQTVNVI	HKU1	orf1ab polyprotein (orf1ab)	Orf1ab	HLA.C07.02	1.5768	1	0.21648	Negative
DYVQTVNVI	HKU1	orf1ab polyprotein (orf1ab)	Orf1ab	HLA.A24.02	0.2724	1	0.21648	Negative
DYVSLVKLI	HKU1	orf1ab polyprotein (orf1ab)	Orf1ab	HLA.A24.02	0.2917	1	0.24968	Negative
DYVYNPLIV	HKU1	orf1ab polyprotein (orf1ab)	Orf1ab	HLA.A24.02	0.7838	1	0.29264	Negative
EASLNSLTY	HKU1	orf1ab polyprotein (orf1ab)	Orf1ab	HLA.A01.01	0.3626	1	0.31752	Negative
EATINQDSY	HKU1	orf1ab polyprotein (orf1ab)	Orf1ab	HLA.A01.01	0.909	1	0.1652	Negative
ECIERLKLF	HKU1	orf1ab polyprotein (orf1ab)	Orf1ab	HLA.B08.01	1.9581	1	0.35912	Negative
EDLHVVEVL	HKU1	orf1ab polyprotein (orf1ab)	Orf1ab	HLA.B40.01	1.3634	1	0.31712	Negative
EEQNEIYAY	HKU1	orf1ab polyprotein (orf1ab)	Orf1ab	HLA.B40.01	1.8592	1	0.15336	Negative
EESFYKNMY	HKU1	orf1ab polyprotein (orf1ab)	Orf1ab	HLA.A01.01	1.8354	1	0.14696	Negative
EETSLTTFM	HKU1	orf1ab polyprotein (orf1ab)	Orf1ab	HLA.B40.01	0.7051	1	0.26024	Negative
EEYQKVFRV	HKU1	orf1ab polyprotein (orf1ab)	Orf1ab	HLA.B08.01	1.8552	1	0.23232	Negative
EEYQKVFRV	HKU1	orf1ab polyprotein (orf1ab)	Orf1ab	HLA.B40.01	0.4561	1	0.23232	Negative
EFLCKHFSM	HKU1	orf1ab polyprotein (orf1ab)	Orf1ab	HLA.B08.01	1.9112	1	0.24752	Negative
EFSWNADLY	HKU1	orf1ab polyprotein (orf1ab)	Orf1ab	HLA.A01.01	1.1459	1	0.26088	Negative
EFVKSKGLF	HKU1	orf1ab polyprotein (orf1ab)	Orf1ab	HLA.A24.02	0.6847	1	0.24472	Negative
EFYGFLKWL	HKU1	orf1ab polyprotein (orf1ab)	Orf1ab	HLA.C07.02	1.2691	1	0.26312	Negative
EFYGFLKWL	HKU1	orf1ab polyprotein (orf1ab)	Orf1ab	HLA.C07.01	1.8088	1	0.26312	Negative
EIVETVSAL	HKU1	orf1ab polyprotein (orf1ab)	Orf1ab	HLA.B07.02	1.6559	1	0.31712	Negative
EIVETVSAL	HKU1	orf1ab polyprotein (orf1ab)	Orf1ab	HLA.B08.01	1.327	1	0.31712	Negative
EKAYKFLNI	HKU1	orf1ab polyprotein (orf1ab)	Orf1ab	HLA.B08.01	1.6335	1	0.2512	Negative
EKFKHLIPL	HKU1	orf1ab polyprotein (orf1ab)	Orf1ab	HLA.B08.01	1.3336	1	0.29576	Negative
ELFNKYFKY	HKU1	orf1ab polyprotein (orf1ab)	Orf1ab	HLA.A01.01	0.5659	1	0.25056	Negative
ELFNKYFKY	HKU1	orf1ab polyprotein (orf1ab)	Orf1ab	HLA.C07.02	1.1452	1	0.25056	Negative
ELFNKYFKY	HKU1	orf1ab polyprotein (orf1ab)	Orf1ab	HLA.C07.01	1.1541	1	0.25056	Negative
ELFNKYFKY	HKU1	orf1ab polyprotein (orf1ab)	Orf1ab	HLA.A03.01	1.0736	1	0.25056	Negative
ELMPHKLKI	HKU1	orf1ab polyprotein (orf1ab)	Orf1ab	HLA.C07.02	1.5905	1	0.2796	Negative
ELMPHKLKI	HKU1	orf1ab polyprotein (orf1ab)	Orf1ab	HLA.B08.01	0.217	1	0.2796	Negative
ELMPHKLKI	HKU1	orf1ab polyprotein (orf1ab)	Orf1ab	HLA.C07.01	1.0047	1	0.2796	Negative
ELMPHKLKI	HKU1	orf1ab polyprotein (orf1ab)	Orf1ab	HLA.C04.01	1.501	1	0.2796	Negative
ELMPHKLKI	HKU1	orf1ab polyprotein (orf1ab)	Orf1ab	HLA.A02.01	1.6903	1	0.2796	Negative
ELVIGYSLY	HKU1	orf1ab polyprotein (orf1ab)	Orf1ab	HLA.A01.01	0.7548	1	0.35224	Negative
ELVTDIVVV	HKU1	orf1ab polyprotein (orf1ab)	Orf1ab	HLA.A02.01	0.9151	1	0.41624	Positive
ENHKPHYSF	HKU1	orf1ab polyprotein (orf1ab)	Orf1ab	HLA.B08.01	1.5909	1	0.17344	Negative
ENPDIINIY	HKU1	orf1ab polyprotein (orf1ab)	Orf1ab	HLA.A01.01	1.1989	1	0.19336	Negative
ENRYSVLSV	HKU1	orf1ab polyprotein (orf1ab)	Orf1ab	HLA.B08.01	1.9215	1	0.20096	Negative
EPVLTYSRL	HKU1	orf1ab polyprotein (orf1ab)	Orf1ab	HLA.B08.01	1.272	1	0.28384	Negative
EPVLTYSRL	HKU1	orf1ab polyprotein (orf1ab)	Orf1ab	HLA.B07.02	0.5602	1	0.28384	Negative
ESDADRANF	HKU1	orf1ab polyprotein (orf1ab)	Orf1ab	HLA.A01.01	0.4679	1	0.20536	Negative
ESDLIISNF	HKU1	orf1ab polyprotein (orf1ab)	Orf1ab	HLA.C04.01	1.0131	1	0.2316	Negative
ESDLIISNF	HKU1	orf1ab polyprotein (orf1ab)	Orf1ab	HLA.A01.01	0.2875	1	0.2316	Negative
ESFYKNMYL	HKU1	orf1ab polyprotein (orf1ab)	Orf1ab	HLA.B08.01	0.704	1	0.16696	Negative
ESFYKNMYL	HKU1	orf1ab polyprotein (orf1ab)	Orf1ab	HLA.C07.02	0.9484	1	0.16696	Negative
ESFYKNMYL	HKU1	orf1ab polyprotein (orf1ab)	Orf1ab	HLA.C07.01	0.6732	1	0.16696	Negative
ESIYDFDTY	HKU1	orf1ab polyprotein (orf1ab)	Orf1ab	HLA.A01.01	0.3228	1	0.18216	Negative
ESTFGSVYY	HKU1	orf1ab polyprotein (orf1ab)	Orf1ab	HLA.A01.01	0.1265	1	0.20208	Negative
ETAAMVKSK	HKU1	orf1ab polyprotein (orf1ab)	Orf1ab	HLA.A03.01	1.5398	1	0.31288	Negative
ETALITHAL	HKU1	orf1ab polyprotein (orf1ab)	Orf1ab	HLA.C07.01	1.6691	1	0.3276	Negative
ETALITHAL	HKU1	orf1ab polyprotein (orf1ab)	Orf1ab	HLA.B08.01	1.0065	1	0.3276	Negative
ETALITHAL	HKU1	orf1ab polyprotein (orf1ab)	Orf1ab	HLA.B07.02	1.6108	1	0.3276	Negative
ETDAYKLFL	HKU1	orf1ab polyprotein (orf1ab)	Orf1ab	HLA.C04.01	0.6489	1	0.19696	Negative
ETDAYKLFL	HKU1	orf1ab polyprotein (orf1ab)	Orf1ab	HLA.A01.01	0.3007	1	0.19696	Negative
ETFTVLAAY	HKU1	orf1ab polyprotein (orf1ab)	Orf1ab	HLA.A01.01	0.3407	1	0.42712	Positive
ETRFITKSM	HKU1	orf1ab polyprotein (orf1ab)	Orf1ab	HLA.B07.02	1.2696	1	0.19368	Negative
ETRFITKSM	HKU1	orf1ab polyprotein (orf1ab)	Orf1ab	HLA.B08.01	1.0457	1	0.19368	Negative
ETYFKVNGL	HKU1	orf1ab polyprotein (orf1ab)	Orf1ab	HLA.C07.02	1.6881	1	0.24328	Negative
ETYFKVNGL	HKU1	orf1ab polyprotein (orf1ab)	Orf1ab	HLA.C07.01	0.7884	1	0.24328	Negative
ETYFKVNGL	HKU1	orf1ab polyprotein (orf1ab)	Orf1ab	HLA.B08.01	0.573	1	0.24328	Negative
EVAPGSAVL	HKU1	orf1ab polyprotein (orf1ab)	Orf1ab	HLA.C07.01	1.7454	1	0.40992	Positive
EVAPGSAVL	HKU1	orf1ab polyprotein (orf1ab)	Orf1ab	HLA.B07.02	0.5488	1	0.40992	Positive
EVAPGSAVL	HKU1	orf1ab polyprotein (orf1ab)	Orf1ab	HLA.C04.01	1.8674	1	0.40992	Positive
EVAPGSAVL	HKU1	orf1ab polyprotein (orf1ab)	Orf1ab	HLA.B08.01	1.1235	1	0.40992	Positive
EVLTKTAVK	HKU1	orf1ab polyprotein (orf1ab)	Orf1ab	HLA.A03.01	1.4539	1	0.32344	Negative
EWHVQSNLI	HKU1	orf1ab polyprotein (orf1ab)	Orf1ab	HLA.A24.02	1.1787	1	0.36576	Positive
EYAANSSIL	HKU1	orf1ab polyprotein (orf1ab)	Orf1ab	HLA.A24.02	0.5746	1	0.21	Negative
EYAANSSIL	HKU1	orf1ab polyprotein (orf1ab)	Orf1ab	HLA.C04.01	1.2216	1	0.21	Negative
EYAANSSIL	HKU1	orf1ab polyprotein (orf1ab)	Orf1ab	HLA.C07.02	1.248	1	0.21	Negative
EYADCKESY	HKU1	orf1ab polyprotein (orf1ab)	Orf1ab	HLA.C07.02	1.7434	1	0.14032	Negative
EYAEEGICF	HKU1	orf1ab polyprotein (orf1ab)	Orf1ab	HLA.C07.02	1.2093	1	0.33504	Negative
EYAEEGICF	HKU1	orf1ab polyprotein (orf1ab)	Orf1ab	HLA.C04.01	0.8511	1	0.33504	Negative
EYAEEGICF	HKU1	orf1ab polyprotein (orf1ab)	Orf1ab	HLA.A24.02	0.2119	1	0.33504	Negative
EYEVAKKNL	HKU1	orf1ab polyprotein (orf1ab)	Orf1ab	HLA.C04.01	1.6994	1	0.11368	Negative
EYPIISNEV	HKU1	orf1ab polyprotein (orf1ab)	Orf1ab	HLA.C04.01	1.0365	1	0.15328	Negative
EYPIISNEV	HKU1	orf1ab polyprotein (orf1ab)	Orf1ab	HLA.A24.02	0.5017	1	0.15328	Negative
EYQKVFRVY	HKU1	orf1ab polyprotein (orf1ab)	Orf1ab	HLA.C07.02	0.68	1	0.25848	Negative
EYQKVFRVY	HKU1	orf1ab polyprotein (orf1ab)	Orf1ab	HLA.A24.02	0.8658	1	0.25848	Negative
EYQKVFRVY	HKU1	orf1ab polyprotein (orf1ab)	Orf1ab	HLA.C07.01	0.9756	1	0.25848	Negative
EYVFDKSEL	HKU1	orf1ab polyprotein (orf1ab)	Orf1ab	HLA.A24.02	1.1295	1	0.10536	Negative
FAERDCYTF	HKU1	orf1ab polyprotein (orf1ab)	Orf1ab	HLA.C04.01	1.9369	1	0.18448	Negative
FAIEDVEDV	HKU1	orf1ab polyprotein (orf1ab)	Orf1ab	HLA.A02.01	0.6089	1	0.298	Negative
FASDSVQCY	HKU1	orf1ab polyprotein (orf1ab)	Orf1ab	HLA.C07.01	1.4011	1	0.28232	Negative
FASDSVQCY	HKU1	orf1ab polyprotein (orf1ab)	Orf1ab	HLA.A01.01	0.1901	1	0.28232	Negative
FAYWFLNQF	HKU1	orf1ab polyprotein (orf1ab)	Orf1ab	HLA.C07.02	0.86	1	0.30672	Negative
FAYWFLNQF	HKU1	orf1ab polyprotein (orf1ab)	Orf1ab	HLA.C07.01	1.5263	1	0.30672	Negative
FCYKRNCSV	HKU1	orf1ab polyprotein (orf1ab)	Orf1ab	HLA.B08.01	1.5061	1	0.2072	Negative
FDFIVGYGM	HKU1	orf1ab polyprotein (orf1ab)	Orf1ab	HLA.B40.01	1.0732	1	0.33648	Negative
FDKVVDNVY	HKU1	orf1ab polyprotein (orf1ab)	Orf1ab	HLA.A01.01	1.3577	1	0.16048	Negative
FDLNGLDAL	HKU1	orf1ab polyprotein (orf1ab)	Orf1ab	HLA.B40.01	0.7286	1	0.4136	Positive
FDQQQLLAY	HKU1	orf1ab polyprotein (orf1ab)	Orf1ab	HLA.A01.01	0.5643	1	0.29008	Negative
FDTRVLNKL	HKU1	orf1ab polyprotein (orf1ab)	Orf1ab	HLA.B40.01	1.8906	1	0.26064	Negative
FDYVSLVKL	HKU1	orf1ab polyprotein (orf1ab)	Orf1ab	HLA.B40.01	0.9434	1	0.20632	Negative
FECPNSIYI	HKU1	orf1ab polyprotein (orf1ab)	Orf1ab	HLA.B40.01	0.3501	1	0.27056	Negative
FEETSLTTF	HKU1	orf1ab polyprotein (orf1ab)	Orf1ab	HLA.C04.01	1.2969	1	0.20568	Negative
FEETSLTTF	HKU1	orf1ab polyprotein (orf1ab)	Orf1ab	HLA.B40.01	0.1978	1	0.20568	Negative
FEGVAESVI	HKU1	orf1ab polyprotein (orf1ab)	Orf1ab	HLA.B40.01	0.4467	1	0.32312	Negative
FEIDGNVMH	HKU1	orf1ab polyprotein (orf1ab)	Orf1ab	HLA.B40.01	1.4528	1	0.28144	Negative
FEIYDGGCI	HKU1	orf1ab polyprotein (orf1ab)	Orf1ab	HLA.B40.01	0.5204	1	0.29328	Negative
FELPQLYGL	HKU1	orf1ab polyprotein (orf1ab)	Orf1ab	HLA.B40.01	0.0488	1	0.37776	Positive
FELPQLYGL	HKU1	orf1ab polyprotein (orf1ab)	Orf1ab	HLA.C07.02	1.8837	1	0.37776	Positive
FELPQLYGL	HKU1	orf1ab polyprotein (orf1ab)	Orf1ab	HLA.C04.01	1.161	1	0.37776	Positive
FELPQLYGL	HKU1	orf1ab polyprotein (orf1ab)	Orf1ab	HLA.C07.01	1.5321	1	0.37776	Positive
FELTCLRYF	HKU1	orf1ab polyprotein (orf1ab)	Orf1ab	HLA.B40.01	1.3132	1	0.37928	Positive
FENLKPMPF	HKU1	orf1ab polyprotein (orf1ab)	Orf1ab	HLA.C07.01	1.8461	1	0.31984	Negative
FENLKPMPF	HKU1	orf1ab polyprotein (orf1ab)	Orf1ab	HLA.C07.02	1.5206	1	0.31984	Negative
FENLKPMPF	HKU1	orf1ab polyprotein (orf1ab)	Orf1ab	HLA.B40.01	0.3334	1	0.31984	Negative
FENLKPMPF	HKU1	orf1ab polyprotein (orf1ab)	Orf1ab	HLA.C04.01	1.4422	1	0.31984	Negative
FENLKPMPF	HKU1	orf1ab polyprotein (orf1ab)	Orf1ab	HLA.B08.01	1.7598	1	0.31984	Negative
FEQSHNNCY	HKU1	orf1ab polyprotein (orf1ab)	Orf1ab	HLA.A01.01	1.3067	1	0.19496	Negative
FESLNFITL	HKU1	orf1ab polyprotein (orf1ab)	Orf1ab	HLA.B08.01	1.8892	1	0.2524	Negative
FESLNFITL	HKU1	orf1ab polyprotein (orf1ab)	Orf1ab	HLA.C04.01	1.1286	1	0.2524	Negative
FESLNFITL	HKU1	orf1ab polyprotein (orf1ab)	Orf1ab	HLA.C07.02	1.7058	1	0.2524	Negative
FESLNFITL	HKU1	orf1ab polyprotein (orf1ab)	Orf1ab	HLA.B40.01	0.0334	1	0.2524	Negative
FESLNFITL	HKU1	orf1ab polyprotein (orf1ab)	Orf1ab	HLA.C07.01	1.9354	1	0.2524	Negative
FETDAYKLF	HKU1	orf1ab polyprotein (orf1ab)	Orf1ab	HLA.C04.01	1.7412	1	0.15632	Negative
FETDAYKLF	HKU1	orf1ab polyprotein (orf1ab)	Orf1ab	HLA.B40.01	0.2667	1	0.15632	Negative
FEVEKGVTV	HKU1	orf1ab polyprotein (orf1ab)	Orf1ab	HLA.B40.01	0.0778	1	0.17792	Negative
FEVEKGVTV	HKU1	orf1ab polyprotein (orf1ab)	Orf1ab	HLA.C07.02	1.9773	1	0.17792	Negative
FEVEKGVTV	HKU1	orf1ab polyprotein (orf1ab)	Orf1ab	HLA.B08.01	1.921	1	0.17792	Negative
FEVEKGVTV	HKU1	orf1ab polyprotein (orf1ab)	Orf1ab	HLA.C04.01	1.2086	1	0.17792	Negative
FEVEKGVTV	HKU1	orf1ab polyprotein (orf1ab)	Orf1ab	HLA.C07.01	1.3872	1	0.17792	Negative
FFEGVAESV	HKU1	orf1ab polyprotein (orf1ab)	Orf1ab	HLA.C04.01	0.0769	1	0.30648	Negative
FFSLLNSVF	HKU1	orf1ab polyprotein (orf1ab)	Orf1ab	HLA.A24.02	0.3552	1	0.40752	Positive
FFSLLNSVF	HKU1	orf1ab polyprotein (orf1ab)	Orf1ab	HLA.C04.01	0.1706	1	0.40752	Positive
FFSLLNSVF	HKU1	orf1ab polyprotein (orf1ab)	Orf1ab	HLA.C07.02	0.7477	1	0.40752	Positive
FFSLTASSI	HKU1	orf1ab polyprotein (orf1ab)	Orf1ab	HLA.C07.02	1.8418	1	0.32368	Negative
FFSLTASSI	HKU1	orf1ab polyprotein (orf1ab)	Orf1ab	HLA.C04.01	0.4294	1	0.32368	Negative
FFTSLMSQF	HKU1	orf1ab polyprotein (orf1ab)	Orf1ab	HLA.A24.02	0.2863	1	0.36176	Positive
FFTSLMSQF	HKU1	orf1ab polyprotein (orf1ab)	Orf1ab	HLA.C07.02	0.5227	1	0.36176	Positive
FFTSLMSQF	HKU1	orf1ab polyprotein (orf1ab)	Orf1ab	HLA.C04.01	0.3716	1	0.36176	Positive
FFVVKRTNL	HKU1	orf1ab polyprotein (orf1ab)	Orf1ab	HLA.C07.02	0.2709	1	0.26504	Negative
FFVVKRTNL	HKU1	orf1ab polyprotein (orf1ab)	Orf1ab	HLA.C07.01	0.7978	1	0.26504	Negative
FFVVKRTNL	HKU1	orf1ab polyprotein (orf1ab)	Orf1ab	HLA.A24.02	1.7421	1	0.26504	Negative
FFVVKRTNL	HKU1	orf1ab polyprotein (orf1ab)	Orf1ab	HLA.B08.01	0.1736	1	0.26504	Negative
FFVVKRTNL	HKU1	orf1ab polyprotein (orf1ab)	Orf1ab	HLA.C04.01	0.5652	1	0.26504	Negative
FFYGDIVSH	HKU1	orf1ab polyprotein (orf1ab)	Orf1ab	HLA.C07.02	1.5622	1	0.2336	Negative
FGDCMTLPF	HKU1	orf1ab polyprotein (orf1ab)	Orf1ab	HLA.C04.01	1.3829	1	0.5516	Positive
FGDYTSVVV	HKU1	orf1ab polyprotein (orf1ab)	Orf1ab	HLA.C04.01	0.554	1	0.30064	Negative
FGFDQQQLL	HKU1	orf1ab polyprotein (orf1ab)	Orf1ab	HLA.C04.01	0.746	1	0.41664	Positive
FGFDQQQLL	HKU1	orf1ab polyprotein (orf1ab)	Orf1ab	HLA.C07.02	0.3764	1	0.41664	Positive
FGFDQQQLL	HKU1	orf1ab polyprotein (orf1ab)	Orf1ab	HLA.C07.01	0.2954	1	0.41664	Positive
FGFDQQQLL	HKU1	orf1ab polyprotein (orf1ab)	Orf1ab	HLA.B08.01	1.7346	1	0.41664	Positive
FGKILGNVF	HKU1	orf1ab polyprotein (orf1ab)	Orf1ab	HLA.B08.01	1.0617	1	0.32392	Negative
FGKILGNVF	HKU1	orf1ab polyprotein (orf1ab)	Orf1ab	HLA.C07.02	1.9181	1	0.32392	Negative
FGPLVRQIF	HKU1	orf1ab polyprotein (orf1ab)	Orf1ab	HLA.A24.02	1.7599	1	0.5064	Positive
FGPLVRQIF	HKU1	orf1ab polyprotein (orf1ab)	Orf1ab	HLA.C07.02	1.3022	1	0.5064	Positive
FGPLVRQIF	HKU1	orf1ab polyprotein (orf1ab)	Orf1ab	HLA.C04.01	1.7358	1	0.5064	Positive
FGVAVADSY	HKU1	orf1ab polyprotein (orf1ab)	Orf1ab	HLA.A01.01	1.1556	1	0.33048	Negative
FHVLHFLTY	HKU1	orf1ab polyprotein (orf1ab)	Orf1ab	HLA.C07.01	0.7094	1	0.24992	Negative
FHVLHFLTY	HKU1	orf1ab polyprotein (orf1ab)	Orf1ab	HLA.C07.02	0.3699	1	0.24992	Negative
FHVTMRSSY	HKU1	orf1ab polyprotein (orf1ab)	Orf1ab	HLA.C07.02	0.6242	1	0.2092	Negative
FHVTMRSSY	HKU1	orf1ab polyprotein (orf1ab)	Orf1ab	HLA.C07.01	0.7288	1	0.2092	Negative
FIAACAVDV	HKU1	orf1ab polyprotein (orf1ab)	Orf1ab	HLA.A02.01	1.3255	1	0.53528	Positive
FIDAFNQLT	HKU1	orf1ab polyprotein (orf1ab)	Orf1ab	HLA.A02.01	1.8589	1	0.34784	Negative
FIDAFNQLT	HKU1	orf1ab polyprotein (orf1ab)	Orf1ab	HLA.A01.01	0.9116	1	0.34784	Negative
FIDMDDNLF	HKU1	orf1ab polyprotein (orf1ab)	Orf1ab	HLA.C04.01	0.1639	1	0.35104	Negative
FIDMDDNLF	HKU1	orf1ab polyprotein (orf1ab)	Orf1ab	HLA.A01.01	0.231	1	0.35104	Negative
FIENLNILF	HKU1	orf1ab polyprotein (orf1ab)	Orf1ab	HLA.A24.02	1.8605	1	0.31864	Negative
FIENLNILF	HKU1	orf1ab polyprotein (orf1ab)	Orf1ab	HLA.A01.01	0.4396	1	0.31864	Negative
FIENLNILF	HKU1	orf1ab polyprotein (orf1ab)	Orf1ab	HLA.C04.01	0.2781	1	0.31864	Negative
FIGYILSCY	HKU1	orf1ab polyprotein (orf1ab)	Orf1ab	HLA.A01.01	1.7175	1	0.26272	Negative
FIKETIYWI	HKU1	orf1ab polyprotein (orf1ab)	Orf1ab	HLA.A02.01	0.6294	1	0.2016	Negative
FIKGFLVVA	HKU1	orf1ab polyprotein (orf1ab)	Orf1ab	HLA.A02.01	1.3714	1	0.3552	Negative
FITAFLGTY	HKU1	orf1ab polyprotein (orf1ab)	Orf1ab	HLA.A01.01	1.1732	1	0.32064	Negative
FITKSMISA	HKU1	orf1ab polyprotein (orf1ab)	Orf1ab	HLA.A02.01	1.2892	1	0.25824	Negative
FIVGYGMSF	HKU1	orf1ab polyprotein (orf1ab)	Orf1ab	HLA.A24.02	1.4586	1	0.41216	Positive
FIVGYGMSF	HKU1	orf1ab polyprotein (orf1ab)	Orf1ab	HLA.C04.01	1.6478	1	0.41216	Positive
FIVGYGMSF	HKU1	orf1ab polyprotein (orf1ab)	Orf1ab	HLA.C07.01	1.1779	1	0.41216	Positive
FIVGYGMSF	HKU1	orf1ab polyprotein (orf1ab)	Orf1ab	HLA.C07.02	0.5498	1	0.41216	Positive
FIYVFSLLH	HKU1	orf1ab polyprotein (orf1ab)	Orf1ab	HLA.A03.01	1.9963	1	0.36992	Positive
FKARAIEFY	HKU1	orf1ab polyprotein (orf1ab)	Orf1ab	HLA.C07.01	1.6272	1	0.236	Negative
FKDLAIENM	HKU1	orf1ab polyprotein (orf1ab)	Orf1ab	HLA.C04.01	1.4881	1	0.29336	Negative
FKLLGTTLV	HKU1	orf1ab polyprotein (orf1ab)	Orf1ab	HLA.C07.01	1.582	1	0.38184	Positive
FKSENRYSV	HKU1	orf1ab polyprotein (orf1ab)	Orf1ab	HLA.C07.02	1.2471	1	0.116	Negative
FKSENRYSV	HKU1	orf1ab polyprotein (orf1ab)	Orf1ab	HLA.C07.01	0.7838	1	0.116	Negative
FLAVDDKYK	HKU1	orf1ab polyprotein (orf1ab)	Orf1ab	HLA.A03.01	1.9143	1	0.19984	Negative
FLCKHFSMM	HKU1	orf1ab polyprotein (orf1ab)	Orf1ab	HLA.A02.01	1.7084	1	0.34912	Negative
FLDDVEMVA	HKU1	orf1ab polyprotein (orf1ab)	Orf1ab	HLA.C04.01	0.3704	1	0.40576	Positive
FLDDVEMVA	HKU1	orf1ab polyprotein (orf1ab)	Orf1ab	HLA.A01.01	0.4735	1	0.40576	Positive
FLDDVEMVA	HKU1	orf1ab polyprotein (orf1ab)	Orf1ab	HLA.A02.01	0.0357	1	0.40576	Positive
FLFSCIISA	HKU1	orf1ab polyprotein (orf1ab)	Orf1ab	HLA.A02.01	0.2139	1	0.35128	Negative
FLFWFNFLY	HKU1	orf1ab polyprotein (orf1ab)	Orf1ab	HLA.A01.01	0.9227	1	0.26056	Negative
FLGTYTWTT	HKU1	orf1ab polyprotein (orf1ab)	Orf1ab	HLA.A02.01	0.2222	1	0.37456	Positive
FLICSNTPL	HKU1	orf1ab polyprotein (orf1ab)	Orf1ab	HLA.A02.01	0.4068	1	0.41512	Positive
FLIGINYLG	HKU1	orf1ab polyprotein (orf1ab)	Orf1ab	HLA.A02.01	1.6221	1	0.31944	Negative
FLKWLFIYV	HKU1	orf1ab polyprotein (orf1ab)	Orf1ab	HLA.A02.01	1.1429	1	0.1996	Negative
FLLDGLIPR	HKU1	orf1ab polyprotein (orf1ab)	Orf1ab	HLA.A02.01	1.2831	1	0.55832	Positive
FLLDGLIPR	HKU1	orf1ab polyprotein (orf1ab)	Orf1ab	HLA.A03.01	0.7299	1	0.55832	Positive
FLMLFVFQV	HKU1	orf1ab polyprotein (orf1ab)	Orf1ab	HLA.A02.01	0.1728	1	0.36992	Positive
FLNAVVFYA	HKU1	orf1ab polyprotein (orf1ab)	Orf1ab	HLA.A02.01	0.1	1	0.39568	Positive
FLNKLNENV	HKU1	orf1ab polyprotein (orf1ab)	Orf1ab	HLA.A02.01	0.0335	1	0.19376	Negative
FLNKLNENV	HKU1	orf1ab polyprotein (orf1ab)	Orf1ab	HLA.C04.01	1.3563	1	0.19376	Negative
FLNQFDINA	HKU1	orf1ab polyprotein (orf1ab)	Orf1ab	HLA.A02.01	0.0792	1	0.28992	Negative
FLQSGIVKM	HKU1	orf1ab polyprotein (orf1ab)	Orf1ab	HLA.A02.01	0.0427	1	0.3704	Positive
FLQSGIVKM	HKU1	orf1ab polyprotein (orf1ab)	Orf1ab	HLA.B08.01	1.0348	1	0.3704	Positive
FLQSGIVKM	HKU1	orf1ab polyprotein (orf1ab)	Orf1ab	HLA.C04.01	0.2838	1	0.3704	Positive
FLQSGIVKM	HKU1	orf1ab polyprotein (orf1ab)	Orf1ab	HLA.C07.01	0.8664	1	0.3704	Positive
FLQSGIVKM	HKU1	orf1ab polyprotein (orf1ab)	Orf1ab	HLA.C07.02	0.7048	1	0.3704	Positive
FLSGDDCFV	HKU1	orf1ab polyprotein (orf1ab)	Orf1ab	HLA.A02.01	0.1185	1	0.35728	Negative
FLTVCKWSV	HKU1	orf1ab polyprotein (orf1ab)	Orf1ab	HLA.A02.01	1.0413	1	0.34376	Negative
FLVGRIVTL	HKU1	orf1ab polyprotein (orf1ab)	Orf1ab	HLA.A02.01	0.0118	1	0.4388	Positive
FLVGRIVTL	HKU1	orf1ab polyprotein (orf1ab)	Orf1ab	HLA.C04.01	0.5228	1	0.4388	Positive
FLVGRIVTL	HKU1	orf1ab polyprotein (orf1ab)	Orf1ab	HLA.C07.02	0.2173	1	0.4388	Positive
FLVGRIVTL	HKU1	orf1ab polyprotein (orf1ab)	Orf1ab	HLA.B07.02	1.9672	1	0.4388	Positive
FLVGRIVTL	HKU1	orf1ab polyprotein (orf1ab)	Orf1ab	HLA.B08.01	0.0587	1	0.4388	Positive
FLVGRIVTL	HKU1	orf1ab polyprotein (orf1ab)	Orf1ab	HLA.C07.01	0.2946	1	0.4388	Positive
FLVVATVFL	HKU1	orf1ab polyprotein (orf1ab)	Orf1ab	HLA.C04.01	1.9802	1	0.45392	Positive
FLVVATVFL	HKU1	orf1ab polyprotein (orf1ab)	Orf1ab	HLA.A02.01	0.2256	1	0.45392	Positive
FLYINVIFS	HKU1	orf1ab polyprotein (orf1ab)	Orf1ab	HLA.A02.01	0.8927	1	0.22536	Negative
FMDRVSVAT	HKU1	orf1ab polyprotein (orf1ab)	Orf1ab	HLA.A02.01	0.7898	1	0.33936	Negative
FMGVGVGHY	HKU1	orf1ab polyprotein (orf1ab)	Orf1ab	HLA.A01.01	0.4725	1	0.36736	Positive
FMITKDSYC	HKU1	orf1ab polyprotein (orf1ab)	Orf1ab	HLA.A02.01	1.3724	1	0.1452	Negative
FMLETMHWL	HKU1	orf1ab polyprotein (orf1ab)	Orf1ab	HLA.A02.01	0.0426	1	0.45512	Positive
FMLETMHWL	HKU1	orf1ab polyprotein (orf1ab)	Orf1ab	HLA.C07.02	0.7571	1	0.45512	Positive
FMLETMHWL	HKU1	orf1ab polyprotein (orf1ab)	Orf1ab	HLA.C07.01	1.3121	1	0.45512	Positive
FMLETMHWL	HKU1	orf1ab polyprotein (orf1ab)	Orf1ab	HLA.C04.01	0.5455	1	0.45512	Positive
FMMLLVKHK	HKU1	orf1ab polyprotein (orf1ab)	Orf1ab	HLA.A03.01	1.2518	1	0.34736	Negative
FMPSYVHKW	HKU1	orf1ab polyprotein (orf1ab)	Orf1ab	HLA.C04.01	0.7466	1	0.25464	Negative
FMPSYVHKW	HKU1	orf1ab polyprotein (orf1ab)	Orf1ab	HLA.C07.01	1.4191	1	0.25464	Negative
FMPSYVHKW	HKU1	orf1ab polyprotein (orf1ab)	Orf1ab	HLA.C07.02	0.6579	1	0.25464	Negative
FMPSYVHKW	HKU1	orf1ab polyprotein (orf1ab)	Orf1ab	HLA.A24.02	0.1345	1	0.25464	Negative
FMSESKCWV	HKU1	orf1ab polyprotein (orf1ab)	Orf1ab	HLA.A02.01	0.7322	1	0.31832	Negative
FMYINTHMI	HKU1	orf1ab polyprotein (orf1ab)	Orf1ab	HLA.B08.01	1.2195	1	0.31696	Negative
FMYINTHMI	HKU1	orf1ab polyprotein (orf1ab)	Orf1ab	HLA.C07.02	0.3869	1	0.31696	Negative
FMYINTHMI	HKU1	orf1ab polyprotein (orf1ab)	Orf1ab	HLA.C07.01	0.4422	1	0.31696	Negative
FMYINTHMI	HKU1	orf1ab polyprotein (orf1ab)	Orf1ab	HLA.A24.02	1.3283	1	0.31696	Negative
FMYINTHMI	HKU1	orf1ab polyprotein (orf1ab)	Orf1ab	HLA.C04.01	0.4314	1	0.31696	Negative
FMYINTHMI	HKU1	orf1ab polyprotein (orf1ab)	Orf1ab	HLA.A02.01	0.0907	1	0.31696	Negative
FNDVYNDAL	HKU1	orf1ab polyprotein (orf1ab)	Orf1ab	HLA.C04.01	0.6396	1	0.21912	Negative
FNDVYNDAL	HKU1	orf1ab polyprotein (orf1ab)	Orf1ab	HLA.A01.01	1.8156	1	0.21912	Negative
FNFNSSWVL	HKU1	orf1ab polyprotein (orf1ab)	Orf1ab	HLA.C07.02	1.6336	1	0.2952	Negative
FNFNSSWVL	HKU1	orf1ab polyprotein (orf1ab)	Orf1ab	HLA.C07.01	1.6636	1	0.2952	Negative
FNKFGKARL	HKU1	orf1ab polyprotein (orf1ab)	Orf1ab	HLA.B08.01	0.8489	1	0.3176	Negative
FPDVISEGI	HKU1	orf1ab polyprotein (orf1ab)	Orf1ab	HLA.B07.02	1.0262	1	0.30136	Negative
FPDVISEGI	HKU1	orf1ab polyprotein (orf1ab)	Orf1ab	HLA.C04.01	0.6665	1	0.30136	Negative
FPIFVGRIV	HKU1	orf1ab polyprotein (orf1ab)	Orf1ab	HLA.B07.02	0.4042	1	0.45584	Positive
FPKGYVMGL	HKU1	orf1ab polyprotein (orf1ab)	Orf1ab	HLA.C04.01	1.835	1	0.32992	Negative
FPKGYVMGL	HKU1	orf1ab polyprotein (orf1ab)	Orf1ab	HLA.C07.01	1.2178	1	0.32992	Negative
FPKGYVMGL	HKU1	orf1ab polyprotein (orf1ab)	Orf1ab	HLA.B08.01	0.0723	1	0.32992	Negative
FPKGYVMGL	HKU1	orf1ab polyprotein (orf1ab)	Orf1ab	HLA.C07.02	1.0067	1	0.32992	Negative
FPKGYVMGL	HKU1	orf1ab polyprotein (orf1ab)	Orf1ab	HLA.B07.02	0.0598	1	0.32992	Negative
FPLQIGFST	HKU1	orf1ab polyprotein (orf1ab)	Orf1ab	HLA.B07.02	1.2684	1	0.46928	Positive
FPSEISVIM	HKU1	orf1ab polyprotein (orf1ab)	Orf1ab	HLA.C04.01	0.849	1	0.44184	Positive
FPSEISVIM	HKU1	orf1ab polyprotein (orf1ab)	Orf1ab	HLA.C07.01	1.8917	1	0.44184	Positive
FPSEISVIM	HKU1	orf1ab polyprotein (orf1ab)	Orf1ab	HLA.B08.01	1.1206	1	0.44184	Positive
FPSEISVIM	HKU1	orf1ab polyprotein (orf1ab)	Orf1ab	HLA.C07.02	1.6802	1	0.44184	Positive
FPSEISVIM	HKU1	orf1ab polyprotein (orf1ab)	Orf1ab	HLA.B07.02	0.1212	1	0.44184	Positive
FPTNIAVEL	HKU1	orf1ab polyprotein (orf1ab)	Orf1ab	HLA.B08.01	1.1907	1	0.366	Positive
FPTNIAVEL	HKU1	orf1ab polyprotein (orf1ab)	Orf1ab	HLA.C07.02	1.7597	1	0.366	Positive
FPTNIAVEL	HKU1	orf1ab polyprotein (orf1ab)	Orf1ab	HLA.C07.01	1.8251	1	0.366	Positive
FPTNIAVEL	HKU1	orf1ab polyprotein (orf1ab)	Orf1ab	HLA.C04.01	0.9589	1	0.366	Positive
FPTNIAVEL	HKU1	orf1ab polyprotein (orf1ab)	Orf1ab	HLA.B07.02	0.1207	1	0.366	Positive
FQFDQWYES	HKU1	orf1ab polyprotein (orf1ab)	Orf1ab	HLA.A02.01	1.6389	1	0.33072	Negative
FQTVKPGNF	HKU1	orf1ab polyprotein (orf1ab)	Orf1ab	HLA.C07.02	1.9004	1	0.23152	Negative
FRAGRPHRL	HKU1	orf1ab polyprotein (orf1ab)	Orf1ab	HLA.C07.01	0.0037	1	0.45032	Positive
FRAGRPHRL	HKU1	orf1ab polyprotein (orf1ab)	Orf1ab	HLA.C07.02	0.0069	1	0.45032	Positive
FRAGRPHRL	HKU1	orf1ab polyprotein (orf1ab)	Orf1ab	HLA.B08.01	0.2616	1	0.45032	Positive
FRAGRPHRL	HKU1	orf1ab polyprotein (orf1ab)	Orf1ab	HLA.C04.01	0.5003	1	0.45032	Positive
FRGFTYVWL	HKU1	orf1ab polyprotein (orf1ab)	Orf1ab	HLA.C07.02	0.7422	1	0.30584	Negative
FRGFTYVWL	HKU1	orf1ab polyprotein (orf1ab)	Orf1ab	HLA.C07.01	0.5752	1	0.30584	Negative
FRKARNGVF	HKU1	orf1ab polyprotein (orf1ab)	Orf1ab	HLA.C07.01	0.1055	1	0.33144	Negative
FRKARNGVF	HKU1	orf1ab polyprotein (orf1ab)	Orf1ab	HLA.C07.02	0.1712	1	0.33144	Negative
FRKARNGVF	HKU1	orf1ab polyprotein (orf1ab)	Orf1ab	HLA.B08.01	0.3628	1	0.33144	Negative
FRRKKKSNL	HKU1	orf1ab polyprotein (orf1ab)	Orf1ab	HLA.C07.01	0.2136	1	0.39952	Positive
FRRKKKSNL	HKU1	orf1ab polyprotein (orf1ab)	Orf1ab	HLA.C07.02	0.4336	1	0.39952	Positive
FRRKKKSNL	HKU1	orf1ab polyprotein (orf1ab)	Orf1ab	HLA.B08.01	0.0861	1	0.39952	Positive
FRSYKTKRY	HKU1	orf1ab polyprotein (orf1ab)	Orf1ab	HLA.C07.02	0.3177	1	0.1768	Negative
FRSYKTKRY	HKU1	orf1ab polyprotein (orf1ab)	Orf1ab	HLA.C07.01	0.1092	1	0.1768	Negative
FRWLLPDAA	HKU1	orf1ab polyprotein (orf1ab)	Orf1ab	HLA.C07.01	1.7501	1	0.44536	Positive
FSDFYLPNI	HKU1	orf1ab polyprotein (orf1ab)	Orf1ab	HLA.A01.01	1.1335	1	0.29008	Negative
FSDFYLPNI	HKU1	orf1ab polyprotein (orf1ab)	Orf1ab	HLA.A02.01	1.9705	1	0.29008	Negative
FSDFYLPNI	HKU1	orf1ab polyprotein (orf1ab)	Orf1ab	HLA.C04.01	1.4937	1	0.29008	Negative
FSIKSIYNV	HKU1	orf1ab polyprotein (orf1ab)	Orf1ab	HLA.A02.01	0.5925	1	0.14768	Negative
FSIQDVKGL	HKU1	orf1ab polyprotein (orf1ab)	Orf1ab	HLA.C07.01	1.595	1	0.27528	Negative
FSLKGGVVL	HKU1	orf1ab polyprotein (orf1ab)	Orf1ab	HLA.B07.02	1.6446	1	0.34568	Negative
FSLKGGVVL	HKU1	orf1ab polyprotein (orf1ab)	Orf1ab	HLA.C07.01	1.2042	1	0.34568	Negative
FSLKGGVVL	HKU1	orf1ab polyprotein (orf1ab)	Orf1ab	HLA.C07.02	1.2089	1	0.34568	Negative
FSLKGGVVL	HKU1	orf1ab polyprotein (orf1ab)	Orf1ab	HLA.C04.01	1.4171	1	0.34568	Negative
FSVDPKKTY	HKU1	orf1ab polyprotein (orf1ab)	Orf1ab	HLA.C07.02	1.1924	1	0.12368	Negative
FSVDPKKTY	HKU1	orf1ab polyprotein (orf1ab)	Orf1ab	HLA.A01.01	0.6135	1	0.12368	Negative
FSVDPKKTY	HKU1	orf1ab polyprotein (orf1ab)	Orf1ab	HLA.C07.01	0.8441	1	0.12368	Negative
FSVPADVSL	HKU1	orf1ab polyprotein (orf1ab)	Orf1ab	HLA.C07.01	0.9637	1	0.40328	Positive
FSVPADVSL	HKU1	orf1ab polyprotein (orf1ab)	Orf1ab	HLA.C04.01	1.4785	1	0.40328	Positive
FSVPADVSL	HKU1	orf1ab polyprotein (orf1ab)	Orf1ab	HLA.C07.02	0.9493	1	0.40328	Positive
FSWNADLYK	HKU1	orf1ab polyprotein (orf1ab)	Orf1ab	HLA.A03.01	0.4992	1	0.18728	Negative
FTDENYNNL	HKU1	orf1ab polyprotein (orf1ab)	Orf1ab	HLA.A02.01	0.3192	1	0.18496	Negative
FTDENYNNL	HKU1	orf1ab polyprotein (orf1ab)	Orf1ab	HLA.A01.01	0.1694	1	0.18496	Negative
FTDENYNNL	HKU1	orf1ab polyprotein (orf1ab)	Orf1ab	HLA.C04.01	0.0468	1	0.18496	Negative
FTDENYNNL	HKU1	orf1ab polyprotein (orf1ab)	Orf1ab	HLA.C07.02	0.3371	1	0.18496	Negative
FTDENYNNL	HKU1	orf1ab polyprotein (orf1ab)	Orf1ab	HLA.C07.01	0.3778	1	0.18496	Negative
FTDVPYIKL	HKU1	orf1ab polyprotein (orf1ab)	Orf1ab	HLA.A02.01	1.0866	1	0.20224	Negative
FTDVPYIKL	HKU1	orf1ab polyprotein (orf1ab)	Orf1ab	HLA.C07.02	0.8997	1	0.20224	Negative
FTDVPYIKL	HKU1	orf1ab polyprotein (orf1ab)	Orf1ab	HLA.A01.01	0.1758	1	0.20224	Negative
FTDVPYIKL	HKU1	orf1ab polyprotein (orf1ab)	Orf1ab	HLA.C04.01	0.0788	1	0.20224	Negative
FTDVPYIKL	HKU1	orf1ab polyprotein (orf1ab)	Orf1ab	HLA.C07.01	0.7851	1	0.20224	Negative
FTDYKLELF	HKU1	orf1ab polyprotein (orf1ab)	Orf1ab	HLA.A01.01	0.0756	1	0.2336	Negative
FTDYKLELF	HKU1	orf1ab polyprotein (orf1ab)	Orf1ab	HLA.C07.02	1.4131	1	0.2336	Negative
FTDYKLELF	HKU1	orf1ab polyprotein (orf1ab)	Orf1ab	HLA.C04.01	0.1173	1	0.2336	Negative
FTDYKLELF	HKU1	orf1ab polyprotein (orf1ab)	Orf1ab	HLA.C07.01	1.6217	1	0.2336	Negative
FTDYKLELF	HKU1	orf1ab polyprotein (orf1ab)	Orf1ab	HLA.A24.02	1.7066	1	0.2336	Negative
FTFDIDGSR	HKU1	orf1ab polyprotein (orf1ab)	Orf1ab	HLA.A03.01	1.6359	1	0.34016	Negative
FTGNFYGPY	HKU1	orf1ab polyprotein (orf1ab)	Orf1ab	HLA.A01.01	0.3	1	0.27944	Negative
FTNDKTIFY	HKU1	orf1ab polyprotein (orf1ab)	Orf1ab	HLA.C07.01	0.1448	1	0.10072	Negative
FTNDKTIFY	HKU1	orf1ab polyprotein (orf1ab)	Orf1ab	HLA.C07.02	0.2651	1	0.10072	Negative
FTNDKTIFY	HKU1	orf1ab polyprotein (orf1ab)	Orf1ab	HLA.A03.01	0.4435	1	0.10072	Negative
FTNDKTIFY	HKU1	orf1ab polyprotein (orf1ab)	Orf1ab	HLA.A01.01	0.0042	1	0.10072	Negative
FTNDKTIFY	HKU1	orf1ab polyprotein (orf1ab)	Orf1ab	HLA.C04.01	0.4524	1	0.10072	Negative
FTQDGNAAI	HKU1	orf1ab polyprotein (orf1ab)	Orf1ab	HLA.C04.01	0.7236	1	0.45448	Positive
FTQDGNAAI	HKU1	orf1ab polyprotein (orf1ab)	Orf1ab	HLA.C07.01	1.1028	1	0.45448	Positive
FTQDGNAAI	HKU1	orf1ab polyprotein (orf1ab)	Orf1ab	HLA.A01.01	1.3272	1	0.45448	Positive
FTQDGNAAI	HKU1	orf1ab polyprotein (orf1ab)	Orf1ab	HLA.A02.01	0.9571	1	0.45448	Positive
FTRTVFENL	HKU1	orf1ab polyprotein (orf1ab)	Orf1ab	HLA.B08.01	1.9741	1	0.2144	Negative
FTSMLTNYF	HKU1	orf1ab polyprotein (orf1ab)	Orf1ab	HLA.A24.02	1.9779	1	0.22568	Negative
FTSMLTNYF	HKU1	orf1ab polyprotein (orf1ab)	Orf1ab	HLA.A01.01	0.4558	1	0.22568	Negative
FTSMLTNYF	HKU1	orf1ab polyprotein (orf1ab)	Orf1ab	HLA.C04.01	1.1661	1	0.22568	Negative
FTSMLTNYF	HKU1	orf1ab polyprotein (orf1ab)	Orf1ab	HLA.C07.02	1.3268	1	0.22568	Negative
FTSMLTNYF	HKU1	orf1ab polyprotein (orf1ab)	Orf1ab	HLA.C07.01	1.4983	1	0.22568	Negative
FTSTGKTVL	HKU1	orf1ab polyprotein (orf1ab)	Orf1ab	HLA.B07.02	1.18	1	0.20896	Negative
FTSTGKTVL	HKU1	orf1ab polyprotein (orf1ab)	Orf1ab	HLA.B08.01	1.8612	1	0.20896	Negative
FTSTGKTVL	HKU1	orf1ab polyprotein (orf1ab)	Orf1ab	HLA.C04.01	1.7171	1	0.20896	Negative
FTSTGKTVL	HKU1	orf1ab polyprotein (orf1ab)	Orf1ab	HLA.C07.01	1.6427	1	0.20896	Negative
FTTWLPDLF	HKU1	orf1ab polyprotein (orf1ab)	Orf1ab	HLA.A01.01	0.8413	1	0.50872	Positive
FTTWLPDLF	HKU1	orf1ab polyprotein (orf1ab)	Orf1ab	HLA.C04.01	1.9311	1	0.50872	Positive
FTYVWLSYF	HKU1	orf1ab polyprotein (orf1ab)	Orf1ab	HLA.C07.02	1.855	1	0.3268	Negative
FTYVWLSYF	HKU1	orf1ab polyprotein (orf1ab)	Orf1ab	HLA.C07.01	1.9054	1	0.3268	Negative
FTYVYEVFY	HKU1	orf1ab polyprotein (orf1ab)	Orf1ab	HLA.A01.01	0.1974	1	0.27544	Negative
FVADFAYWF	HKU1	orf1ab polyprotein (orf1ab)	Orf1ab	HLA.C07.01	1.0357	1	0.35464	Negative
FVADFAYWF	HKU1	orf1ab polyprotein (orf1ab)	Orf1ab	HLA.A24.02	0.8848	1	0.35464	Negative
FVADFAYWF	HKU1	orf1ab polyprotein (orf1ab)	Orf1ab	HLA.C07.02	0.672	1	0.35464	Negative
FVADFAYWF	HKU1	orf1ab polyprotein (orf1ab)	Orf1ab	HLA.C04.01	0.7965	1	0.35464	Negative
FVADFAYWF	HKU1	orf1ab polyprotein (orf1ab)	Orf1ab	HLA.A01.01	1.8302	1	0.35464	Negative
FVALIPDYA	HKU1	orf1ab polyprotein (orf1ab)	Orf1ab	HLA.A02.01	0.9615	1	0.392	Positive
FVANMLPAF	HKU1	orf1ab polyprotein (orf1ab)	Orf1ab	HLA.A24.02	1.0474	1	0.53576	Positive
FVANMLPAF	HKU1	orf1ab polyprotein (orf1ab)	Orf1ab	HLA.C07.02	0.7172	1	0.53576	Positive
FVANMLPAF	HKU1	orf1ab polyprotein (orf1ab)	Orf1ab	HLA.C04.01	0.9315	1	0.53576	Positive
FVANMLPAF	HKU1	orf1ab polyprotein (orf1ab)	Orf1ab	HLA.C07.01	1.2498	1	0.53576	Positive
FVDGVPFVV	HKU1	orf1ab polyprotein (orf1ab)	Orf1ab	HLA.A01.01	0.3668	1	0.49552	Positive
FVDGVPFVV	HKU1	orf1ab polyprotein (orf1ab)	Orf1ab	HLA.C07.02	1.2843	1	0.49552	Positive
FVDGVPFVV	HKU1	orf1ab polyprotein (orf1ab)	Orf1ab	HLA.C04.01	0.0765	1	0.49552	Positive
FVDGVPFVV	HKU1	orf1ab polyprotein (orf1ab)	Orf1ab	HLA.A02.01	0.0431	1	0.49552	Positive
FVDGVPFVV	HKU1	orf1ab polyprotein (orf1ab)	Orf1ab	HLA.C07.01	0.7517	1	0.49552	Positive
FVDINNLLH	HKU1	orf1ab polyprotein (orf1ab)	Orf1ab	HLA.A01.01	0.1202	1	0.32448	Negative
FVDQYGCDY	HKU1	orf1ab polyprotein (orf1ab)	Orf1ab	HLA.C04.01	1.866	1	0.2464	Negative
FVDQYGCDY	HKU1	orf1ab polyprotein (orf1ab)	Orf1ab	HLA.A01.01	0.0298	1	0.2464	Negative
FVDYLLTTI	HKU1	orf1ab polyprotein (orf1ab)	Orf1ab	HLA.A01.01	1.2987	1	0.29264	Negative
FVDYLLTTI	HKU1	orf1ab polyprotein (orf1ab)	Orf1ab	HLA.A02.01	0.3994	1	0.29264	Negative
FVDYLLTTI	HKU1	orf1ab polyprotein (orf1ab)	Orf1ab	HLA.C04.01	0.2492	1	0.29264	Negative
FVEYEVAKK	HKU1	orf1ab polyprotein (orf1ab)	Orf1ab	HLA.A03.01	1.6892	1	0.22024	Negative
FVEYKVTVW	HKU1	orf1ab polyprotein (orf1ab)	Orf1ab	HLA.C04.01	1.785	1	0.23368	Negative
FVEYKVTVW	HKU1	orf1ab polyprotein (orf1ab)	Orf1ab	HLA.A01.01	1.9133	1	0.23368	Negative
FVGDSLVNT	HKU1	orf1ab polyprotein (orf1ab)	Orf1ab	HLA.A02.01	1.5395	1	0.4224	Positive
FVHEDLHVV	HKU1	orf1ab polyprotein (orf1ab)	Orf1ab	HLA.C07.02	1.5512	1	0.32904	Negative
FVHEDLHVV	HKU1	orf1ab polyprotein (orf1ab)	Orf1ab	HLA.C07.01	0.7914	1	0.32904	Negative
FVHEDLHVV	HKU1	orf1ab polyprotein (orf1ab)	Orf1ab	HLA.A02.01	0.0565	1	0.32904	Negative
FVHEDLHVV	HKU1	orf1ab polyprotein (orf1ab)	Orf1ab	HLA.C04.01	1.0881	1	0.32904	Negative
FVKGDIINV	HKU1	orf1ab polyprotein (orf1ab)	Orf1ab	HLA.A02.01	0.1684	1	0.23552	Negative
FVKGDIINV	HKU1	orf1ab polyprotein (orf1ab)	Orf1ab	HLA.C07.01	1.3528	1	0.23552	Negative
FVKSKGLFK	HKU1	orf1ab polyprotein (orf1ab)	Orf1ab	HLA.A03.01	0.1234	1	0.24832	Negative
FVKWTIFMY	HKU1	orf1ab polyprotein (orf1ab)	Orf1ab	HLA.A01.01	1.2931	1	0.2292	Negative
FVLEVVYKY	HKU1	orf1ab polyprotein (orf1ab)	Orf1ab	HLA.A03.01	1.8118	1	0.25344	Negative
FVLEVVYKY	HKU1	orf1ab polyprotein (orf1ab)	Orf1ab	HLA.C07.01	1.1289	1	0.25344	Negative
FVLEVVYKY	HKU1	orf1ab polyprotein (orf1ab)	Orf1ab	HLA.A01.01	0.481	1	0.25344	Negative
FVLEVVYKY	HKU1	orf1ab polyprotein (orf1ab)	Orf1ab	HLA.C07.02	0.8823	1	0.25344	Negative
FVNDSYRQF	HKU1	orf1ab polyprotein (orf1ab)	Orf1ab	HLA.C04.01	0.2832	1	0.26472	Negative
FVNDSYRQF	HKU1	orf1ab polyprotein (orf1ab)	Orf1ab	HLA.A01.01	1.8535	1	0.26472	Negative
FVNDSYRQF	HKU1	orf1ab polyprotein (orf1ab)	Orf1ab	HLA.C07.01	0.202	1	0.26472	Negative
FVNDSYRQF	HKU1	orf1ab polyprotein (orf1ab)	Orf1ab	HLA.C07.02	0.1425	1	0.26472	Negative
FVNDSYRQF	HKU1	orf1ab polyprotein (orf1ab)	Orf1ab	HLA.A24.02	0.8063	1	0.26472	Negative
FVNEYYEFL	HKU1	orf1ab polyprotein (orf1ab)	Orf1ab	HLA.C04.01	0.3235	1	0.26048	Negative
FVNEYYEFL	HKU1	orf1ab polyprotein (orf1ab)	Orf1ab	HLA.C07.02	0.4712	1	0.26048	Negative
FVNEYYEFL	HKU1	orf1ab polyprotein (orf1ab)	Orf1ab	HLA.A02.01	0.1479	1	0.26048	Negative
FVNEYYEFL	HKU1	orf1ab polyprotein (orf1ab)	Orf1ab	HLA.C07.01	0.6489	1	0.26048	Negative
FVNIAHASL	HKU1	orf1ab polyprotein (orf1ab)	Orf1ab	HLA.C07.02	0.6183	1	0.49832	Positive
FVNIAHASL	HKU1	orf1ab polyprotein (orf1ab)	Orf1ab	HLA.B07.02	0.7229	1	0.49832	Positive
FVNIAHASL	HKU1	orf1ab polyprotein (orf1ab)	Orf1ab	HLA.C04.01	0.5096	1	0.49832	Positive
FVNIAHASL	HKU1	orf1ab polyprotein (orf1ab)	Orf1ab	HLA.B08.01	0.3928	1	0.49832	Positive
FVNIAHASL	HKU1	orf1ab polyprotein (orf1ab)	Orf1ab	HLA.C07.01	0.8102	1	0.49832	Positive
FVPAVNFTY	HKU1	orf1ab polyprotein (orf1ab)	Orf1ab	HLA.C04.01	0.9157	1	0.34464	Negative
FVPAVNFTY	HKU1	orf1ab polyprotein (orf1ab)	Orf1ab	HLA.A01.01	0.2549	1	0.34464	Negative
FVPAVNFTY	HKU1	orf1ab polyprotein (orf1ab)	Orf1ab	HLA.C07.02	0.5324	1	0.34464	Negative
FVPAVNFTY	HKU1	orf1ab polyprotein (orf1ab)	Orf1ab	HLA.C07.01	0.8101	1	0.34464	Negative
FVPAVNFTY	HKU1	orf1ab polyprotein (orf1ab)	Orf1ab	HLA.A24.02	1.4337	1	0.34464	Negative
FVQVPLGIK	HKU1	orf1ab polyprotein (orf1ab)	Orf1ab	HLA.A03.01	0.6619	1	0.34424	Negative
FVSDSLVTY	HKU1	orf1ab polyprotein (orf1ab)	Orf1ab	HLA.A01.01	0.1603	1	0.24056	Negative
FVSDSLVTY	HKU1	orf1ab polyprotein (orf1ab)	Orf1ab	HLA.C07.01	0.4693	1	0.24056	Negative
FVSDSLVTY	HKU1	orf1ab polyprotein (orf1ab)	Orf1ab	HLA.C07.02	0.4481	1	0.24056	Negative
FVSDSLVTY	HKU1	orf1ab polyprotein (orf1ab)	Orf1ab	HLA.C04.01	1.3646	1	0.24056	Negative
FVSDSLVTY	HKU1	orf1ab polyprotein (orf1ab)	Orf1ab	HLA.A03.01	1.0526	1	0.24056	Negative
FVSFMMLLV	HKU1	orf1ab polyprotein (orf1ab)	Orf1ab	HLA.A02.01	1.6207	1	0.44232	Positive
FVSLAIDAY	HKU1	orf1ab polyprotein (orf1ab)	Orf1ab	HLA.A01.01	0.2248	1	0.29448	Negative
FVTKFSGDK	HKU1	orf1ab polyprotein (orf1ab)	Orf1ab	HLA.A03.01	1.9674	1	0.2056	Negative
FVVEATGLF	HKU1	orf1ab polyprotein (orf1ab)	Orf1ab	HLA.A24.02	1.1419	1	0.40232	Positive
FVVEATGLF	HKU1	orf1ab polyprotein (orf1ab)	Orf1ab	HLA.C07.02	0.7816	1	0.40232	Positive
FVVEATGLF	HKU1	orf1ab polyprotein (orf1ab)	Orf1ab	HLA.C07.01	1.1638	1	0.40232	Positive
FVVEATGLF	HKU1	orf1ab polyprotein (orf1ab)	Orf1ab	HLA.C04.01	0.8928	1	0.40232	Positive
FVVSIGYHY	HKU1	orf1ab polyprotein (orf1ab)	Orf1ab	HLA.A01.01	0.4155	1	0.3088	Negative
FVVSIGYHY	HKU1	orf1ab polyprotein (orf1ab)	Orf1ab	HLA.C07.01	1.9463	1	0.3088	Negative
FVVSIGYHY	HKU1	orf1ab polyprotein (orf1ab)	Orf1ab	HLA.A03.01	1.6229	1	0.3088	Negative
FVVSIGYHY	HKU1	orf1ab polyprotein (orf1ab)	Orf1ab	HLA.C07.02	1.4428	1	0.3088	Negative
FVYDNHVKI	HKU1	orf1ab polyprotein (orf1ab)	Orf1ab	HLA.C04.01	0.2239	1	0.15032	Negative
FVYDNHVKI	HKU1	orf1ab polyprotein (orf1ab)	Orf1ab	HLA.C07.02	0.1073	1	0.15032	Negative
FVYDNHVKI	HKU1	orf1ab polyprotein (orf1ab)	Orf1ab	HLA.A24.02	1.886	1	0.15032	Negative
FVYDNHVKI	HKU1	orf1ab polyprotein (orf1ab)	Orf1ab	HLA.B08.01	1.3006	1	0.15032	Negative
FVYDNHVKI	HKU1	orf1ab polyprotein (orf1ab)	Orf1ab	HLA.A02.01	0.0749	1	0.15032	Negative
FVYDNHVKI	HKU1	orf1ab polyprotein (orf1ab)	Orf1ab	HLA.C07.01	0.091	1	0.15032	Negative
FVYMHQLEL	HKU1	orf1ab polyprotein (orf1ab)	Orf1ab	HLA.B08.01	0.3951	1	0.2872	Negative
FVYMHQLEL	HKU1	orf1ab polyprotein (orf1ab)	Orf1ab	HLA.C04.01	0.5582	1	0.2872	Negative
FVYMHQLEL	HKU1	orf1ab polyprotein (orf1ab)	Orf1ab	HLA.B07.02	1.4118	1	0.2872	Negative
FVYMHQLEL	HKU1	orf1ab polyprotein (orf1ab)	Orf1ab	HLA.A02.01	0.2991	1	0.2872	Negative
FVYMHQLEL	HKU1	orf1ab polyprotein (orf1ab)	Orf1ab	HLA.C07.01	0.2285	1	0.2872	Negative
FVYMHQLEL	HKU1	orf1ab polyprotein (orf1ab)	Orf1ab	HLA.C07.02	0.1746	1	0.2872	Negative
FWNCNVDKY	HKU1	orf1ab polyprotein (orf1ab)	Orf1ab	HLA.C04.01	1.7385	1	0.16224	Negative
FWVYKNFDF	HKU1	orf1ab polyprotein (orf1ab)	Orf1ab	HLA.C04.01	1.2291	1	0.1436	Negative
FWVYKNFDF	HKU1	orf1ab polyprotein (orf1ab)	Orf1ab	HLA.C07.02	1.5194	1	0.1436	Negative
FWVYKNFDF	HKU1	orf1ab polyprotein (orf1ab)	Orf1ab	HLA.A24.02	0.464	1	0.1436	Negative
FYADKILYQ	HKU1	orf1ab polyprotein (orf1ab)	Orf1ab	HLA.C07.01	1.3384	1	0.1868	Negative
FYADKILYQ	HKU1	orf1ab polyprotein (orf1ab)	Orf1ab	HLA.C04.01	1.4513	1	0.1868	Negative
FYADKILYQ	HKU1	orf1ab polyprotein (orf1ab)	Orf1ab	HLA.C07.02	0.8295	1	0.1868	Negative
FYDAFPVAK	HKU1	orf1ab polyprotein (orf1ab)	Orf1ab	HLA.C07.01	1.4577	1	0.30736	Negative
FYDAFPVAK	HKU1	orf1ab polyprotein (orf1ab)	Orf1ab	HLA.C07.02	1.2332	1	0.30736	Negative
FYDAFPVAK	HKU1	orf1ab polyprotein (orf1ab)	Orf1ab	HLA.A01.01	1.9276	1	0.30736	Negative
FYDAFPVAK	HKU1	orf1ab polyprotein (orf1ab)	Orf1ab	HLA.C04.01	0.1953	1	0.30736	Negative
FYDRDGQRV	HKU1	orf1ab polyprotein (orf1ab)	Orf1ab	HLA.A24.02	1.0003	1	0.17544	Negative
FYDRDGQRV	HKU1	orf1ab polyprotein (orf1ab)	Orf1ab	HLA.C07.01	1.4621	1	0.17544	Negative
FYDRDGQRV	HKU1	orf1ab polyprotein (orf1ab)	Orf1ab	HLA.C04.01	0.0192	1	0.17544	Negative
FYDRDGQRV	HKU1	orf1ab polyprotein (orf1ab)	Orf1ab	HLA.C07.02	1.0342	1	0.17544	Negative
FYFTDVPYI	HKU1	orf1ab polyprotein (orf1ab)	Orf1ab	HLA.A02.01	1.6766	1	0.348	Negative
FYFTDVPYI	HKU1	orf1ab polyprotein (orf1ab)	Orf1ab	HLA.C07.02	0.1336	1	0.348	Negative
FYFTDVPYI	HKU1	orf1ab polyprotein (orf1ab)	Orf1ab	HLA.C04.01	0.2213	1	0.348	Negative
FYFTDVPYI	HKU1	orf1ab polyprotein (orf1ab)	Orf1ab	HLA.C07.01	0.1987	1	0.348	Negative
FYFTDVPYI	HKU1	orf1ab polyprotein (orf1ab)	Orf1ab	HLA.A24.02	0.1012	1	0.348	Negative
FYFYVTLYF	HKU1	orf1ab polyprotein (orf1ab)	Orf1ab	HLA.C04.01	0.3519	1	0.24008	Negative
FYFYVTLYF	HKU1	orf1ab polyprotein (orf1ab)	Orf1ab	HLA.C07.01	0.5178	1	0.24008	Negative
FYFYVTLYF	HKU1	orf1ab polyprotein (orf1ab)	Orf1ab	HLA.C07.02	0.181	1	0.24008	Negative
FYFYVTLYF	HKU1	orf1ab polyprotein (orf1ab)	Orf1ab	HLA.A24.02	0.2029	1	0.24008	Negative
FYGCILCVF	HKU1	orf1ab polyprotein (orf1ab)	Orf1ab	HLA.A24.02	1.3624	1	0.44432	Positive
FYGDIVSHV	HKU1	orf1ab polyprotein (orf1ab)	Orf1ab	HLA.C07.02	0.334	1	0.22104	Negative
FYGDIVSHV	HKU1	orf1ab polyprotein (orf1ab)	Orf1ab	HLA.A24.02	0.2707	1	0.22104	Negative
FYGDIVSHV	HKU1	orf1ab polyprotein (orf1ab)	Orf1ab	HLA.C07.01	0.5588	1	0.22104	Negative
FYGDIVSHV	HKU1	orf1ab polyprotein (orf1ab)	Orf1ab	HLA.C04.01	0.0915	1	0.22104	Negative
FYGFLKWLF	HKU1	orf1ab polyprotein (orf1ab)	Orf1ab	HLA.C07.02	1.4835	1	0.21264	Negative
FYGFLKWLF	HKU1	orf1ab polyprotein (orf1ab)	Orf1ab	HLA.C04.01	1.4342	1	0.21264	Negative
FYGFLKWLF	HKU1	orf1ab polyprotein (orf1ab)	Orf1ab	HLA.A24.02	0.1452	1	0.21264	Negative
FYGGWDDML	HKU1	orf1ab polyprotein (orf1ab)	Orf1ab	HLA.C07.02	0.9004	1	0.37264	Positive
FYGGWDDML	HKU1	orf1ab polyprotein (orf1ab)	Orf1ab	HLA.C04.01	0.2665	1	0.37264	Positive
FYGGWDDML	HKU1	orf1ab polyprotein (orf1ab)	Orf1ab	HLA.C07.01	1.562	1	0.37264	Positive
FYGGWDDML	HKU1	orf1ab polyprotein (orf1ab)	Orf1ab	HLA.A24.02	0.5758	1	0.37264	Positive
FYGWVSGNM	HKU1	orf1ab polyprotein (orf1ab)	Orf1ab	HLA.C04.01	0.8534	1	0.354	Negative
FYGWVSGNM	HKU1	orf1ab polyprotein (orf1ab)	Orf1ab	HLA.C07.02	0.8272	1	0.354	Negative
FYGWVSGNM	HKU1	orf1ab polyprotein (orf1ab)	Orf1ab	HLA.A24.02	0.7837	1	0.354	Negative
FYIEHYVNR	HKU1	orf1ab polyprotein (orf1ab)	Orf1ab	HLA.C07.01	1.915	1	0.19192	Negative
FYIEHYVNR	HKU1	orf1ab polyprotein (orf1ab)	Orf1ab	HLA.C07.02	0.9826	1	0.19192	Negative
FYIVVTAMY	HKU1	orf1ab polyprotein (orf1ab)	Orf1ab	HLA.A24.02	0.7222	1	0.31552	Negative
FYIVVTAMY	HKU1	orf1ab polyprotein (orf1ab)	Orf1ab	HLA.C07.02	0.3992	1	0.31552	Negative
FYIVVTAMY	HKU1	orf1ab polyprotein (orf1ab)	Orf1ab	HLA.C04.01	1.1781	1	0.31552	Negative
FYIVVTAMY	HKU1	orf1ab polyprotein (orf1ab)	Orf1ab	HLA.C07.01	0.8313	1	0.31552	Negative
FYKATVNQV	HKU1	orf1ab polyprotein (orf1ab)	Orf1ab	HLA.A24.02	0.4518	1	0.216	Negative
FYKATVNQV	HKU1	orf1ab polyprotein (orf1ab)	Orf1ab	HLA.C04.01	0.6948	1	0.216	Negative
FYKATVNQV	HKU1	orf1ab polyprotein (orf1ab)	Orf1ab	HLA.C07.01	0.8276	1	0.216	Negative
FYKATVNQV	HKU1	orf1ab polyprotein (orf1ab)	Orf1ab	HLA.C07.02	0.4837	1	0.216	Negative
FYLPNISVF	HKU1	orf1ab polyprotein (orf1ab)	Orf1ab	HLA.C07.01	0.1304	1	0.22328	Negative
FYLPNISVF	HKU1	orf1ab polyprotein (orf1ab)	Orf1ab	HLA.A24.02	0.0051	1	0.22328	Negative
FYLPNISVF	HKU1	orf1ab polyprotein (orf1ab)	Orf1ab	HLA.C04.01	0.0657	1	0.22328	Negative
FYLPNISVF	HKU1	orf1ab polyprotein (orf1ab)	Orf1ab	HLA.C07.02	0.0111	1	0.22328	Negative
FYNVSTGLI	HKU1	orf1ab polyprotein (orf1ab)	Orf1ab	HLA.C07.01	1.3188	1	0.36112	Negative
FYNVSTGLI	HKU1	orf1ab polyprotein (orf1ab)	Orf1ab	HLA.A24.02	0.4791	1	0.36112	Negative
FYNVSTGLI	HKU1	orf1ab polyprotein (orf1ab)	Orf1ab	HLA.C04.01	0.2016	1	0.36112	Negative
FYNVSTGLI	HKU1	orf1ab polyprotein (orf1ab)	Orf1ab	HLA.C07.02	0.8262	1	0.36112	Negative
FYQFFSSLI	HKU1	orf1ab polyprotein (orf1ab)	Orf1ab	HLA.C04.01	0.5587	1	0.31784	Negative
FYQFFSSLI	HKU1	orf1ab polyprotein (orf1ab)	Orf1ab	HLA.A24.02	0.336	1	0.31784	Negative
FYQFFSSLI	HKU1	orf1ab polyprotein (orf1ab)	Orf1ab	HLA.C07.02	1.4183	1	0.31784	Negative
FYSKLGVGF	HKU1	orf1ab polyprotein (orf1ab)	Orf1ab	HLA.C04.01	0.1747	1	0.27184	Negative
FYSKLGVGF	HKU1	orf1ab polyprotein (orf1ab)	Orf1ab	HLA.C07.01	0.6067	1	0.27184	Negative
FYSKLGVGF	HKU1	orf1ab polyprotein (orf1ab)	Orf1ab	HLA.A24.02	0.0503	1	0.27184	Negative
FYSKLGVGF	HKU1	orf1ab polyprotein (orf1ab)	Orf1ab	HLA.C07.02	0.1592	1	0.27184	Negative
FYTFFKLLL	HKU1	orf1ab polyprotein (orf1ab)	Orf1ab	HLA.C07.02	0.4846	1	0.1748	Negative
FYTFFKLLL	HKU1	orf1ab polyprotein (orf1ab)	Orf1ab	HLA.A24.02	0.5767	1	0.1748	Negative
FYTFFKLLL	HKU1	orf1ab polyprotein (orf1ab)	Orf1ab	HLA.C04.01	0.6147	1	0.1748	Negative
FYTFFKLLL	HKU1	orf1ab polyprotein (orf1ab)	Orf1ab	HLA.C07.01	1.3441	1	0.1748	Negative
FYVNYLVVY	HKU1	orf1ab polyprotein (orf1ab)	Orf1ab	HLA.C07.02	0.3122	1	0.30856	Negative
FYVNYLVVY	HKU1	orf1ab polyprotein (orf1ab)	Orf1ab	HLA.A24.02	0.7906	1	0.30856	Negative
FYVNYLVVY	HKU1	orf1ab polyprotein (orf1ab)	Orf1ab	HLA.C07.01	0.8729	1	0.30856	Negative
FYYSDTPCV	HKU1	orf1ab polyprotein (orf1ab)	Orf1ab	HLA.C07.01	0.8657	1	0.30192	Negative
FYYSDTPCV	HKU1	orf1ab polyprotein (orf1ab)	Orf1ab	HLA.A24.02	0.8672	1	0.30192	Negative
FYYSDTPCV	HKU1	orf1ab polyprotein (orf1ab)	Orf1ab	HLA.C07.02	0.6796	1	0.30192	Negative
FYYSDTPCV	HKU1	orf1ab polyprotein (orf1ab)	Orf1ab	HLA.C04.01	0.6304	1	0.30192	Negative
GDGFVPFLL	HKU1	orf1ab polyprotein (orf1ab)	Orf1ab	HLA.B40.01	1.3077	1	0.4624	Positive
GDIINVARL	HKU1	orf1ab polyprotein (orf1ab)	Orf1ab	HLA.B40.01	0.7349	1	0.22264	Negative
GDKFFPIVM	HKU1	orf1ab polyprotein (orf1ab)	Orf1ab	HLA.B40.01	1.0535	1	0.32344	Negative
GDNDDQIVV	HKU1	orf1ab polyprotein (orf1ab)	Orf1ab	HLA.B40.01	1.6512	1	0.24832	Negative
GDYTSVVVI	HKU1	orf1ab polyprotein (orf1ab)	Orf1ab	HLA.B40.01	0.6094	1	0.24528	Negative
GEDFLGWIV	HKU1	orf1ab polyprotein (orf1ab)	Orf1ab	HLA.B40.01	0.1819	1	0.42736	Positive
GELKVEFWF	HKU1	orf1ab polyprotein (orf1ab)	Orf1ab	HLA.B40.01	0.3275	1	0.30072	Negative
GETFTVLAA	HKU1	orf1ab polyprotein (orf1ab)	Orf1ab	HLA.B40.01	0.6424	1	0.37864	Positive
GEVFGKILG	HKU1	orf1ab polyprotein (orf1ab)	Orf1ab	HLA.B40.01	1.5276	1	0.31512	Negative
GFDMLDTYA	HKU1	orf1ab polyprotein (orf1ab)	Orf1ab	HLA.C04.01	0.7363	1	0.29648	Negative
GFDQQQLLA	HKU1	orf1ab polyprotein (orf1ab)	Orf1ab	HLA.C04.01	0.4107	1	0.3872	Positive
GFDVEGAHA	HKU1	orf1ab polyprotein (orf1ab)	Orf1ab	HLA.C04.01	1.1582	1	0.27944	Negative
GFFSLLNSV	HKU1	orf1ab polyprotein (orf1ab)	Orf1ab	HLA.C07.02	1.513	1	0.41296	Positive
GFFTYICHL	HKU1	orf1ab polyprotein (orf1ab)	Orf1ab	HLA.C07.02	0.8114	1	0.26704	Negative
GFFTYICHL	HKU1	orf1ab polyprotein (orf1ab)	Orf1ab	HLA.C07.01	1.6986	1	0.26704	Negative
GFIRFPDVI	HKU1	orf1ab polyprotein (orf1ab)	Orf1ab	HLA.C04.01	1.9277	1	0.41992	Positive
GFIRFPDVI	HKU1	orf1ab polyprotein (orf1ab)	Orf1ab	HLA.A24.02	1.0841	1	0.41992	Positive
GFLIGINYL	HKU1	orf1ab polyprotein (orf1ab)	Orf1ab	HLA.C04.01	0.528	1	0.33096	Negative
GFLIGINYL	HKU1	orf1ab polyprotein (orf1ab)	Orf1ab	HLA.A24.02	0.7705	1	0.33096	Negative
GFLIGINYL	HKU1	orf1ab polyprotein (orf1ab)	Orf1ab	HLA.C07.02	0.5241	1	0.33096	Negative
GFLIGINYL	HKU1	orf1ab polyprotein (orf1ab)	Orf1ab	HLA.C07.01	1.7317	1	0.33096	Negative
GFLVVATVF	HKU1	orf1ab polyprotein (orf1ab)	Orf1ab	HLA.C04.01	1.7522	1	0.51112	Positive
GFLVVATVF	HKU1	orf1ab polyprotein (orf1ab)	Orf1ab	HLA.C07.02	1.6613	1	0.51112	Positive
GFLVVATVF	HKU1	orf1ab polyprotein (orf1ab)	Orf1ab	HLA.A24.02	0.4023	1	0.51112	Positive
GFMPSYVHK	HKU1	orf1ab polyprotein (orf1ab)	Orf1ab	HLA.A03.01	0.5118	1	0.2704	Negative
GFNVDLPFV	HKU1	orf1ab polyprotein (orf1ab)	Orf1ab	HLA.C04.01	1.179	1	0.38216	Positive
GFRGFTYVW	HKU1	orf1ab polyprotein (orf1ab)	Orf1ab	HLA.A24.02	0.469	1	0.32528	Negative
GFSFDLNGL	HKU1	orf1ab polyprotein (orf1ab)	Orf1ab	HLA.C04.01	1.6354	1	0.41408	Positive
GFSQVKADL	HKU1	orf1ab polyprotein (orf1ab)	Orf1ab	HLA.C04.01	1.8869	1	0.2724	Negative
GFSTGVDFV	HKU1	orf1ab polyprotein (orf1ab)	Orf1ab	HLA.C04.01	1.2086	1	0.35872	Negative
GFVADFAYW	HKU1	orf1ab polyprotein (orf1ab)	Orf1ab	HLA.A24.02	0.271	1	0.38592	Positive
GGFPKGYVM	HKU1	orf1ab polyprotein (orf1ab)	Orf1ab	HLA.C07.01	0.6273	1	0.28568	Negative
GGFPKGYVM	HKU1	orf1ab polyprotein (orf1ab)	Orf1ab	HLA.C04.01	1.7382	1	0.28568	Negative
GGFPKGYVM	HKU1	orf1ab polyprotein (orf1ab)	Orf1ab	HLA.C07.02	0.4766	1	0.28568	Negative
GGFPKGYVM	HKU1	orf1ab polyprotein (orf1ab)	Orf1ab	HLA.B08.01	0.6796	1	0.28568	Negative
GIFSVPADV	HKU1	orf1ab polyprotein (orf1ab)	Orf1ab	HLA.A02.01	0.3681	1	0.47672	Positive
GIKDPILYV	HKU1	orf1ab polyprotein (orf1ab)	Orf1ab	HLA.C07.01	0.9225	1	0.24352	Negative
GIKDPILYV	HKU1	orf1ab polyprotein (orf1ab)	Orf1ab	HLA.A02.01	0.2481	1	0.24352	Negative
GIKDPILYV	HKU1	orf1ab polyprotein (orf1ab)	Orf1ab	HLA.C07.02	1.7553	1	0.24352	Negative
GIKDPILYV	HKU1	orf1ab polyprotein (orf1ab)	Orf1ab	HLA.C04.01	1.4076	1	0.24352	Negative
GIKPITIPI	HKU1	orf1ab polyprotein (orf1ab)	Orf1ab	HLA.A02.01	1.7579	1	0.36728	Positive
GIVRIVRTR	HKU1	orf1ab polyprotein (orf1ab)	Orf1ab	HLA.A03.01	1.0013	1	0.40232	Positive
GLAVYYYTA	HKU1	orf1ab polyprotein (orf1ab)	Orf1ab	HLA.A02.01	0.5888	1	0.3412	Negative
GLEFTDENY	HKU1	orf1ab polyprotein (orf1ab)	Orf1ab	HLA.A01.01	0.2543	1	0.19728	Negative
GLESKQVDY	HKU1	orf1ab polyprotein (orf1ab)	Orf1ab	HLA.A01.01	0.4158	1	0.14288	Negative
GLFAERDCY	HKU1	orf1ab polyprotein (orf1ab)	Orf1ab	HLA.A01.01	1.6186	1	0.2524	Negative
GLFKEGSTV	HKU1	orf1ab polyprotein (orf1ab)	Orf1ab	HLA.A02.01	0.1638	1	0.25088	Negative
GLFRSYKTK	HKU1	orf1ab polyprotein (orf1ab)	Orf1ab	HLA.A03.01	0.0701	1	0.19768	Negative
GLIPGFVLP	HKU1	orf1ab polyprotein (orf1ab)	Orf1ab	HLA.A02.01	1.0681	1	0.59832	Positive
GLIPRSYYL	HKU1	orf1ab polyprotein (orf1ab)	Orf1ab	HLA.C07.02	0.1734	1	0.29672	Negative
GLIPRSYYL	HKU1	orf1ab polyprotein (orf1ab)	Orf1ab	HLA.A02.01	0.0138	1	0.29672	Negative
GLIPRSYYL	HKU1	orf1ab polyprotein (orf1ab)	Orf1ab	HLA.B08.01	0.1499	1	0.29672	Negative
GLIPRSYYL	HKU1	orf1ab polyprotein (orf1ab)	Orf1ab	HLA.A24.02	1.4898	1	0.29672	Negative
GLIPRSYYL	HKU1	orf1ab polyprotein (orf1ab)	Orf1ab	HLA.C04.01	0.3074	1	0.29672	Negative
GLIPRSYYL	HKU1	orf1ab polyprotein (orf1ab)	Orf1ab	HLA.C07.01	0.2453	1	0.29672	Negative
GLKIKYLYF	HKU1	orf1ab polyprotein (orf1ab)	Orf1ab	HLA.B08.01	0.5045	1	0.24568	Negative
GLKYTKIMK	HKU1	orf1ab polyprotein (orf1ab)	Orf1ab	HLA.A03.01	0.1195	1	0.32656	Negative
GLQLFTTWL	HKU1	orf1ab polyprotein (orf1ab)	Orf1ab	HLA.A02.01	1.0287	1	0.48264	Positive
GLRPPRNSF	HKU1	orf1ab polyprotein (orf1ab)	Orf1ab	HLA.C04.01	0.9702	1	0.44968	Positive
GLRPPRNSF	HKU1	orf1ab polyprotein (orf1ab)	Orf1ab	HLA.B07.02	0.3058	1	0.44968	Positive
GLRPPRNSF	HKU1	orf1ab polyprotein (orf1ab)	Orf1ab	HLA.C07.01	0.9337	1	0.44968	Positive
GLRPPRNSF	HKU1	orf1ab polyprotein (orf1ab)	Orf1ab	HLA.B08.01	0.4637	1	0.44968	Positive
GLRPPRNSF	HKU1	orf1ab polyprotein (orf1ab)	Orf1ab	HLA.C07.02	0.7484	1	0.44968	Positive
GLSTDVQLR	HKU1	orf1ab polyprotein (orf1ab)	Orf1ab	HLA.A03.01	1.7492	1	0.35544	Negative
GLVCIVGNK	HKU1	orf1ab polyprotein (orf1ab)	Orf1ab	HLA.A03.01	0.906	1	0.33848	Negative
GLVTICDFY	HKU1	orf1ab polyprotein (orf1ab)	Orf1ab	HLA.A01.01	1.8211	1	0.32552	Negative
GLWIPIIKS	HKU1	orf1ab polyprotein (orf1ab)	Orf1ab	HLA.A02.01	1.5244	1	0.37656	Positive
GLWSPTITH	HKU1	orf1ab polyprotein (orf1ab)	Orf1ab	HLA.A03.01	0.3682	1	0.42064	Positive
GMKYHPNTV	HKU1	orf1ab polyprotein (orf1ab)	Orf1ab	HLA.A02.01	1.925	1	0.24912	Negative
GMKYHPNTV	HKU1	orf1ab polyprotein (orf1ab)	Orf1ab	HLA.B08.01	0.3277	1	0.24912	Negative
GPIFNRALL	HKU1	orf1ab polyprotein (orf1ab)	Orf1ab	HLA.B07.02	0.0536	1	0.42824	Positive
GPIFNRALL	HKU1	orf1ab polyprotein (orf1ab)	Orf1ab	HLA.B08.01	1.0781	1	0.42824	Positive
GPLVRQIFV	HKU1	orf1ab polyprotein (orf1ab)	Orf1ab	HLA.B08.01	1.465	1	0.40144	Positive
GPLVRQIFV	HKU1	orf1ab polyprotein (orf1ab)	Orf1ab	HLA.B07.02	0.8679	1	0.40144	Positive
GPYRDAQVV	HKU1	orf1ab polyprotein (orf1ab)	Orf1ab	HLA.B07.02	0.4563	1	0.34904	Negative
GQAMESVGF	HKU1	orf1ab polyprotein (orf1ab)	Orf1ab	HLA.B40.01	1.537	1	0.386	Positive
GRDLFDLFY	HKU1	orf1ab polyprotein (orf1ab)	Orf1ab	HLA.A01.01	0.8465	1	0.36224	Positive
GRDLFDLFY	HKU1	orf1ab polyprotein (orf1ab)	Orf1ab	HLA.C04.01	1.1774	1	0.36224	Positive
GRDLFDLFY	HKU1	orf1ab polyprotein (orf1ab)	Orf1ab	HLA.C07.01	0.2671	1	0.36224	Positive
GRDLFDLFY	HKU1	orf1ab polyprotein (orf1ab)	Orf1ab	HLA.C07.02	0.5349	1	0.36224	Positive
GRIVHCTKL	HKU1	orf1ab polyprotein (orf1ab)	Orf1ab	HLA.C07.01	0.3709	1	0.27616	Negative
GRIVHCTKL	HKU1	orf1ab polyprotein (orf1ab)	Orf1ab	HLA.C07.02	0.4935	1	0.27616	Negative
GRIVTLISM	HKU1	orf1ab polyprotein (orf1ab)	Orf1ab	HLA.C07.01	0.1228	1	0.4068	Positive
GRIVTLISM	HKU1	orf1ab polyprotein (orf1ab)	Orf1ab	HLA.C07.02	0.1977	1	0.4068	Positive
GRMFHQKCL	HKU1	orf1ab polyprotein (orf1ab)	Orf1ab	HLA.C07.02	0.554	1	0.27728	Negative
GRMFHQKCL	HKU1	orf1ab polyprotein (orf1ab)	Orf1ab	HLA.C07.01	0.308	1	0.27728	Negative
GRPHRLVAL	HKU1	orf1ab polyprotein (orf1ab)	Orf1ab	HLA.C07.01	0.1319	1	0.47176	Positive
GRPHRLVAL	HKU1	orf1ab polyprotein (orf1ab)	Orf1ab	HLA.C07.02	0.106	1	0.47176	Positive
GRPHRLVAL	HKU1	orf1ab polyprotein (orf1ab)	Orf1ab	HLA.B08.01	1.3193	1	0.47176	Positive
GRPQGAFHV	HKU1	orf1ab polyprotein (orf1ab)	Orf1ab	HLA.C07.02	0.6665	1	0.39248	Positive
GRPQGAFHV	HKU1	orf1ab polyprotein (orf1ab)	Orf1ab	HLA.C07.01	0.3944	1	0.39248	Positive
GRQSYVLLA	HKU1	orf1ab polyprotein (orf1ab)	Orf1ab	HLA.C07.01	1.2103	1	0.27568	Negative
GSEYDYVIY	HKU1	orf1ab polyprotein (orf1ab)	Orf1ab	HLA.A01.01	0.0799	1	0.22384	Negative
GSRVPHIVR	HKU1	orf1ab polyprotein (orf1ab)	Orf1ab	HLA.A03.01	1.3317	1	0.34128	Negative
GSSVAVQSK	HKU1	orf1ab polyprotein (orf1ab)	Orf1ab	HLA.A03.01	0.4098	1	0.19544	Negative
GSSVETETY	HKU1	orf1ab polyprotein (orf1ab)	Orf1ab	HLA.A01.01	0.2916	1	0.12168	Negative
GSVNQQQIK	HKU1	orf1ab polyprotein (orf1ab)	Orf1ab	HLA.A03.01	1.4314	1	0.25192	Negative
GTDFTGNFY	HKU1	orf1ab polyprotein (orf1ab)	Orf1ab	HLA.A01.01	0.0031	1	0.2532	Negative
GTDFTGNFY	HKU1	orf1ab polyprotein (orf1ab)	Orf1ab	HLA.A03.01	1.5136	1	0.2532	Negative
GTDFTGNFY	HKU1	orf1ab polyprotein (orf1ab)	Orf1ab	HLA.C04.01	1.4363	1	0.2532	Negative
GTGMAITIK	HKU1	orf1ab polyprotein (orf1ab)	Orf1ab	HLA.A03.01	0.2497	1	0.4064	Positive
GTLAKTDLF	HKU1	orf1ab polyprotein (orf1ab)	Orf1ab	HLA.A24.02	1.832	1	0.22096	Negative
GTLSSTIRL	HKU1	orf1ab polyprotein (orf1ab)	Orf1ab	HLA.A02.01	1.903	1	0.35512	Negative
GTYTWTTIL	HKU1	orf1ab polyprotein (orf1ab)	Orf1ab	HLA.C07.02	1.3063	1	0.33576	Negative
GTYTWTTIL	HKU1	orf1ab polyprotein (orf1ab)	Orf1ab	HLA.C07.01	0.7725	1	0.33576	Negative
GVAVADSYY	HKU1	orf1ab polyprotein (orf1ab)	Orf1ab	HLA.A03.01	1.8742	1	0.35784	Negative
GVAVADSYY	HKU1	orf1ab polyprotein (orf1ab)	Orf1ab	HLA.A01.01	0.339	1	0.35784	Negative
GVCKYTDLK	HKU1	orf1ab polyprotein (orf1ab)	Orf1ab	HLA.A03.01	0.9893	1	0.2596	Negative
GVCQVGDCY	HKU1	orf1ab polyprotein (orf1ab)	Orf1ab	HLA.A01.01	1.2833	1	0.36576	Positive
GVGHYTHLK	HKU1	orf1ab polyprotein (orf1ab)	Orf1ab	HLA.A03.01	0.1011	1	0.28968	Negative
GVIPENPVL	HKU1	orf1ab polyprotein (orf1ab)	Orf1ab	HLA.A02.01	0.8756	1	0.408	Positive
GVIPENPVL	HKU1	orf1ab polyprotein (orf1ab)	Orf1ab	HLA.C04.01	1.5803	1	0.408	Positive
GVIPENPVL	HKU1	orf1ab polyprotein (orf1ab)	Orf1ab	HLA.C07.02	1.1602	1	0.408	Positive
GVIPENPVL	HKU1	orf1ab polyprotein (orf1ab)	Orf1ab	HLA.C07.01	1.3232	1	0.408	Positive
GVKLQSKTK	HKU1	orf1ab polyprotein (orf1ab)	Orf1ab	HLA.A03.01	0.8045	1	0.23008	Negative
GVLIQNGAK	HKU1	orf1ab polyprotein (orf1ab)	Orf1ab	HLA.A03.01	0.4648	1	0.41032	Positive
GVMKNASLY	HKU1	orf1ab polyprotein (orf1ab)	Orf1ab	HLA.A03.01	0.3557	1	0.24064	Negative
GVMKNASLY	HKU1	orf1ab polyprotein (orf1ab)	Orf1ab	HLA.C07.01	1.6956	1	0.24064	Negative
GVMKNASLY	HKU1	orf1ab polyprotein (orf1ab)	Orf1ab	HLA.A01.01	0.7043	1	0.24064	Negative
GVNFKSISL	HKU1	orf1ab polyprotein (orf1ab)	Orf1ab	HLA.B07.02	0.9689	1	0.25128	Negative
GVNFKSISL	HKU1	orf1ab polyprotein (orf1ab)	Orf1ab	HLA.B08.01	0.3518	1	0.25128	Negative
GVNFKSISL	HKU1	orf1ab polyprotein (orf1ab)	Orf1ab	HLA.C07.02	1.3367	1	0.25128	Negative
GVNFKSISL	HKU1	orf1ab polyprotein (orf1ab)	Orf1ab	HLA.C07.01	1.1707	1	0.25128	Negative
GVPIINCVK	HKU1	orf1ab polyprotein (orf1ab)	Orf1ab	HLA.A03.01	1.7318	1	0.40984	Positive
GVVDKQVIL	HKU1	orf1ab polyprotein (orf1ab)	Orf1ab	HLA.C07.01	1.1132	1	0.30392	Negative
GVVDKQVIL	HKU1	orf1ab polyprotein (orf1ab)	Orf1ab	HLA.C07.02	1.2301	1	0.30392	Negative
GVVDKQVIL	HKU1	orf1ab polyprotein (orf1ab)	Orf1ab	HLA.B08.01	1.6894	1	0.30392	Negative
GVVDKQVIL	HKU1	orf1ab polyprotein (orf1ab)	Orf1ab	HLA.A02.01	1.567	1	0.30392	Negative
GVVLSNLLY	HKU1	orf1ab polyprotein (orf1ab)	Orf1ab	HLA.A03.01	0.8682	1	0.32088	Negative
GVVLSNLLY	HKU1	orf1ab polyprotein (orf1ab)	Orf1ab	HLA.A01.01	0.5735	1	0.32088	Negative
GVYNYKISV	HKU1	orf1ab polyprotein (orf1ab)	Orf1ab	HLA.A02.01	0.1673	1	0.16984	Negative
GVYNYKISV	HKU1	orf1ab polyprotein (orf1ab)	Orf1ab	HLA.C07.01	0.6478	1	0.16984	Negative
GVYNYKISV	HKU1	orf1ab polyprotein (orf1ab)	Orf1ab	HLA.C07.02	0.9845	1	0.16984	Negative
GVYTNFKLV	HKU1	orf1ab polyprotein (orf1ab)	Orf1ab	HLA.A02.01	1.561	1	0.30808	Negative
GWDDMLRHL	HKU1	orf1ab polyprotein (orf1ab)	Orf1ab	HLA.A24.02	0.7825	1	0.39568	Positive
GWDDMLRHL	HKU1	orf1ab polyprotein (orf1ab)	Orf1ab	HLA.C07.02	0.7188	1	0.39568	Positive
GWDDMLRHL	HKU1	orf1ab polyprotein (orf1ab)	Orf1ab	HLA.C07.01	1.8602	1	0.39568	Positive
GWDDMLRHL	HKU1	orf1ab polyprotein (orf1ab)	Orf1ab	HLA.C04.01	0.0301	1	0.39568	Positive
GWIVPFGFM	HKU1	orf1ab polyprotein (orf1ab)	Orf1ab	HLA.A24.02	1.3897	1	0.48296	Positive
GYIANISVF	HKU1	orf1ab polyprotein (orf1ab)	Orf1ab	HLA.C07.01	0.7445	1	0.27736	Negative
GYIANISVF	HKU1	orf1ab polyprotein (orf1ab)	Orf1ab	HLA.A24.02	0.0181	1	0.27736	Negative
GYIANISVF	HKU1	orf1ab polyprotein (orf1ab)	Orf1ab	HLA.C07.02	0.1321	1	0.27736	Negative
GYIANISVF	HKU1	orf1ab polyprotein (orf1ab)	Orf1ab	HLA.C04.01	0.6781	1	0.27736	Negative
GYNQSFVDY	HKU1	orf1ab polyprotein (orf1ab)	Orf1ab	HLA.A24.02	1.1632	1	0.21392	Negative
GYNQSFVDY	HKU1	orf1ab polyprotein (orf1ab)	Orf1ab	HLA.C07.02	0.6626	1	0.21392	Negative
GYNQSFVDY	HKU1	orf1ab polyprotein (orf1ab)	Orf1ab	HLA.C07.01	1.559	1	0.21392	Negative
GYSLYTVWF	HKU1	orf1ab polyprotein (orf1ab)	Orf1ab	HLA.A24.02	0.1937	1	0.34048	Negative
GYSLYTVWF	HKU1	orf1ab polyprotein (orf1ab)	Orf1ab	HLA.C04.01	1.6598	1	0.34048	Negative
GYSLYTVWF	HKU1	orf1ab polyprotein (orf1ab)	Orf1ab	HLA.C07.02	1.2993	1	0.34048	Negative
GYSMPVLYK	HKU1	orf1ab polyprotein (orf1ab)	Orf1ab	HLA.A03.01	0.964	1	0.26464	Negative
GYVLTGDSV	HKU1	orf1ab polyprotein (orf1ab)	Orf1ab	HLA.A24.02	1.2956	1	0.27696	Negative
HAEEYCNYL	HKU1	orf1ab polyprotein (orf1ab)	Orf1ab	HLA.C04.01	1.5775	1	0.24656	Negative
HDEASLNSL	HKU1	orf1ab polyprotein (orf1ab)	Orf1ab	HLA.B40.01	1.3639	1	0.17624	Negative
HDIFSLMFL	HKU1	orf1ab polyprotein (orf1ab)	Orf1ab	HLA.B40.01	1.1561	1	0.30584	Negative
HDSFNLYGY	HKU1	orf1ab polyprotein (orf1ab)	Orf1ab	HLA.A01.01	0.8008	1	0.1896	Negative
HEDLHVVEV	HKU1	orf1ab polyprotein (orf1ab)	Orf1ab	HLA.B40.01	0.1355	1	0.2936	Negative
HEDLHVVEV	HKU1	orf1ab polyprotein (orf1ab)	Orf1ab	HLA.C04.01	0.9115	1	0.2936	Negative
HEFCSQHTM	HKU1	orf1ab polyprotein (orf1ab)	Orf1ab	HLA.B40.01	0.0566	1	0.29232	Negative
HEFCSQHTM	HKU1	orf1ab polyprotein (orf1ab)	Orf1ab	HLA.C07.01	1.9798	1	0.29232	Negative
HENEEYQKV	HKU1	orf1ab polyprotein (orf1ab)	Orf1ab	HLA.B40.01	0.2665	1	0.12496	Negative
HESSSAVNI	HKU1	orf1ab polyprotein (orf1ab)	Orf1ab	HLA.B40.01	0.1432	1	0.21888	Negative
HFDRNDCSI	HKU1	orf1ab polyprotein (orf1ab)	Orf1ab	HLA.C04.01	0.1975	1	0.26096	Negative
HFDVDRKSF	HKU1	orf1ab polyprotein (orf1ab)	Orf1ab	HLA.C07.02	0.4514	1	0.16	Negative
HFDVDRKSF	HKU1	orf1ab polyprotein (orf1ab)	Orf1ab	HLA.A24.02	0.853	1	0.16	Negative
HFDVDRKSF	HKU1	orf1ab polyprotein (orf1ab)	Orf1ab	HLA.C07.01	0.962	1	0.16	Negative
HFDVDRKSF	HKU1	orf1ab polyprotein (orf1ab)	Orf1ab	HLA.C04.01	0.0378	1	0.16	Negative
HFNSITKIM	HKU1	orf1ab polyprotein (orf1ab)	Orf1ab	HLA.C07.01	0.4787	1	0.23016	Negative
HFNSITKIM	HKU1	orf1ab polyprotein (orf1ab)	Orf1ab	HLA.C07.02	0.298	1	0.23016	Negative
HFNSITKIM	HKU1	orf1ab polyprotein (orf1ab)	Orf1ab	HLA.A24.02	1.5788	1	0.23016	Negative
HFNSITKIM	HKU1	orf1ab polyprotein (orf1ab)	Orf1ab	HLA.C04.01	0.3235	1	0.23016	Negative
HFSLFDDNF	HKU1	orf1ab polyprotein (orf1ab)	Orf1ab	HLA.C04.01	0.5651	1	0.29272	Negative
HFSLFDDNF	HKU1	orf1ab polyprotein (orf1ab)	Orf1ab	HLA.A24.02	0.4163	1	0.29272	Negative
HFSLFDDNF	HKU1	orf1ab polyprotein (orf1ab)	Orf1ab	HLA.C07.02	1.4229	1	0.29272	Negative
HFTNDKTIF	HKU1	orf1ab polyprotein (orf1ab)	Orf1ab	HLA.C07.02	0.9264	1	0.20024	Negative
HFTNDKTIF	HKU1	orf1ab polyprotein (orf1ab)	Orf1ab	HLA.A24.02	0.6002	1	0.20024	Negative
HFTNDKTIF	HKU1	orf1ab polyprotein (orf1ab)	Orf1ab	HLA.C04.01	0.81	1	0.20024	Negative
HFTSTGKTV	HKU1	orf1ab polyprotein (orf1ab)	Orf1ab	HLA.C04.01	1.9787	1	0.158	Negative
HFYLTMYII	HKU1	orf1ab polyprotein (orf1ab)	Orf1ab	HLA.A24.02	1.6503	1	0.21736	Negative
HGFHVLHFL	HKU1	orf1ab polyprotein (orf1ab)	Orf1ab	HLA.C07.01	1.2756	1	0.43224	Positive
HGFHVLHFL	HKU1	orf1ab polyprotein (orf1ab)	Orf1ab	HLA.C07.02	1.4105	1	0.43224	Positive
HINLKFNKW	HKU1	orf1ab polyprotein (orf1ab)	Orf1ab	HLA.B08.01	1.7735	1	0.20152	Negative
HIVRRNLSK	HKU1	orf1ab polyprotein (orf1ab)	Orf1ab	HLA.A03.01	0.1299	1	0.18744	Negative
HKHFYLTMY	HKU1	orf1ab polyprotein (orf1ab)	Orf1ab	HLA.C07.01	1.2738	1	0.19008	Negative
HKPHYSFKL	HKU1	orf1ab polyprotein (orf1ab)	Orf1ab	HLA.C07.01	1.3102	1	0.17128	Negative
HKPHYSFKL	HKU1	orf1ab polyprotein (orf1ab)	Orf1ab	HLA.C07.02	1.0341	1	0.17128	Negative
HKVIGGLHL	HKU1	orf1ab polyprotein (orf1ab)	Orf1ab	HLA.C07.02	1.3198	1	0.37648	Positive
HKVIGGLHL	HKU1	orf1ab polyprotein (orf1ab)	Orf1ab	HLA.C07.01	1.0946	1	0.37648	Positive
HKVIGGLHL	HKU1	orf1ab polyprotein (orf1ab)	Orf1ab	HLA.B40.01	1.8893	1	0.37648	Positive
HLAIGLAVY	HKU1	orf1ab polyprotein (orf1ab)	Orf1ab	HLA.A03.01	0.9168	1	0.44016	Positive
HLAIGLAVY	HKU1	orf1ab polyprotein (orf1ab)	Orf1ab	HLA.A01.01	0.66	1	0.44016	Positive
HLHVASNSK	HKU1	orf1ab polyprotein (orf1ab)	Orf1ab	HLA.A03.01	0.1929	1	0.21672	Negative
HLIRDKLSL	HKU1	orf1ab polyprotein (orf1ab)	Orf1ab	HLA.A02.01	0.8193	1	0.32568	Negative
HLIRDKLSL	HKU1	orf1ab polyprotein (orf1ab)	Orf1ab	HLA.B08.01	0.5896	1	0.32568	Negative
HLLIGLFRR	HKU1	orf1ab polyprotein (orf1ab)	Orf1ab	HLA.A03.01	0.8903	1	0.41792	Positive
HLLSADAIV	HKU1	orf1ab polyprotein (orf1ab)	Orf1ab	HLA.A02.01	0.5632	1	0.4352	Positive
HLPAYASFK	HKU1	orf1ab polyprotein (orf1ab)	Orf1ab	HLA.A03.01	0.2397	1	0.3584	Negative
HMDDFSIKS	HKU1	orf1ab polyprotein (orf1ab)	Orf1ab	HLA.A01.01	1.5131	1	0.2544	Negative
HMIGVTLCV	HKU1	orf1ab polyprotein (orf1ab)	Orf1ab	HLA.A02.01	0.5174	1	0.4236	Positive
HNNGNDVLY	HKU1	orf1ab polyprotein (orf1ab)	Orf1ab	HLA.A01.01	0.5319	1	0.26112	Negative
HPAHAPSFL	HKU1	orf1ab polyprotein (orf1ab)	Orf1ab	HLA.C04.01	1.731	1	0.43968	Positive
HPAHAPSFL	HKU1	orf1ab polyprotein (orf1ab)	Orf1ab	HLA.B07.02	0.06	1	0.43968	Positive
HPAHAPSFL	HKU1	orf1ab polyprotein (orf1ab)	Orf1ab	HLA.B08.01	1.3707	1	0.43968	Positive
HPYCYSDGV	HKU1	orf1ab polyprotein (orf1ab)	Orf1ab	HLA.B07.02	1.4218	1	0.27936	Negative
HRLVALVLA	HKU1	orf1ab polyprotein (orf1ab)	Orf1ab	HLA.C07.01	1.946	1	0.44728	Positive
HSFKPGNTF	HKU1	orf1ab polyprotein (orf1ab)	Orf1ab	HLA.C07.01	0.2489	1	0.2088	Negative
HSFKPGNTF	HKU1	orf1ab polyprotein (orf1ab)	Orf1ab	HLA.C07.02	0.3138	1	0.2088	Negative
HSFKPGNTF	HKU1	orf1ab polyprotein (orf1ab)	Orf1ab	HLA.B07.02	0.9962	1	0.2088	Negative
HSFKPGNTF	HKU1	orf1ab polyprotein (orf1ab)	Orf1ab	HLA.C04.01	1.0729	1	0.2088	Negative
HSFKPGNTF	HKU1	orf1ab polyprotein (orf1ab)	Orf1ab	HLA.A24.02	1.1769	1	0.2088	Negative
HSYTCDYVY	HKU1	orf1ab polyprotein (orf1ab)	Orf1ab	HLA.A01.01	0.5472	1	0.27	Negative
HTNPFTRTV	HKU1	orf1ab polyprotein (orf1ab)	Orf1ab	HLA.C04.01	1.4788	1	0.33424	Negative
HTNPFTRTV	HKU1	orf1ab polyprotein (orf1ab)	Orf1ab	HLA.C07.01	0.2517	1	0.33424	Negative
HTNPFTRTV	HKU1	orf1ab polyprotein (orf1ab)	Orf1ab	HLA.C07.02	0.8458	1	0.33424	Negative
HVASASALL	HKU1	orf1ab polyprotein (orf1ab)	Orf1ab	HLA.C07.01	1.3714	1	0.43	Positive
HVASASALL	HKU1	orf1ab polyprotein (orf1ab)	Orf1ab	HLA.B07.02	1.0234	1	0.43	Positive
HVASASALL	HKU1	orf1ab polyprotein (orf1ab)	Orf1ab	HLA.C07.02	1.9573	1	0.43	Positive
HVASASALL	HKU1	orf1ab polyprotein (orf1ab)	Orf1ab	HLA.C04.01	1.7001	1	0.43	Positive
HVLDCELFV	HKU1	orf1ab polyprotein (orf1ab)	Orf1ab	HLA.A02.01	0.823	1	0.41608	Positive
HVLHFLTYA	HKU1	orf1ab polyprotein (orf1ab)	Orf1ab	HLA.A02.01	1.8319	1	0.29096	Negative
HVMATNHKY	HKU1	orf1ab polyprotein (orf1ab)	Orf1ab	HLA.A03.01	0.5707	1	0.18384	Negative
HVMATNHKY	HKU1	orf1ab polyprotein (orf1ab)	Orf1ab	HLA.C07.01	0.6218	1	0.18384	Negative
HVMATNHKY	HKU1	orf1ab polyprotein (orf1ab)	Orf1ab	HLA.C07.02	0.7421	1	0.18384	Negative
HVMATNHKY	HKU1	orf1ab polyprotein (orf1ab)	Orf1ab	HLA.A01.01	0.3616	1	0.18384	Negative
HWDLIISDM	HKU1	orf1ab polyprotein (orf1ab)	Orf1ab	HLA.C04.01	0.0379	1	0.35472	Negative
HWDLIISDM	HKU1	orf1ab polyprotein (orf1ab)	Orf1ab	HLA.A24.02	1.9891	1	0.35472	Negative
HWDLIISDM	HKU1	orf1ab polyprotein (orf1ab)	Orf1ab	HLA.C07.02	1.1733	1	0.35472	Negative
HWLIRFIVF	HKU1	orf1ab polyprotein (orf1ab)	Orf1ab	HLA.C07.02	0.9449	1	0.40672	Positive
HWLIRFIVF	HKU1	orf1ab polyprotein (orf1ab)	Orf1ab	HLA.A24.02	0.3155	1	0.40672	Positive
HYDGRTGEL	HKU1	orf1ab polyprotein (orf1ab)	Orf1ab	HLA.C07.02	0.2418	1	0.15208	Negative
HYDGRTGEL	HKU1	orf1ab polyprotein (orf1ab)	Orf1ab	HLA.A24.02	1.1399	1	0.15208	Negative
HYDGRTGEL	HKU1	orf1ab polyprotein (orf1ab)	Orf1ab	HLA.C04.01	0.0108	1	0.15208	Negative
HYDGRTGEL	HKU1	orf1ab polyprotein (orf1ab)	Orf1ab	HLA.C07.01	0.3869	1	0.15208	Negative
HYKELGVVM	HKU1	orf1ab polyprotein (orf1ab)	Orf1ab	HLA.A24.02	0.5526	1	0.19872	Negative
HYKELGVVM	HKU1	orf1ab polyprotein (orf1ab)	Orf1ab	HLA.C07.01	0.26	1	0.19872	Negative
HYKELGVVM	HKU1	orf1ab polyprotein (orf1ab)	Orf1ab	HLA.C07.02	0.088	1	0.19872	Negative
HYKELGVVM	HKU1	orf1ab polyprotein (orf1ab)	Orf1ab	HLA.C04.01	0.5429	1	0.19872	Negative
HYKELGVVM	HKU1	orf1ab polyprotein (orf1ab)	Orf1ab	HLA.B08.01	1.6294	1	0.19872	Negative
HYWSPQGNL	HKU1	orf1ab polyprotein (orf1ab)	Orf1ab	HLA.C07.01	0.4206	1	0.36912	Positive
HYWSPQGNL	HKU1	orf1ab polyprotein (orf1ab)	Orf1ab	HLA.C04.01	0.5354	1	0.36912	Positive
HYWSPQGNL	HKU1	orf1ab polyprotein (orf1ab)	Orf1ab	HLA.C07.02	0.1985	1	0.36912	Positive
HYWSPQGNL	HKU1	orf1ab polyprotein (orf1ab)	Orf1ab	HLA.A24.02	0.4999	1	0.36912	Positive
IAADLPCTL	HKU1	orf1ab polyprotein (orf1ab)	Orf1ab	HLA.C07.02	0.9622	1	0.47008	Positive
IAADLPCTL	HKU1	orf1ab polyprotein (orf1ab)	Orf1ab	HLA.B07.02	1.9225	1	0.47008	Positive
IAADLPCTL	HKU1	orf1ab polyprotein (orf1ab)	Orf1ab	HLA.C07.01	0.8379	1	0.47008	Positive
IAADLPCTL	HKU1	orf1ab polyprotein (orf1ab)	Orf1ab	HLA.C04.01	1.124	1	0.47008	Positive
IAATRGVPV	HKU1	orf1ab polyprotein (orf1ab)	Orf1ab	HLA.B07.02	1.5386	1	0.38848	Positive
IAATRGVPV	HKU1	orf1ab polyprotein (orf1ab)	Orf1ab	HLA.B08.01	0.5551	1	0.38848	Positive
IAKIVANWL	HKU1	orf1ab polyprotein (orf1ab)	Orf1ab	HLA.B08.01	1.4627	1	0.38024	Positive
IAKYGLEDY	HKU1	orf1ab polyprotein (orf1ab)	Orf1ab	HLA.A01.01	1.8602	1	0.16632	Negative
IANHVLWLF	HKU1	orf1ab polyprotein (orf1ab)	Orf1ab	HLA.A24.02	0.8653	1	0.43024	Positive
IASKFTFNL	HKU1	orf1ab polyprotein (orf1ab)	Orf1ab	HLA.C04.01	1.9502	1	0.31024	Negative
IASKFTFNL	HKU1	orf1ab polyprotein (orf1ab)	Orf1ab	HLA.C07.01	1.9074	1	0.31024	Negative
IASKFTFNL	HKU1	orf1ab polyprotein (orf1ab)	Orf1ab	HLA.C07.02	1.3709	1	0.31024	Negative
IATICGIKY	HKU1	orf1ab polyprotein (orf1ab)	Orf1ab	HLA.A01.01	1.1467	1	0.3404	Negative
ICSNTPLSK	HKU1	orf1ab polyprotein (orf1ab)	Orf1ab	HLA.A03.01	1.4139	1	0.37576	Positive
IDMDDNLFI	HKU1	orf1ab polyprotein (orf1ab)	Orf1ab	HLA.B40.01	1.8764	1	0.24672	Negative
IEDLSIRNL	HKU1	orf1ab polyprotein (orf1ab)	Orf1ab	HLA.B40.01	0.1145	1	0.25384	Negative
IEDLSIRNL	HKU1	orf1ab polyprotein (orf1ab)	Orf1ab	HLA.C04.01	1.4007	1	0.25384	Negative
IEFYGFLKW	HKU1	orf1ab polyprotein (orf1ab)	Orf1ab	HLA.A24.02	1.8875	1	0.25616	Negative
IEFYGFLKW	HKU1	orf1ab polyprotein (orf1ab)	Orf1ab	HLA.B40.01	0.6079	1	0.25616	Negative
IEHYVNRLV	HKU1	orf1ab polyprotein (orf1ab)	Orf1ab	HLA.B40.01	0.5861	1	0.2276	Negative
IERFVSLAI	HKU1	orf1ab polyprotein (orf1ab)	Orf1ab	HLA.B40.01	0.354	1	0.37848	Positive
IFADTLVEV	HKU1	orf1ab polyprotein (orf1ab)	Orf1ab	HLA.A02.01	0.5109	1	0.37336	Positive
IFADTLVEV	HKU1	orf1ab polyprotein (orf1ab)	Orf1ab	HLA.C07.02	0.6586	1	0.37336	Positive
IFADTLVEV	HKU1	orf1ab polyprotein (orf1ab)	Orf1ab	HLA.C04.01	0.1162	1	0.37336	Positive
IFADTLVEV	HKU1	orf1ab polyprotein (orf1ab)	Orf1ab	HLA.A24.02	1.0373	1	0.37336	Positive
IFADTLVEV	HKU1	orf1ab polyprotein (orf1ab)	Orf1ab	HLA.C07.01	1.229	1	0.37336	Positive
IFGAILAIV	HKU1	orf1ab polyprotein (orf1ab)	Orf1ab	HLA.A24.02	1.8557	1	0.55456	Positive
IFIKGFLVV	HKU1	orf1ab polyprotein (orf1ab)	Orf1ab	HLA.A24.02	0.5909	1	0.34736	Negative
IFIKGFLVV	HKU1	orf1ab polyprotein (orf1ab)	Orf1ab	HLA.C07.02	1.3504	1	0.34736	Negative
IFIKGFLVV	HKU1	orf1ab polyprotein (orf1ab)	Orf1ab	HLA.C04.01	0.8395	1	0.34736	Negative
IFKARAIEF	HKU1	orf1ab polyprotein (orf1ab)	Orf1ab	HLA.C04.01	0.3989	1	0.31048	Negative
IFKARAIEF	HKU1	orf1ab polyprotein (orf1ab)	Orf1ab	HLA.B08.01	0.3054	1	0.31048	Negative
IFKARAIEF	HKU1	orf1ab polyprotein (orf1ab)	Orf1ab	HLA.A24.02	0.1785	1	0.31048	Negative
IFKARAIEF	HKU1	orf1ab polyprotein (orf1ab)	Orf1ab	HLA.C07.01	0.8492	1	0.31048	Negative
IFKARAIEF	HKU1	orf1ab polyprotein (orf1ab)	Orf1ab	HLA.C07.02	0.2189	1	0.31048	Negative
IFMYINTHM	HKU1	orf1ab polyprotein (orf1ab)	Orf1ab	HLA.C07.01	0.9074	1	0.26432	Negative
IFMYINTHM	HKU1	orf1ab polyprotein (orf1ab)	Orf1ab	HLA.A24.02	0.4437	1	0.26432	Negative
IFMYINTHM	HKU1	orf1ab polyprotein (orf1ab)	Orf1ab	HLA.C04.01	0.2203	1	0.26432	Negative
IFMYINTHM	HKU1	orf1ab polyprotein (orf1ab)	Orf1ab	HLA.C07.02	0.2475	1	0.26432	Negative
IFVDGVPFV	HKU1	orf1ab polyprotein (orf1ab)	Orf1ab	HLA.C07.02	0.4817	1	0.43072	Positive
IFVDGVPFV	HKU1	orf1ab polyprotein (orf1ab)	Orf1ab	HLA.A24.02	0.8176	1	0.43072	Positive
IFVDGVPFV	HKU1	orf1ab polyprotein (orf1ab)	Orf1ab	HLA.C07.01	0.5783	1	0.43072	Positive
IFVDGVPFV	HKU1	orf1ab polyprotein (orf1ab)	Orf1ab	HLA.C04.01	0.1325	1	0.43072	Positive
IFVDGVPFV	HKU1	orf1ab polyprotein (orf1ab)	Orf1ab	HLA.A02.01	0.3733	1	0.43072	Positive
IFVGRIVMW	HKU1	orf1ab polyprotein (orf1ab)	Orf1ab	HLA.C04.01	1.9521	1	0.45368	Positive
IFVGRIVMW	HKU1	orf1ab polyprotein (orf1ab)	Orf1ab	HLA.C07.02	1.4746	1	0.45368	Positive
IFVGRIVMW	HKU1	orf1ab polyprotein (orf1ab)	Orf1ab	HLA.A24.02	0.1493	1	0.45368	Positive
IFVHEDLHV	HKU1	orf1ab polyprotein (orf1ab)	Orf1ab	HLA.C04.01	1.4501	1	0.27008	Negative
IFYFTDVPY	HKU1	orf1ab polyprotein (orf1ab)	Orf1ab	HLA.C07.02	1.6483	1	0.3324	Negative
IGFSTGVDF	HKU1	orf1ab polyprotein (orf1ab)	Orf1ab	HLA.A24.02	1.9843	1	0.36232	Positive
IGLQLFTTW	HKU1	orf1ab polyprotein (orf1ab)	Orf1ab	HLA.A24.02	1.3801	1	0.42456	Positive
IGMKRYCTV	HKU1	orf1ab polyprotein (orf1ab)	Orf1ab	HLA.B08.01	0.4686	1	0.29248	Negative
IGNDALTRF	HKU1	orf1ab polyprotein (orf1ab)	Orf1ab	HLA.A24.02	1.2326	1	0.336	Negative
IGNDALTRF	HKU1	orf1ab polyprotein (orf1ab)	Orf1ab	HLA.C07.01	1.3462	1	0.336	Negative
IGNDALTRF	HKU1	orf1ab polyprotein (orf1ab)	Orf1ab	HLA.C04.01	0.5856	1	0.336	Negative
IGNDALTRF	HKU1	orf1ab polyprotein (orf1ab)	Orf1ab	HLA.C07.02	0.8978	1	0.336	Negative
IGYSLYTVW	HKU1	orf1ab polyprotein (orf1ab)	Orf1ab	HLA.A24.02	1.5459	1	0.3248	Negative
IHLPAYASF	HKU1	orf1ab polyprotein (orf1ab)	Orf1ab	HLA.C07.01	0.636	1	0.36832	Positive
IHLPAYASF	HKU1	orf1ab polyprotein (orf1ab)	Orf1ab	HLA.C04.01	0.7727	1	0.36832	Positive
IHLPAYASF	HKU1	orf1ab polyprotein (orf1ab)	Orf1ab	HLA.C07.02	0.2002	1	0.36832	Positive
IHLPAYASF	HKU1	orf1ab polyprotein (orf1ab)	Orf1ab	HLA.A24.02	0.2526	1	0.36832	Positive
IIANRYNEV	HKU1	orf1ab polyprotein (orf1ab)	Orf1ab	HLA.B08.01	0.3518	1	0.25888	Negative
IIANRYNEV	HKU1	orf1ab polyprotein (orf1ab)	Orf1ab	HLA.A02.01	0.7329	1	0.25888	Negative
IIDNMYMGK	HKU1	orf1ab polyprotein (orf1ab)	Orf1ab	HLA.A03.01	0.1413	1	0.18304	Negative
IIKAQFKPF	HKU1	orf1ab polyprotein (orf1ab)	Orf1ab	HLA.B08.01	0.6178	1	0.26824	Negative
IIKSSVKSY	HKU1	orf1ab polyprotein (orf1ab)	Orf1ab	HLA.A03.01	1.1879	1	0.1348	Negative
IINVARLVK	HKU1	orf1ab polyprotein (orf1ab)	Orf1ab	HLA.A03.01	0.1732	1	0.43312	Positive
IIPVLCTLF	HKU1	orf1ab polyprotein (orf1ab)	Orf1ab	HLA.A24.02	0.8715	1	0.48856	Positive
IKAKHYVYI	HKU1	orf1ab polyprotein (orf1ab)	Orf1ab	HLA.C07.01	1.23	1	0.23608	Negative
IKAKHYVYI	HKU1	orf1ab polyprotein (orf1ab)	Orf1ab	HLA.C07.02	1.7047	1	0.23608	Negative
IKDPILYVL	HKU1	orf1ab polyprotein (orf1ab)	Orf1ab	HLA.B40.01	1.2245	1	0.30264	Negative
IKDPILYVL	HKU1	orf1ab polyprotein (orf1ab)	Orf1ab	HLA.C07.01	0.4732	1	0.30264	Negative
IKDPILYVL	HKU1	orf1ab polyprotein (orf1ab)	Orf1ab	HLA.C07.02	0.515	1	0.30264	Negative
IKDPILYVL	HKU1	orf1ab polyprotein (orf1ab)	Orf1ab	HLA.C04.01	0.2427	1	0.30264	Negative
IKDVDNPVL	HKU1	orf1ab polyprotein (orf1ab)	Orf1ab	HLA.C04.01	1.7857	1	0.28264	Negative
IKVVKSLSL	HKU1	orf1ab polyprotein (orf1ab)	Orf1ab	HLA.C07.02	1.2996	1	0.28336	Negative
IKVVKSLSL	HKU1	orf1ab polyprotein (orf1ab)	Orf1ab	HLA.C07.01	1.3374	1	0.28336	Negative
IKVVKSLSL	HKU1	orf1ab polyprotein (orf1ab)	Orf1ab	HLA.B08.01	0.7951	1	0.28336	Negative
ILAIVVVLV	HKU1	orf1ab polyprotein (orf1ab)	Orf1ab	HLA.A02.01	0.2705	1	0.43552	Positive
ILDSYSVIL	HKU1	orf1ab polyprotein (orf1ab)	Orf1ab	HLA.A01.01	0.9363	1	0.27928	Negative
ILDSYSVIL	HKU1	orf1ab polyprotein (orf1ab)	Orf1ab	HLA.C07.01	1.8187	1	0.27928	Negative
ILDSYSVIL	HKU1	orf1ab polyprotein (orf1ab)	Orf1ab	HLA.A02.01	0.0645	1	0.27928	Negative
ILDSYSVIL	HKU1	orf1ab polyprotein (orf1ab)	Orf1ab	HLA.C04.01	0.0657	1	0.27928	Negative
ILDSYSVIL	HKU1	orf1ab polyprotein (orf1ab)	Orf1ab	HLA.C07.02	1.3496	1	0.27928	Negative
ILFMDRVSV	HKU1	orf1ab polyprotein (orf1ab)	Orf1ab	HLA.A02.01	0.1254	1	0.31552	Negative
ILFMDRVSV	HKU1	orf1ab polyprotein (orf1ab)	Orf1ab	HLA.B08.01	1.7706	1	0.31552	Negative
ILGKVCSEF	HKU1	orf1ab polyprotein (orf1ab)	Orf1ab	HLA.A24.02	1.3646	1	0.28264	Negative
ILNNCAWFV	HKU1	orf1ab polyprotein (orf1ab)	Orf1ab	HLA.A02.01	0.4027	1	0.47616	Positive
ILRNLNIDI	HKU1	orf1ab polyprotein (orf1ab)	Orf1ab	HLA.A02.01	1.9547	1	0.33296	Negative
ILSDDGVVC	HKU1	orf1ab polyprotein (orf1ab)	Orf1ab	HLA.A02.01	1.5572	1	0.37944	Positive
ILSLAIAKI	HKU1	orf1ab polyprotein (orf1ab)	Orf1ab	HLA.A02.01	0.506	1	0.33088	Negative
ILSLCAFSV	HKU1	orf1ab polyprotein (orf1ab)	Orf1ab	HLA.A02.01	0.9368	1	0.49656	Positive
ILSTCDGLK	HKU1	orf1ab polyprotein (orf1ab)	Orf1ab	HLA.A03.01	1.2745	1	0.38024	Positive
ILSTSDLSV	HKU1	orf1ab polyprotein (orf1ab)	Orf1ab	HLA.A02.01	0.1957	1	0.41352	Positive
ILTTPFSLK	HKU1	orf1ab polyprotein (orf1ab)	Orf1ab	HLA.A03.01	0.0444	1	0.36456	Positive
ILVNKFYTF	HKU1	orf1ab polyprotein (orf1ab)	Orf1ab	HLA.B08.01	0.2769	1	0.18568	Negative
ILVNKFYTF	HKU1	orf1ab polyprotein (orf1ab)	Orf1ab	HLA.C04.01	0.9102	1	0.18568	Negative
ILVNKFYTF	HKU1	orf1ab polyprotein (orf1ab)	Orf1ab	HLA.C07.01	1.8285	1	0.18568	Negative
ILVNKFYTF	HKU1	orf1ab polyprotein (orf1ab)	Orf1ab	HLA.C07.02	0.6213	1	0.18568	Negative
ILVNKFYTF	HKU1	orf1ab polyprotein (orf1ab)	Orf1ab	HLA.A24.02	0.1367	1	0.18568	Negative
ILVNKFYTF	HKU1	orf1ab polyprotein (orf1ab)	Orf1ab	HLA.A02.01	1.4351	1	0.18568	Negative
ILYVLTHDV	HKU1	orf1ab polyprotein (orf1ab)	Orf1ab	HLA.A02.01	0.2656	1	0.21096	Negative
IMNDKVVVK	HKU1	orf1ab polyprotein (orf1ab)	Orf1ab	HLA.C04.01	1.8656	1	0.28248	Negative
IMNDKVVVK	HKU1	orf1ab polyprotein (orf1ab)	Orf1ab	HLA.A03.01	0.0184	1	0.28248	Negative
INGVKTVKY	HKU1	orf1ab polyprotein (orf1ab)	Orf1ab	HLA.A01.01	1.6494	1	0.1884	Negative
INHDIFSLM	HKU1	orf1ab polyprotein (orf1ab)	Orf1ab	HLA.C07.02	1.7298	1	0.35944	Negative
INHDIFSLM	HKU1	orf1ab polyprotein (orf1ab)	Orf1ab	HLA.C07.01	1.7354	1	0.35944	Negative
INVIFSDFY	HKU1	orf1ab polyprotein (orf1ab)	Orf1ab	HLA.A01.01	1.1808	1	0.23128	Negative
INYLGKSSF	HKU1	orf1ab polyprotein (orf1ab)	Orf1ab	HLA.C07.02	1.2186	1	0.1748	Negative
IPAKVRVDC	HKU1	orf1ab polyprotein (orf1ab)	Orf1ab	HLA.B07.02	0.697	1	0.37424	Positive
IPALAANTL	HKU1	orf1ab polyprotein (orf1ab)	Orf1ab	HLA.B07.02	0.0253	1	0.48624	Positive
IPALAANTL	HKU1	orf1ab polyprotein (orf1ab)	Orf1ab	HLA.C04.01	1.3987	1	0.48624	Positive
IPALAANTL	HKU1	orf1ab polyprotein (orf1ab)	Orf1ab	HLA.B08.01	0.5001	1	0.48624	Positive
IPDYAKILV	HKU1	orf1ab polyprotein (orf1ab)	Orf1ab	HLA.C04.01	0.4981	1	0.2068	Negative
IPDYAKILV	HKU1	orf1ab polyprotein (orf1ab)	Orf1ab	HLA.B07.02	0.3643	1	0.2068	Negative
IPSLMTVKV	HKU1	orf1ab polyprotein (orf1ab)	Orf1ab	HLA.B07.02	0.4221	1	0.33056	Negative
IQDVKGLKI	HKU1	orf1ab polyprotein (orf1ab)	Orf1ab	HLA.C04.01	0.2181	1	0.23728	Negative
IQISYNDFY	HKU1	orf1ab polyprotein (orf1ab)	Orf1ab	HLA.A01.01	1.1113	1	0.2124	Negative
IQNQTLPRL	HKU1	orf1ab polyprotein (orf1ab)	Orf1ab	HLA.C04.01	1.202	1	0.44856	Positive
IQNQTLPRL	HKU1	orf1ab polyprotein (orf1ab)	Orf1ab	HLA.C07.01	1.4962	1	0.44856	Positive
IQNQTLPRL	HKU1	orf1ab polyprotein (orf1ab)	Orf1ab	HLA.A02.01	1.7385	1	0.44856	Positive
IQNQTLPRL	HKU1	orf1ab polyprotein (orf1ab)	Orf1ab	HLA.C07.02	1.7604	1	0.44856	Positive
IQNQTLPRL	HKU1	orf1ab polyprotein (orf1ab)	Orf1ab	HLA.B40.01	1.8369	1	0.44856	Positive
IQQGGVPII	HKU1	orf1ab polyprotein (orf1ab)	Orf1ab	HLA.B40.01	1.7033	1	0.45664	Positive
IQQGGVPII	HKU1	orf1ab polyprotein (orf1ab)	Orf1ab	HLA.A02.01	1.5336	1	0.45664	Positive
[truncated: 34,096 more rows]
