# Supplementary material for: Potential CD8+ T Cell Cross-Reactivity Against SARS-CoV-2 Conferred by Other Coronavirus Strains
Source: Front Immunol. 2020 Nov 5;11:579480. doi: 10.3389/fimmu.2020.579480 (PMC7676914; doi:10.3389/fimmu.2020.579480)
Supplement: Supplementary Table 2 — List of predicted scores for MHC presentation and immunogenicity of 10-mer peptides. [file Table_2.csv]

Peptide	strain	ProteinID	HLAallele	Rank	NB	ImmunogenicityScore	ImmunogenicityClassification
ALYSNMAFFR	HKU1	Other	HLA.A03.01	0.4922	1	0.38352	Positive
APFLSLPTKA	HKU1	Other	HLA.B07.02	1.3414	1	0.45208	Positive
CFPNGSNDVW	HKU1	Other	HLA.A24.02	1.3922	1	0.38656	Positive
CISYYGVFLY	HKU1	Other	HLA.A01.01	1.6686	1	0.2984	Negative
CVYDFLPIIL	HKU1	Other	HLA.C04.01	0.6505	1	0.29088	Negative
DIPYNVSLSK	HKU1	Other	HLA.A03.01	1.3449	1	0.20152	Negative
DVWLLNKVRF	HKU1	Other	HLA.A24.02	1.1865	1	0.30728	Negative
ERASDISLSV	HKU1	Other	HLA.C07.01	1.8089	1	0.21456	Negative
FDYLDIHPSL	HKU1	Other	HLA.C07.01	1.5398	1	0.24776	Negative
FDYLDIHPSL	HKU1	Other	HLA.B40.01	1.1119	1	0.24776	Negative
FDYLDIHPSL	HKU1	Other	HLA.C04.01	1.0137	1	0.24776	Negative
FDYLDIHPSL	HKU1	Other	HLA.C07.02	0.5275	1	0.24776	Negative
FDYLDIHPSL	HKU1	Other	HLA.A24.02	0.4012	1	0.24776	Negative
FISILSGLLY	HKU1	Other	HLA.A01.01	0.3533	1	0.2936	Negative
FKSFHFTRFY	HKU1	Other	HLA.A01.01	1.6253	1	0.17824	Negative
FKSNFSQYYY	HKU1	Other	HLA.A01.01	0.2777	1	0.13112	Negative
FLYDNFTSIW	HKU1	Other	HLA.A02.01	0.4008	1	0.24512	Negative
FLYDNFTSIW	HKU1	Other	HLA.A24.02	0.4621	1	0.24512	Negative
FLYDNFTSIW	HKU1	Other	HLA.C04.01	0.4582	1	0.24512	Negative
FPNGSNDVWL	HKU1	Other	HLA.B07.02	0.5744	1	0.36784	Positive
FTLLGCSLYL	HKU1	Other	HLA.A02.01	1.331	1	0.33296	Negative
FVDIPYNVSL	HKU1	Other	HLA.A01.01	1.2281	1	0.28448	Negative
FVDIPYNVSL	HKU1	Other	HLA.A02.01	0.4891	1	0.28448	Negative
FVDIPYNVSL	HKU1	Other	HLA.C04.01	0.4253	1	0.28448	Negative
FVDIPYNVSL	HKU1	Other	HLA.B40.01	1.6097	1	0.28448	Negative
FYEGVNFNPY	HKU1	Other	HLA.A01.01	1.8509	1	0.30592	Negative
FYEGVNFNPY	HKU1	Other	HLA.C04.01	1.3118	1	0.30592	Negative
GSNDVWLLNK	HKU1	Other	HLA.A03.01	0.2514	1	0.24968	Negative
IFKSFHFTRF	HKU1	Other	HLA.A24.02	0.4036	1	0.22024	Negative
ILSLNNPIFI	HKU1	Other	HLA.A02.01	0.5894	1	0.39656	Positive
IPYNVSLSKF	HKU1	Other	HLA.B07.02	0.3263	1	0.196	Negative
IPYNVSLSKF	HKU1	Other	HLA.A24.02	0.3457	1	0.196	Negative
ISLKPGSYKV	HKU1	Other	HLA.A03.01	1.9781	1	0.2632	Negative
ISLKPGSYKV	HKU1	Other	HLA.A02.01	1.9003	1	0.2632	Negative
IYISLKPGSY	HKU1	Other	HLA.C07.02	1.3866	1	0.26448	Negative
IYISLKPGSY	HKU1	Other	HLA.A24.02	1.5458	1	0.26448	Negative
LCFDKSKQFV	HKU1	Other	HLA.C04.01	1.752	1	0.1684	Negative
LLYNVSCISY	HKU1	Other	HLA.A03.01	0.7991	1	0.27152	Negative
LNKVRFYRAL	HKU1	Other	HLA.B08.01	1.9567	1	0.25968	Negative
LPIILQGILL	HKU1	Other	HLA.B07.02	0.8436	1	0.47736	Positive
LTFVDIPYNV	HKU1	Other	HLA.A02.01	1.4678	1	0.27424	Negative
LYSNMAFFRY	HKU1	Other	HLA.A01.01	0.8008	1	0.29448	Negative
NEPLNVVSHL	HKU1	Other	HLA.B07.02	1.216	1	0.29592	Negative
NEPLNVVSHL	HKU1	Other	HLA.B40.01	0.5365	1	0.29592	Negative
NIDTGSVYGF	HKU1	Other	HLA.C04.01	1.7449	1	0.30296	Negative
NIDTGSVYGF	HKU1	Other	HLA.A01.01	1.0385	1	0.30296	Negative
NLKIKNFDYL	HKU1	Other	HLA.B08.01	1.0909	1	0.15368	Negative
NNERASDISL	HKU1	Other	HLA.B40.01	0.8195	1	0.24328	Negative
NSSANYVGKY	HKU1	Other	HLA.A01.01	0.3923	1	0.17904	Negative
NYSKEVYFTL	HKU1	Other	HLA.A24.02	0.2545	1	0.1384	Negative
NYTGEGDQII	HKU1	Other	HLA.A24.02	1.715	1	0.20696	Negative
RNSSANYVGK	HKU1	Other	HLA.A03.01	0.7175	1	0.1672	Negative
SHLNHDWFLF	HKU1	Other	HLA.A24.02	1.056	1	0.33288	Negative
SIFKSFHFTR	HKU1	Other	HLA.A03.01	0.8495	1	0.21456	Negative
SIIKHPICVY	HKU1	Other	HLA.A03.01	1.1859	1	0.26856	Negative
SILSGLLYNV	HKU1	Other	HLA.A02.01	0.5073	1	0.32552	Negative
SIWPYYSFGR	HKU1	Other	HLA.A03.01	1.6069	1	0.37248	Positive
SLNNPIFINY	HKU1	Other	HLA.A03.01	0.1876	1	0.22952	Negative
SLNNPIFINY	HKU1	Other	HLA.A01.01	0.5945	1	0.22952	Negative
SLYLVPLCLF	HKU1	Other	HLA.A24.02	0.6829	1	0.27544	Negative
SSSAGDSIFK	HKU1	Other	HLA.A03.01	0.6109	1	0.25424	Negative
SVACQLPYCY	HKU1	Other	HLA.A01.01	1.4987	1	0.40592	Positive
SVYGFSNVVY	HKU1	Other	HLA.A01.01	1.2873	1	0.26744	Negative
SVYGFSNVVY	HKU1	Other	HLA.A03.01	0.3437	1	0.26744	Negative
SYKVSTTAPF	HKU1	Other	HLA.A24.02	0.4578	1	0.30816	Negative
TGEGDQIIFY	HKU1	Other	HLA.A01.01	0.3995	1	0.23184	Negative
TLLGCSLYLV	HKU1	Other	HLA.A02.01	0.8576	1	0.35552	Negative
VFLYDNFTSI	HKU1	Other	HLA.C04.01	1.3388	1	0.16776	Negative
VFLYDNFTSI	HKU1	Other	HLA.C07.02	1.8876	1	0.16776	Negative
VFLYDNFTSI	HKU1	Other	HLA.A24.02	0.7403	1	0.16776	Negative
VFLYDNFTSI	HKU1	Other	HLA.A02.01	0.2731	1	0.16776	Negative
VNFNPYHRFK	HKU1	Other	HLA.A03.01	1.9558	1	0.22896	Negative
VPLCLFKSNF	HKU1	Other	HLA.B07.02	1.9312	1	0.3096	Negative
VSLSKFNSCK	HKU1	Other	HLA.A03.01	1.2588	1	0.27208	Negative
VVYPDLDCIY	HKU1	Other	HLA.A01.01	1.0469	1	0.31072	Negative
VWLLNKVRFY	HKU1	Other	HLA.A24.02	1.852	1	0.29096	Negative
VYDFLPIILQ	HKU1	Other	HLA.C04.01	0.9328	1	0.2904	Negative
VYPDLDCIYI	HKU1	Other	HLA.C04.01	1.1792	1	0.31576	Negative
VYPDLDCIYI	HKU1	Other	HLA.A24.02	0.2698	1	0.31576	Negative
YDNFTSIWPY	HKU1	Other	HLA.A01.01	1.5668	1	0.26264	Negative
YFRNSSANYV	HKU1	Other	HLA.C07.01	0.9804	1	0.2364	Negative
YFRNSSANYV	HKU1	Other	HLA.C04.01	1.1383	1	0.2364	Negative
YFTLLGCSLY	HKU1	Other	HLA.A01.01	0.8563	1	0.34376	Negative
YGFNEPLNVV	HKU1	Other	HLA.C04.01	0.7287	1	0.25744	Negative
YISLKPGSYK	HKU1	Other	HLA.A03.01	0.1195	1	0.26896	Negative
YNYTGEGDQI	HKU1	Other	HLA.A24.02	1.2373	1	0.14984	Negative
YRALYSNMAF	HKU1	Other	HLA.C07.01	0.1878	1	0.36008	Positive
YRALYSNMAF	HKU1	Other	HLA.C07.02	0.2575	1	0.36008	Positive
YSNMAFFRYL	HKU1	Other	HLA.A01.01	1.4155	1	0.29768	Negative
YTGEGDQIIF	HKU1	Other	HLA.A01.01	0.7184	1	0.256	Negative
YYGVFLYDNF	HKU1	Other	HLA.A24.02	0.2991	1	0.2152	Negative
YYNIDTGSVY	HKU1	Other	HLA.C07.01	0.5065	1	0.31088	Negative
YYNIDTGSVY	HKU1	Other	HLA.A24.02	0.7918	1	0.31088	Negative
YYNIDTGSVY	HKU1	Other	HLA.C07.02	0.3111	1	0.31088	Negative
YYNIDTGSVY	HKU1	Other	HLA.A01.01	1.0476	1	0.31088	Negative
YYNIDTGSVY	HKU1	Other	HLA.C04.01	0.4915	1	0.31088	Negative
YYYNIDTGSV	HKU1	Other	HLA.C07.02	1.1222	1	0.31424	Negative
YYYNIDTGSV	HKU1	Other	HLA.A24.02	1.0835	1	0.31424	Negative
YYYNIDTGSV	HKU1	Other	HLA.C07.01	1.9186	1	0.31424	Negative
YYYNIDTGSV	HKU1	Other	HLA.C04.01	1.6411	1	0.31424	Negative
ATVIRGHLYI	HKU1	M	HLA.A01.01	1.9667	1	0.3004	Negative
FIRTGSWWSF	HKU1	M	HLA.C07.01	1.7611	1	0.45632	Positive
FITIILQFGY	HKU1	M	HLA.A01.01	1.7608	1	0.30464	Negative
FLAFSIVFTI	HKU1	M	HLA.A02.01	0.8586	1	0.4488	Positive
FLPQFTSDQA	HKU1	M	HLA.A02.01	1.967	1	0.36152	Positive
FTSDQAVTFL	HKU1	M	HLA.A01.01	0.6621	1	0.42728	Positive
GHLYIQGVKL	HKU1	M	HLA.A02.01	1.7797	1	0.2244	Negative
GYTLSDLPVY	HKU1	M	HLA.A01.01	1.4996	1	0.35352	Negative
GYTSRSMFVY	HKU1	M	HLA.A01.01	0.937	1	0.23504	Negative
ILWLMWPLTI	HKU1	M	HLA.A24.02	1.8529	1	0.56376	Positive
ILYFVNSIRL	HKU1	M	HLA.A24.02	0.5037	1	0.2876	Negative
ILYFVNSIRL	HKU1	M	HLA.A02.01	1.5453	1	0.2876	Negative
ITLTIFNCFY	HKU1	M	HLA.A01.01	0.8745	1	0.29496	Negative
KEWNFSLGVI	HKU1	M	HLA.B40.01	0.5189	1	0.30504	Negative
KLDVNSGFAV	HKU1	M	HLA.A02.01	0.609	1	0.31072	Negative
KPSGMDTALL	HKU1	M	HLA.B07.02	0.1263	1	0.426	Positive
LLFITIILQF	HKU1	M	HLA.A24.02	1.5268	1	0.25496	Negative
LPQFTSDQAV	HKU1	M	HLA.B07.02	1.3751	1	0.38424	Positive
LYFVNSIRLF	HKU1	M	HLA.C07.02	1.3167	1	0.24192	Negative
LYFVNSIRLF	HKU1	M	HLA.A24.02	0.1623	1	0.24192	Negative
MWPLTITLTI	HKU1	M	HLA.B07.02	1.3052	1	0.52304	Positive
MWPLTITLTI	HKU1	M	HLA.A24.02	0.5762	1	0.52304	Positive
NAFLAFSIVF	HKU1	M	HLA.A24.02	1.4214	1	0.45616	Positive
NCFYALNNAF	HKU1	M	HLA.A24.02	1.0125	1	0.35248	Negative
NFSLGVILLF	HKU1	M	HLA.A24.02	0.4734	1	0.48888	Positive
NFSLGVILLF	HKU1	M	HLA.C04.01	1.6951	1	0.48888	Positive
QFGYTSRSMF	HKU1	M	HLA.A24.02	1.379	1	0.22112	Negative
QFTSDQAVTF	HKU1	M	HLA.C04.01	1.4301	1	0.40696	Positive
QFTSDQAVTF	HKU1	M	HLA.A24.02	0.3951	1	0.40696	Positive
RLPSSKPSGM	HKU1	M	HLA.B07.02	0.3392	1	0.31632	Negative
RPVIEDYHTL	HKU1	M	HLA.B07.02	0.168	1	0.1976	Negative
SFNPETNNLM	HKU1	M	HLA.C04.01	0.3776	1	0.36176	Positive
SFNPETNNLM	HKU1	M	HLA.A24.02	1.2944	1	0.36176	Positive
SGFAVFVKSK	HKU1	M	HLA.A03.01	1.6506	1	0.25328	Negative
SKPSGMDTAL	HKU1	M	HLA.B07.02	0.1646	1	0.30544	Negative
SRSMFVYLIK	HKU1	M	HLA.A03.01	1.9865	1	0.24768	Negative
TATVIRGHLY	HKU1	M	HLA.A01.01	0.3493	1	0.3084	Negative
TFLKEWNFSL	HKU1	M	HLA.A02.01	1.9574	1	0.2184	Negative
TFLKEWNFSL	HKU1	M	HLA.A24.02	1.4588	1	0.2184	Negative
TLSDLPVYVT	HKU1	M	HLA.A02.01	0.4753	1	0.31784	Negative
TSDQAVTFLK	HKU1	M	HLA.A01.01	1.2373	1	0.2668	Negative
TSDQAVTFLK	HKU1	M	HLA.A03.01	1.7965	1	0.2668	Negative
TYKRAFLDKL	HKU1	M	HLA.A24.02	0.9927	1	0.15816	Negative
VFTIISIVIW	HKU1	M	HLA.A24.02	1.65	1	0.24072	Negative
VYLIKMIILW	HKU1	M	HLA.A24.02	0.3017	1	0.2896	Negative
VYVTVAKVQV	HKU1	M	HLA.A24.02	1.6614	1	0.2124	Negative
WLMWPLTITL	HKU1	M	HLA.A02.01	0.5701	1	0.53688	Positive
WPLTITLTIF	HKU1	M	HLA.B07.02	1.5996	1	0.45464	Positive
WSFNPETNNL	HKU1	M	HLA.C04.01	0.6975	1	0.30552	Negative
YALNNAFLAF	HKU1	M	HLA.A24.02	1.4514	1	0.43168	Positive
YFVNSIRLFI	HKU1	M	HLA.A24.02	1.3212	1	0.24584	Negative
YFVNSIRLFI	HKU1	M	HLA.C04.01	1.7565	1	0.24584	Negative
YLIKMIILWL	HKU1	M	HLA.A02.01	1.3371	1	0.31312	Negative
YTLSDLPVYV	HKU1	M	HLA.C04.01	1.0443	1	0.3304	Negative
YTLSDLPVYV	HKU1	M	HLA.A01.01	1.9229	1	0.3304	Negative
YTLSDLPVYV	HKU1	M	HLA.A02.01	0.014	1	0.3304	Negative
YTSRSMFVYL	HKU1	M	HLA.A01.01	1.8956	1	0.26488	Negative
GYCIVPLNVW	HKU1	Other	HLA.A24.02	0.5454	1	0.3384	Negative
IVWRAEALNK	HKU1	Other	HLA.A03.01	0.3241	1	0.30272	Negative
RKFGKFASHF	HKU1	Other	HLA.A24.02	0.6842	1	0.2484	Negative
RLVESASEFI	HKU1	Other	HLA.A02.01	1.5229	1	0.25608	Negative
RPSYTHSLVI	HKU1	Other	HLA.B07.02	0.1711	1	0.24736	Negative
SHDISHSNNF	HKU1	Other	HLA.C04.01	1.4664	1	0.21824	Negative
SRLVESASEF	HKU1	Other	HLA.C07.02	1.0622	1	0.25184	Negative
SRLVESASEF	HKU1	Other	HLA.C07.01	0.7314	1	0.25184	Negative
TNLEDLCLKY	HKU1	Other	HLA.A01.01	0.3699	1	0.22696	Negative
VIREFGVTNL	HKU1	Other	HLA.B07.02	1.6513	1	0.28648	Negative
VWRAEALNKY	HKU1	Other	HLA.C07.01	1.899	1	0.2616	Negative
VWRPSYTHSL	HKU1	Other	HLA.C07.01	0.8774	1	0.22728	Negative
VWRPSYTHSL	HKU1	Other	HLA.C07.02	0.5704	1	0.22728	Negative
VWRPSYTHSL	HKU1	Other	HLA.C04.01	1.3768	1	0.22728	Negative
VWRPSYTHSL	HKU1	Other	HLA.A24.02	0.3528	1	0.22728	Negative
YNYCQPIVGY	HKU1	Other	HLA.A01.01	1.7164	1	0.34792	Negative
ADEIANLVLA	HKU1	N	HLA.B40.01	1.7723	1	0.39048	Positive
AEKPNLNSLC	HKU1	N	HLA.B40.01	1.3079	1	0.20656	Negative
AELAPTPGAF	HKU1	N	HLA.B40.01	0.1646	1	0.48496	Positive
AFGVPPSEAK	HKU1	N	HLA.A03.01	1.8165	1	0.40736	Positive
ANLVLAKLGK	HKU1	N	HLA.A03.01	0.8254	1	0.41504	Positive
DPQFPILAEL	HKU1	N	HLA.B07.02	0.9556	1	0.55	Positive
DSLSSKPQRK	HKU1	N	HLA.A03.01	1.8355	1	0.1832	Negative
DSPVKDVFEL	HKU1	N	HLA.B07.02	1.8728	1	0.18504	Negative
EADSPVKDVF	HKU1	N	HLA.A01.01	1.5543	1	0.152	Negative
EAEKPNLNSL	HKU1	N	HLA.B08.01	0.8915	1	0.17472	Negative
EAEKPNLNSL	HKU1	N	HLA.B40.01	1.0871	1	0.17472	Negative
ELAPTPGAFF	HKU1	N	HLA.A24.02	1.839	1	0.5032	Positive
FPLLSEYPLL	HKU1	N	HLA.A02.01	0.7219	1	0.35168	Negative
FQMVKEFPLL	HKU1	N	HLA.A02.01	1.9688	1	0.31576	Negative
FSDGQGVPIA	HKU1	N	HLA.A01.01	1.129	1	0.41704	Positive
FTPEDHSLLA	HKU1	N	HLA.A01.01	0.6678	1	0.33928	Negative
GESLEGVFWV	HKU1	N	HLA.B40.01	0.8954	1	0.37888	Positive
GIDTAGVLLK	HKU1	N	HLA.A03.01	0.2784	1	0.44944	Positive
GLLITKLTLL	HKU1	N	HLA.A02.01	1.5043	1	0.44816	Positive
GLTNLSEITK	HKU1	N	HLA.A03.01	0.4589	1	0.2648	Negative
GQGVPIAFGV	HKU1	N	HLA.A02.01	1.8315	1	0.5304	Positive
GSPGSLNFKK	HKU1	N	HLA.A03.01	1.6431	1	0.26568	Negative
GTGPYANASY	HKU1	N	HLA.A01.01	0.3877	1	0.35344	Negative
GTILPQGYYV	HKU1	N	HLA.A02.01	0.9037	1	0.3508	Negative
HKILTKPRQK	HKU1	N	HLA.A03.01	1.228	1	0.19816	Negative
HSDSIVKPDM	HKU1	N	HLA.A01.01	1.8774	1	0.16768	Negative
IGIDTAGVLL	HKU1	N	HLA.C04.01	1.4468	1	0.45232	Positive
IPGSPGSLNF	HKU1	N	HLA.B07.02	0.399	1	0.33176	Negative
IPHYSWFSGI	HKU1	N	HLA.B07.02	1.7976	1	0.33888	Negative
IPTRFPPGTI	HKU1	N	HLA.B07.02	0.1721	1	0.54504	Positive
IRFDSTLPGF	HKU1	N	HLA.C07.02	0.1993	1	0.36984	Positive
IRFDSTLPGF	HKU1	N	HLA.C04.01	0.1512	1	0.36984	Positive
IRFDSTLPGF	HKU1	N	HLA.A24.02	0.6717	1	0.36984	Positive
IRFDSTLPGF	HKU1	N	HLA.C07.01	0.1199	1	0.36984	Positive
ITKPLIEAEK	HKU1	N	HLA.A03.01	0.5441	1	0.23928	Negative
IVDQVHVLNH	HKU1	N	HLA.A01.01	1.2806	1	0.24952	Negative
KDSKPQQVTK	HKU1	N	HLA.A03.01	0.4704	1	0.16424	Negative
KEIRHKILTK	HKU1	N	HLA.A03.01	0.2223	1	0.16264	Negative
KFSDGQGVPI	HKU1	N	HLA.C04.01	1.1683	1	0.33536	Negative
KGSSGLLITK	HKU1	N	HLA.A03.01	0.289	1	0.3396	Negative
KILTKPRQKR	HKU1	N	HLA.A03.01	1.2507	1	0.29592	Negative
KPNLNSLCLL	HKU1	N	HLA.B07.02	0.3934	1	0.3552	Negative
KQLLPRWYFY	HKU1	N	HLA.A03.01	1.8758	1	0.2892	Negative
KQNAKEIRHK	HKU1	N	HLA.A03.01	0.9873	1	0.1108	Negative
KTSWADQSER	HKU1	N	HLA.A03.01	1.6576	1	0.19456	Negative
KVLEENLNAY	HKU1	N	HLA.A03.01	1.1171	1	0.22168	Negative
KVLEENLNAY	HKU1	N	HLA.A01.01	0.3905	1	0.22168	Negative
LAPTPGAFFF	HKU1	N	HLA.B07.02	1.6813	1	0.53968	Positive
LAPTPGAFFF	HKU1	N	HLA.A24.02	1.4368	1	0.53968	Positive
LEVEAPLEIV	HKU1	N	HLA.B40.01	0.8223	1	0.36632	Positive
LLATLDDPYV	HKU1	N	HLA.A02.01	0.5369	1	0.42344	Positive
LLIVDQVHVL	HKU1	N	HLA.A02.01	0.5372	1	0.37976	Positive
LLLIVDQVHV	HKU1	N	HLA.A02.01	1.4172	1	0.37072	Positive
LPEQFDSLNL	HKU1	N	HLA.B07.02	1.3655	1	0.23944	Negative
LPEQFDSLNL	HKU1	N	HLA.B40.01	1.375	1	0.23944	Negative
LPPMFRQGIL	HKU1	N	HLA.B07.02	0.7881	1	0.50232	Positive
LSEYPLLKQK	HKU1	N	HLA.A03.01	1.7815	1	0.1656	Negative
LTLLLPPMFR	HKU1	N	HLA.A03.01	1.2607	1	0.55632	Positive
MADEIANLVL	HKU1	N	HLA.A01.01	1.0521	1	0.39672	Positive
MADEIANLVL	HKU1	N	HLA.C04.01	0.768	1	0.39672	Positive
MFRQGILLLK	HKU1	N	HLA.A03.01	1.6286	1	0.39992	Positive
MLEVEAPLEI	HKU1	N	HLA.B40.01	0.3463	1	0.35944	Negative
MLEVEAPLEI	HKU1	N	HLA.A02.01	0.5772	1	0.35944	Negative
MLKAQEGLLL	HKU1	N	HLA.A02.01	1.6929	1	0.36576	Positive
NAKEIRHKIL	HKU1	N	HLA.B08.01	0.2376	1	0.2312	Negative
NFKKVETLNF	HKU1	N	HLA.A24.02	0.8359	1	0.19256	Negative
NLSEITKPLI	HKU1	N	HLA.A02.01	1.283	1	0.23984	Negative
NPSKGSSGLL	HKU1	N	HLA.B07.02	0.5076	1	0.28024	Negative
NTDSDSLSSK	HKU1	N	HLA.A03.01	1.4479	1	0.12936	Negative
PEDHSLLATL	HKU1	N	HLA.B40.01	1.8352	1	0.27472	Negative
PGTILPQGYY	HKU1	N	HLA.A01.01	0.9578	1	0.41584	Positive
PLLSEYPLLK	HKU1	N	HLA.A03.01	1.3985	1	0.28824	Negative
PPSEAKGYWY	HKU1	N	HLA.A01.01	0.5236	1	0.28264	Negative
PTRFPPGTIL	HKU1	N	HLA.C07.02	1.2731	1	0.56528	Positive
PTRFPPGTIL	HKU1	N	HLA.C07.01	0.5403	1	0.56528	Positive
PVKDVFELHY	HKU1	N	HLA.A01.01	0.2794	1	0.09528	Negative
QESSRKLLGL	HKU1	N	HLA.B40.01	1.5278	1	0.26664	Negative
QFQKGRDFKF	HKU1	N	HLA.A24.02	0.5822	1	0.27368	Negative
QSRGPNNRSL	HKU1	N	HLA.B07.02	1.5146	1	0.30448	Negative
RFCLKAIMLK	HKU1	N	HLA.A03.01	1.271	1	0.38	Positive
RFDSTLPGFE	HKU1	N	HLA.C04.01	1.1116	1	0.34	Negative
SCYRDGISTI	HKU1	N	HLA.A24.02	0.763	1	0.26072	Negative
SEADSPVKDV	HKU1	N	HLA.B40.01	0.6332	1	0.17152	Negative
SEITKPLIEA	HKU1	N	HLA.B40.01	1.1113	1	0.24152	Negative
SGNRSGILKK	HKU1	N	HLA.A03.01	1.2088	1	0.21704	Negative
SLLATLDDPY	HKU1	N	HLA.A01.01	1.7483	1	0.42624	Positive
SLNFKKVETL	HKU1	N	HLA.A02.01	1.1417	1	0.15464	Negative
SLNFKKVETL	HKU1	N	HLA.B08.01	0.6752	1	0.15464	Negative
SLSRSNSNFR	HKU1	N	HLA.A03.01	1.4336	1	0.26056	Negative
SLSSKPQRKR	HKU1	N	HLA.A03.01	1.8915	1	0.28032	Negative
SRDPTTQEAI	HKU1	N	HLA.C07.01	1.0695	1	0.24656	Negative
SRKLLGLTNL	HKU1	N	HLA.C07.02	1.2857	1	0.3412	Negative
SRKLLGLTNL	HKU1	N	HLA.C07.01	0.6249	1	0.3412	Negative
SSGNRSGILK	HKU1	N	HLA.A03.01	0.7582	1	0.19848	Negative
SSRDPTTQEA	HKU1	N	HLA.A01.01	1.8533	1	0.19016	Negative
SWADQSERNY	HKU1	N	HLA.A01.01	0.5258	1	0.22656	Negative
SWFSGITQFQ	HKU1	N	HLA.A24.02	0.3882	1	0.37064	Positive
SYGESLEGVF	HKU1	N	HLA.A24.02	0.0933	1	0.25216	Negative
SYGESLEGVF	HKU1	N	HLA.C04.01	1.6608	1	0.25216	Negative
TLPGFETIMK	HKU1	N	HLA.A03.01	0.9079	1	0.38712	Positive
TQFQKGRDFK	HKU1	N	HLA.A03.01	1.6133	1	0.2088	Negative
TRFPPGTILP	HKU1	N	HLA.C07.01	0.9218	1	0.52776	Positive
TTQEAIPTRF	HKU1	N	HLA.A01.01	0.7277	1	0.32064	Negative
VETLNFQMVK	HKU1	N	HLA.A03.01	0.7647	1	0.28168	Negative
VKEFPLLSEY	HKU1	N	HLA.B40.01	1.9096	1	0.15288	Negative
VLAKLGKDSK	HKU1	N	HLA.A03.01	0.5913	1	0.25032	Negative
VLEENLNAYV	HKU1	N	HLA.A02.01	0.5475	1	0.21704	Negative
VLEENLNAYV	HKU1	N	HLA.A01.01	1.7906	1	0.21704	Negative
VLLKQLMVNK	HKU1	N	HLA.A03.01	0.3923	1	0.32904	Negative
VLNHVDPIIV	HKU1	N	HLA.A02.01	1.0364	1	0.3604	Positive
VNPSKGSSGL	HKU1	N	HLA.B07.02	0.2923	1	0.20984	Negative
VPAHMPMHPM	HKU1	N	HLA.B07.02	0.2142	1	0.53512	Positive
VRFCLKAIML	HKU1	N	HLA.C07.02	1.7073	1	0.3552	Negative
VRFCLKAIML	HKU1	N	HLA.C07.01	0.987	1	0.3552	Negative
YFYYLGTGPY	HKU1	N	HLA.C07.02	1.6369	1	0.32144	Negative
YLGTGPYANA	HKU1	N	HLA.A02.01	0.9702	1	0.398	Positive
YRDGISTISV	HKU1	N	HLA.C07.02	0.9741	1	0.22616	Negative
YRDGISTISV	HKU1	N	HLA.C07.01	0.4099	1	0.22616	Negative
YRDGISTISV	HKU1	N	HLA.C04.01	1.3297	1	0.22616	Negative
YSWFSGITQF	HKU1	N	HLA.C07.01	1.1731	1	0.32136	Negative
YSWFSGITQF	HKU1	N	HLA.C04.01	0.5568	1	0.32136	Negative
YSWFSGITQF	HKU1	N	HLA.C07.02	0.4809	1	0.32136	Negative
YSWFSGITQF	HKU1	N	HLA.A24.02	0.0659	1	0.32136	Negative
YWYRHSRRSF	HKU1	N	HLA.C07.02	0.7568	1	0.2692	Negative
YWYRHSRRSF	HKU1	N	HLA.A24.02	0.5514	1	0.2692	Negative
AADLPCTLHF	HKU1	Orf1ab	HLA.C04.01	1.5073	1	0.44024	Positive
AADLPCTLHF	HKU1	Orf1ab	HLA.A01.01	0.947	1	0.44024	Positive
AAIDFVQYEV	HKU1	Orf1ab	HLA.A02.01	1.0446	1	0.30072	Negative
AAITDYNYYK	HKU1	Orf1ab	HLA.A03.01	0.5086	1	0.28088	Negative
ACVKTGLKLK	HKU1	Orf1ab	HLA.A03.01	0.6686	1	0.30248	Negative
ADISAVQSSF	HKU1	Orf1ab	HLA.B40.01	1.78	1	0.26656	Negative
ADLALTNMYK	HKU1	Orf1ab	HLA.A03.01	0.252	1	0.32296	Negative
ADLNGVIVDK	HKU1	Orf1ab	HLA.A03.01	0.2756	1	0.28064	Negative
ADLSGAICEL	HKU1	Orf1ab	HLA.B40.01	1.534	1	0.4484	Positive
ADPAMHVASA	HKU1	Orf1ab	HLA.B07.02	0.8278	1	0.4912	Positive
AEHDFFTFDI	HKU1	Orf1ab	HLA.B40.01	0.5514	1	0.28592	Negative
AEVHAEPKGK	HKU1	Orf1ab	HLA.A03.01	1.3946	1	0.24144	Negative
AFASDSVQCY	HKU1	Orf1ab	HLA.A01.01	1.1909	1	0.2228	Negative
AFDHIVYGSF	HKU1	Orf1ab	HLA.C04.01	0.1448	1	0.20032	Negative
AFDHIVYGSF	HKU1	Orf1ab	HLA.A24.02	0.4941	1	0.20032	Negative
AFDKLAQLLI	HKU1	Orf1ab	HLA.C04.01	0.2333	1	0.36432	Positive
AFGDYTSVVV	HKU1	Orf1ab	HLA.C04.01	0.8567	1	0.2744	Negative
AFQTFRWSIF	HKU1	Orf1ab	HLA.A24.02	0.9845	1	0.40896	Positive
AGLEFTDENY	HKU1	Orf1ab	HLA.A01.01	0.4417	1	0.24344	Negative
AGRPHRLVAL	HKU1	Orf1ab	HLA.B08.01	0.5563	1	0.50208	Positive
AGRPHRLVAL	HKU1	Orf1ab	HLA.B07.02	1.2656	1	0.50208	Positive
AGTGMAITIK	HKU1	Orf1ab	HLA.A03.01	0.9919	1	0.40384	Positive
AGVKLQSKTK	HKU1	Orf1ab	HLA.A03.01	1.7065	1	0.24576	Negative
AGYPFNKFGK	HKU1	Orf1ab	HLA.A03.01	0.7026	1	0.23096	Negative
AIEFYGFLKW	HKU1	Orf1ab	HLA.B40.01	1.4313	1	0.26552	Negative
AIENALNSCK	HKU1	Orf1ab	HLA.A03.01	0.915	1	0.26816	Negative
AIENMWLSYK	HKU1	Orf1ab	HLA.A03.01	0.6927	1	0.2372	Negative
AILNNCAWFV	HKU1	Orf1ab	HLA.A02.01	1.977	1	0.49896	Positive
AIMNDKVVVK	HKU1	Orf1ab	HLA.A03.01	0.0541	1	0.24	Negative
AIPALAANTL	HKU1	Orf1ab	HLA.B07.02	0.0859	1	0.4872	Positive
AITDYNYYKY	HKU1	Orf1ab	HLA.A01.01	0.0288	1	0.24888	Negative
AKAIAVAAGK	HKU1	Orf1ab	HLA.A03.01	0.9804	1	0.39144	Positive
AKTDLFNGYK	HKU1	Orf1ab	HLA.A03.01	1.3834	1	0.15448	Negative
AKVDGVYTNF	HKU1	Orf1ab	HLA.B40.01	1.9056	1	0.20128	Negative
AKVDGVYTNF	HKU1	Orf1ab	HLA.A01.01	1.6257	1	0.20128	Negative
AKVDGVYTNF	HKU1	Orf1ab	HLA.C04.01	1.8158	1	0.20128	Negative
AKYGLEDYAF	HKU1	Orf1ab	HLA.A24.02	0.3195	1	0.18024	Negative
ALAANTLTIV	HKU1	Orf1ab	HLA.A02.01	0.7489	1	0.50704	Positive
ALASMTGVSI	HKU1	Orf1ab	HLA.A02.01	1.0358	1	0.48352	Positive
ALAVRLTANV	HKU1	Orf1ab	HLA.A02.01	1.5375	1	0.5408	Positive
ALFVSYGSSV	HKU1	Orf1ab	HLA.A02.01	0.688	1	0.29008	Negative
ALIPDYAKIL	HKU1	Orf1ab	HLA.A02.01	0.8928	1	0.29896	Negative
ALKNAFQTFR	HKU1	Orf1ab	HLA.A03.01	0.6473	1	0.24296	Negative
ALLPTYSVYK	HKU1	Orf1ab	HLA.A03.01	0.0464	1	0.30056	Negative
ALLRQYRGIK	HKU1	Orf1ab	HLA.A03.01	1.2503	1	0.3144	Negative
ALNSILDNAV	HKU1	Orf1ab	HLA.A02.01	0.5539	1	0.32672	Negative
ALPELVTDIV	HKU1	Orf1ab	HLA.A02.01	0.8006	1	0.36888	Positive
ALQSEFVNMA	HKU1	Orf1ab	HLA.A02.01	1.044	1	0.4268	Positive
ALSFEEQNEI	HKU1	Orf1ab	HLA.A02.01	0.3185	1	0.4052	Positive
ALVLAKGHFK	HKU1	Orf1ab	HLA.A03.01	0.1617	1	0.378	Positive
ALVYDNKLKA	HKU1	Orf1ab	HLA.A02.01	1.2199	1	0.22144	Negative
ALYLDYVQCK	HKU1	Orf1ab	HLA.A03.01	0.3125	1	0.23464	Negative
AMANGFSQVK	HKU1	Orf1ab	HLA.A03.01	0.0965	1	0.2912	Negative
AMASRMYCTF	HKU1	Orf1ab	HLA.A24.02	1.6386	1	0.39288	Positive
AMESVGFVYD	HKU1	Orf1ab	HLA.A01.01	1.5744	1	0.29904	Negative
AMVIANHVLW	HKU1	Orf1ab	HLA.A24.02	1.9855	1	0.394	Positive
AMYKVVGFIR	HKU1	Orf1ab	HLA.A03.01	1.0382	1	0.25192	Negative
ANECIERLKL	HKU1	Orf1ab	HLA.B40.01	1.405	1	0.32304	Negative
ANMLPAFVLL	HKU1	Orf1ab	HLA.A02.01	1.2502	1	0.58664	Positive
ANPVWNSAVF	HKU1	Orf1ab	HLA.B07.02	0.3572	1	0.38928	Positive
APPGEKFKHL	HKU1	Orf1ab	HLA.B08.01	1.0138	1	0.24936	Negative
APPGEKFKHL	HKU1	Orf1ab	HLA.B07.02	1.0226	1	0.24936	Negative
APSDVYQQLA	HKU1	Orf1ab	HLA.B07.02	1.0722	1	0.20632	Negative
APTLVPQENY	HKU1	Orf1ab	HLA.A01.01	0.8909	1	0.32008	Negative
AQLPAPRVLL	HKU1	Orf1ab	HLA.B40.01	1.0533	1	0.496	Positive
ARAYKHLNNY	HKU1	Orf1ab	HLA.C07.01	0.8393	1	0.23696	Negative
ARAYKHLNNY	HKU1	Orf1ab	HLA.C07.02	1.355	1	0.23696	Negative
ARIKAKHYVY	HKU1	Orf1ab	HLA.C07.02	0.9711	1	0.21376	Negative
ARIKAKHYVY	HKU1	Orf1ab	HLA.C07.01	0.7868	1	0.21376	Negative
ARLVPCASGL	HKU1	Orf1ab	HLA.C07.01	1.9773	1	0.54296	Positive
ARLYYEALSF	HKU1	Orf1ab	HLA.C07.02	0.6353	1	0.3864	Positive
ARLYYEALSF	HKU1	Orf1ab	HLA.C07.01	0.4437	1	0.3864	Positive
ARQDGRQSYV	HKU1	Orf1ab	HLA.C07.01	1.3879	1	0.16768	Negative
ARTVAGVSIL	HKU1	Orf1ab	HLA.C07.01	1.0472	1	0.39368	Positive
ASASALLDLR	HKU1	Orf1ab	HLA.A03.01	1.7056	1	0.41056	Positive
ASDDLYVKRY	HKU1	Orf1ab	HLA.A01.01	0.0177	1	0.13552	Negative
ASFELTCLRY	HKU1	Orf1ab	HLA.A01.01	0.2779	1	0.35456	Negative
ASFELTCLRY	HKU1	Orf1ab	HLA.A03.01	1.3072	1	0.35456	Negative
ASFVEYEVAK	HKU1	Orf1ab	HLA.A03.01	0.7749	1	0.26232	Negative
ASHYVVTDIK	HKU1	Orf1ab	HLA.A03.01	1.2182	1	0.17992	Negative
ASIDEVSDDY	HKU1	Orf1ab	HLA.A01.01	0.0411	1	0.12672	Negative
ASLFVDINNL	HKU1	Orf1ab	HLA.A02.01	0.9814	1	0.32432	Negative
ATCYNSRTGY	HKU1	Orf1ab	HLA.A01.01	0.7617	1	0.2344	Negative
ATCYNSRTGY	HKU1	Orf1ab	HLA.A03.01	0.3841	1	0.2344	Negative
ATDFIRVVLK	HKU1	Orf1ab	HLA.A03.01	0.2666	1	0.36912	Positive
ATDFIRVVLK	HKU1	Orf1ab	HLA.A01.01	1.8729	1	0.36912	Positive
ATEEAFKQSY	HKU1	Orf1ab	HLA.A01.01	0.0487	1	0.1172	Negative
ATEYAANSSI	HKU1	Orf1ab	HLA.B40.01	0.2561	1	0.15944	Negative
ATIQEIVSDR	HKU1	Orf1ab	HLA.A03.01	1.6677	1	0.21016	Negative
ATRENIGTNF	HKU1	Orf1ab	HLA.C07.02	1.8222	1	0.20016	Negative
ATRENIGTNF	HKU1	Orf1ab	HLA.C07.01	1.1479	1	0.20016	Negative
ATRENIGTNF	HKU1	Orf1ab	HLA.A01.01	0.9377	1	0.20016	Negative
AVAAGKKFSK	HKU1	Orf1ab	HLA.A03.01	0.1245	1	0.27344	Negative
AVADSYYSYM	HKU1	Orf1ab	HLA.A01.01	1.6881	1	0.3552	Negative
AVCSKHAEEY	HKU1	Orf1ab	HLA.A01.01	1.0777	1	0.22352	Negative
AVDALCEKAY	HKU1	Orf1ab	HLA.A01.01	0.2562	1	0.19632	Negative
AVEDTIDGVV	HKU1	Orf1ab	HLA.B40.01	1.4269	1	0.32568	Negative
AVELFTKRSI	HKU1	Orf1ab	HLA.B40.01	1.4142	1	0.31464	Negative
AVLSDVDGLK	HKU1	Orf1ab	HLA.A03.01	0.4102	1	0.30008	Negative
AVMHFGTLAK	HKU1	Orf1ab	HLA.A03.01	0.0368	1	0.3908	Positive
AVNFTYVYEV	HKU1	Orf1ab	HLA.A02.01	1.3039	1	0.38816	Positive
AVRLTANVGR	HKU1	Orf1ab	HLA.A03.01	1.2018	1	0.45264	Positive
AVVFYAQSLY	HKU1	Orf1ab	HLA.A03.01	1.344	1	0.40664	Positive
AVVFYAQSLY	HKU1	Orf1ab	HLA.A01.01	1.2864	1	0.40664	Positive
AWHVVRDSRF	HKU1	Orf1ab	HLA.A24.02	0.7732	1	0.31816	Negative
AYNGRPQGAF	HKU1	Orf1ab	HLA.C04.01	1.1962	1	0.39296	Positive
AYNGRPQGAF	HKU1	Orf1ab	HLA.C07.02	0.6349	1	0.39296	Positive
AYNGRPQGAF	HKU1	Orf1ab	HLA.A24.02	0.3642	1	0.39296	Positive
AYNPDLSQYY	HKU1	Orf1ab	HLA.C04.01	1.3369	1	0.3292	Negative
AYNPDLSQYY	HKU1	Orf1ab	HLA.A24.02	0.8925	1	0.3292	Negative
AYNPDLSQYY	HKU1	Orf1ab	HLA.C07.01	1.2052	1	0.3292	Negative
AYNPDLSQYY	HKU1	Orf1ab	HLA.C07.02	0.7117	1	0.3292	Negative
AYNPDLSQYY	HKU1	Orf1ab	HLA.A01.01	1.3496	1	0.3292	Negative
AYREAACSQL	HKU1	Orf1ab	HLA.A24.02	1.8888	1	0.2896	Negative
AYSLFDMTKF	HKU1	Orf1ab	HLA.A24.02	0.1163	1	0.2124	Negative
AYWFLNQFDI	HKU1	Orf1ab	HLA.A24.02	1.772	1	0.31912	Negative
CDVSDVTKLY	HKU1	Orf1ab	HLA.A01.01	1.0859	1	0.10832	Negative
CEYAEEGICF	HKU1	Orf1ab	HLA.A24.02	1.1511	1	0.31328	Negative
CFGPLVRQIF	HKU1	Orf1ab	HLA.A24.02	1.4974	1	0.50152	Positive
CFYFYVTLYF	HKU1	Orf1ab	HLA.A24.02	1.5509	1	0.27848	Negative
CGRDLFDLFY	HKU1	Orf1ab	HLA.A01.01	1.3261	1	0.39872	Positive
CIIDNMYMGK	HKU1	Orf1ab	HLA.A03.01	1.641	1	0.19192	Negative
CKSVNWNLEY	HKU1	Orf1ab	HLA.A01.01	1.687	1	0.17424	Negative
CNDNKIMTFY	HKU1	Orf1ab	HLA.A01.01	0.5822	1	0.13112	Negative
CRLLQRVMLK	HKU1	Orf1ab	HLA.A03.01	0.4643	1	0.36496	Positive
CSSTYGVCKY	HKU1	Orf1ab	HLA.A01.01	1.2408	1	0.222	Negative
CTVYDSSEVK	HKU1	Orf1ab	HLA.A03.01	1.584	1	0.14832	Negative
CVKDYEFKFY	HKU1	Orf1ab	HLA.A01.01	0.882	1	0.18352	Negative
CVPLSAIPAL	HKU1	Orf1ab	HLA.B07.02	0.7243	1	0.54176	Positive
CVYVDGLESK	HKU1	Orf1ab	HLA.A03.01	0.9184	1	0.1868	Negative
CYDIGNPKGL	HKU1	Orf1ab	HLA.C04.01	0.5507	1	0.19904	Negative
CYTFKKTVAK	HKU1	Orf1ab	HLA.A03.01	0.7812	1	0.17184	Negative
CYTPHIQISY	HKU1	Orf1ab	HLA.A01.01	0.9384	1	0.3112	Negative
DAIVLKLPSL	HKU1	Orf1ab	HLA.B08.01	1.2807	1	0.37264	Positive
DCELFVNDSY	HKU1	Orf1ab	HLA.A01.01	1.5627	1	0.15944	Negative
DDVDDIESIY	HKU1	Orf1ab	HLA.A01.01	0.1198	1	0.06272	Negative
DEASLNSLTY	HKU1	Orf1ab	HLA.A01.01	1.185	1	0.334	Negative
DFAYWFLNQF	HKU1	Orf1ab	HLA.A24.02	1.5105	1	0.31296	Negative
DFDTYKALLV	HKU1	Orf1ab	HLA.C04.01	1.3272	1	0.1892	Negative
DFIDMDDNLF	HKU1	Orf1ab	HLA.A24.02	0.7832	1	0.2876	Negative
DFIDMDDNLF	HKU1	Orf1ab	HLA.A01.01	1.6386	1	0.2876	Negative
DFIDMDDNLF	HKU1	Orf1ab	HLA.C04.01	1.1653	1	0.2876	Negative
DFIVGYGMSF	HKU1	Orf1ab	HLA.A24.02	0.6127	1	0.40848	Positive
DFKDFQFMLW	HKU1	Orf1ab	HLA.A24.02	1.0882	1	0.2412	Negative
DFTDYKLELF	HKU1	Orf1ab	HLA.A01.01	0.8609	1	0.1976	Negative
DFTDYKLELF	HKU1	Orf1ab	HLA.C04.01	1.4416	1	0.1976	Negative
DFTDYKLELF	HKU1	Orf1ab	HLA.A24.02	0.9504	1	0.1976	Negative
DFVVEATGLF	HKU1	Orf1ab	HLA.A24.02	1.2189	1	0.3968	Positive
DFYLPNISVF	HKU1	Orf1ab	HLA.C07.02	0.7014	1	0.23352	Negative
DFYLPNISVF	HKU1	Orf1ab	HLA.C04.01	1.2004	1	0.23352	Negative
DFYLPNISVF	HKU1	Orf1ab	HLA.A24.02	0.1104	1	0.23352	Negative
DFYSKLGVGF	HKU1	Orf1ab	HLA.A24.02	0.4771	1	0.27464	Negative
DGLESKQVDY	HKU1	Orf1ab	HLA.A01.01	1.0338	1	0.10496	Negative
DGLIPRSYYL	HKU1	Orf1ab	HLA.A02.01	1.8432	1	0.2932	Negative
DGLIPRSYYL	HKU1	Orf1ab	HLA.B08.01	0.9918	1	0.2932	Negative
DGVMKNASLY	HKU1	Orf1ab	HLA.A01.01	1.5376	1	0.22552	Negative
DGVNFKSISL	HKU1	Orf1ab	HLA.B08.01	1.4053	1	0.2168	Negative
DHVMATNHKY	HKU1	Orf1ab	HLA.A01.01	1.2364	1	0.1524	Negative
DIVRIRIVQM	HKU1	Orf1ab	HLA.B08.01	1.1795	1	0.37608	Positive
DKEVAPGSAV	HKU1	Orf1ab	HLA.B40.01	1.4572	1	0.26544	Negative
DKKSKVVSAL	HKU1	Orf1ab	HLA.B08.01	0.3865	1	0.20904	Negative
DKSAGYPFNK	HKU1	Orf1ab	HLA.A03.01	1.2222	1	0.2084	Negative
DKSELTNGVY	HKU1	Orf1ab	HLA.A01.01	0.3334	1	0.11128	Negative
DLFMLETMHW	HKU1	Orf1ab	HLA.A24.02	1.7218	1	0.4552	Positive
DLFVKRRADF	HKU1	Orf1ab	HLA.B08.01	1.1385	1	0.25408	Negative
DLGTQILDSY	HKU1	Orf1ab	HLA.A01.01	1.5123	1	0.22992	Negative
DLLLDDFVSI	HKU1	Orf1ab	HLA.A02.01	0.8519	1	0.36784	Positive
DLVQYDFTDY	HKU1	Orf1ab	HLA.A01.01	1.9315	1	0.30984	Negative
DMRQKQSVWL	HKU1	Orf1ab	HLA.B08.01	0.2987	1	0.32752	Negative
DMYDPLTKNI	HKU1	Orf1ab	HLA.C04.01	1.0785	1	0.14056	Negative
DMYDPLTKNI	HKU1	Orf1ab	HLA.A24.02	1.892	1	0.14056	Negative
DNQDLYGQWY	HKU1	Orf1ab	HLA.A01.01	0.7988	1	0.30816	Negative
DRAMPNILRI	HKU1	Orf1ab	HLA.C07.01	0.8345	1	0.49128	Positive
DSAQGSEYDY	HKU1	Orf1ab	HLA.A01.01	0.2801	1	0.24152	Negative
DSTFDDILGK	HKU1	Orf1ab	HLA.A03.01	0.8175	1	0.20136	Negative
DVAYNRYLSL	HKU1	Orf1ab	HLA.B08.01	0.3547	1	0.38728	Positive
DVDDIESIYD	HKU1	Orf1ab	HLA.A01.01	0.6538	1	0.05968	Negative
DVDNPVLMGW	HKU1	Orf1ab	HLA.A01.01	1.5465	1	0.3872	Positive
DVDRKSFNNF	HKU1	Orf1ab	HLA.A01.01	1.6891	1	0.1412	Negative
DVIFSRTDSL	HKU1	Orf1ab	HLA.B08.01	1.7982	1	0.26552	Negative
DVINGVKTVK	HKU1	Orf1ab	HLA.A03.01	1.3756	1	0.22192	Negative
DVKGLKIKYL	HKU1	Orf1ab	HLA.B08.01	0.6506	1	0.26152	Negative
DVLKDMPVLK	HKU1	Orf1ab	HLA.A03.01	0.4246	1	0.31	Negative
DVPYIKLILL	HKU1	Orf1ab	HLA.B08.01	1.7874	1	0.24464	Negative
DVSDVTKLYL	HKU1	Orf1ab	HLA.A01.01	1.8925	1	0.13992	Negative
DVVLASDDLY	HKU1	Orf1ab	HLA.A01.01	1.0673	1	0.21896	Negative
DYAKILVNKF	HKU1	Orf1ab	HLA.A24.02	0.1346	1	0.21104	Negative
DYDFSVEDAY	HKU1	Orf1ab	HLA.A01.01	1.4374	1	0.08904	Negative
DYEFKFYDAF	HKU1	Orf1ab	HLA.A24.02	0.6328	1	0.18472	Negative
DYEFKFYDAF	HKU1	Orf1ab	HLA.B40.01	1.7644	1	0.18472	Negative
DYIQQGGVPI	HKU1	Orf1ab	HLA.A24.02	1.9277	1	0.39552	Positive
DYLLDLSDSV	HKU1	Orf1ab	HLA.A02.01	0.4578	1	0.16744	Negative
DYLLSKMTSL	HKU1	Orf1ab	HLA.B08.01	0.9096	1	0.19464	Negative
DYLLSKMTSL	HKU1	Orf1ab	HLA.A24.02	1.4552	1	0.19464	Negative
DYLLTTIPKA	HKU1	Orf1ab	HLA.A02.01	1.9487	1	0.23512	Negative
DYNVSKDGFF	HKU1	Orf1ab	HLA.A24.02	1.4897	1	0.13448	Negative
DYVVWVANEL	HKU1	Orf1ab	HLA.A24.02	1.8631	1	0.3304	Negative
DYYRSMPGTF	HKU1	Orf1ab	HLA.A24.02	0.1982	1	0.29712	Negative
DYYRSMPGTF	HKU1	Orf1ab	HLA.C07.02	1.2852	1	0.29712	Negative
EDELAPSDVY	HKU1	Orf1ab	HLA.A01.01	1.9157	1	0.18616	Negative
EDYAFDHIVY	HKU1	Orf1ab	HLA.A01.01	1.7143	1	0.2176	Negative
EESDLIISNF	HKU1	Orf1ab	HLA.B40.01	0.7652	1	0.21144	Negative
EESDLIISNF	HKU1	Orf1ab	HLA.A01.01	1.3677	1	0.21144	Negative
EESFYKNMYL	HKU1	Orf1ab	HLA.B40.01	1.1329	1	0.1368	Negative
EFEVEKGVTV	HKU1	Orf1ab	HLA.B40.01	1.1822	1	0.18696	Negative
EFRAGRPHRL	HKU1	Orf1ab	HLA.B08.01	0.6766	1	0.42808	Positive
EFRAGRPHRL	HKU1	Orf1ab	HLA.C07.02	1.3512	1	0.42808	Positive
EFRAGRPHRL	HKU1	Orf1ab	HLA.C07.01	0.6698	1	0.42808	Positive
EFTDENYNNL	HKU1	Orf1ab	HLA.C04.01	0.4708	1	0.17568	Negative
EFTDENYNNL	HKU1	Orf1ab	HLA.A01.01	1.5452	1	0.17568	Negative
EFVKSKGLFK	HKU1	Orf1ab	HLA.A03.01	1.6604	1	0.23928	Negative
EFYGFLKWLF	HKU1	Orf1ab	HLA.A24.02	0.6281	1	0.26304	Negative
EKLSRLSMIK	HKU1	Orf1ab	HLA.A03.01	1.2976	1	0.29664	Negative
ELRYMNANGL	HKU1	Orf1ab	HLA.C07.01	1.333	1	0.35184	Negative
ENLKPMPFFY	HKU1	Orf1ab	HLA.A01.01	1.157	1	0.2756	Negative
EQIDGKFVTK	HKU1	Orf1ab	HLA.A03.01	1.9216	1	0.16432	Negative
ESDADRANFL	HKU1	Orf1ab	HLA.A01.01	1.5159	1	0.23272	Negative
ESDLIISNFK	HKU1	Orf1ab	HLA.A01.01	1.8445	1	0.15712	Negative
ESIYDFDTYK	HKU1	Orf1ab	HLA.A03.01	0.3575	1	0.1636	Negative
ESYFSKKDWY	HKU1	Orf1ab	HLA.A01.01	1.3709	1	0.10032	Negative
ETALITHALY	HKU1	Orf1ab	HLA.A01.01	0.1536	1	0.30168	Negative
ETFGKPVIWF	HKU1	Orf1ab	HLA.A24.02	1.585	1	0.36816	Positive
ETYFKVNGLW	HKU1	Orf1ab	HLA.A24.02	0.8747	1	0.24384	Negative
EVDRRVLFDY	HKU1	Orf1ab	HLA.A01.01	0.158	1	0.16696	Negative
EVHAEPKGKY	HKU1	Orf1ab	HLA.A01.01	1.5524	1	0.19272	Negative
EVYNKEKTYY	HKU1	Orf1ab	HLA.A01.01	1.0616	1	0.13064	Negative
EYADCKESYF	HKU1	Orf1ab	HLA.C04.01	1.8926	1	0.1312	Negative
EYADCKESYF	HKU1	Orf1ab	HLA.A24.02	0.4586	1	0.1312	Negative
EYIKKLYNDL	HKU1	Orf1ab	HLA.A24.02	0.854	1	0.17408	Negative
EYIRYGIKPI	HKU1	Orf1ab	HLA.A24.02	1.3032	1	0.25256	Negative
EYQKVFRVYL	HKU1	Orf1ab	HLA.A24.02	0.8119	1	0.23392	Negative
EYYEFLCKHF	HKU1	Orf1ab	HLA.A24.02	0.353	1	0.2144	Negative
FANPAAVDTK	HKU1	Orf1ab	HLA.A03.01	1.327	1	0.3024	Negative
FDFYNLWNTF	HKU1	Orf1ab	HLA.A24.02	0.5975	1	0.29536	Negative
FDMLDTYAAI	HKU1	Orf1ab	HLA.A02.01	1.7821	1	0.37616	Positive
FDQQQLLAYY	HKU1	Orf1ab	HLA.A01.01	1.02	1	0.29776	Negative
FDVINGVKTV	HKU1	Orf1ab	HLA.A02.01	1.2776	1	0.2152	Negative
FEAILLNLKL	HKU1	Orf1ab	HLA.B40.01	0.5474	1	0.38368	Positive
FEDELAPSDV	HKU1	Orf1ab	HLA.B40.01	1.3054	1	0.26688	Negative
FEEQNEIYAY	HKU1	Orf1ab	HLA.A01.01	1.1203	1	0.1224	Negative
FEEQNEIYAY	HKU1	Orf1ab	HLA.B40.01	1.9397	1	0.1224	Negative
FEETSLTTFM	HKU1	Orf1ab	HLA.B40.01	0.7787	1	0.212	Negative
FEGVAESVIV	HKU1	Orf1ab	HLA.B40.01	1.6468	1	0.37208	Positive
FEIDGNVMHA	HKU1	Orf1ab	HLA.A02.01	1.7448	1	0.26272	Negative
FEIDGNVMHA	HKU1	Orf1ab	HLA.B40.01	1.0633	1	0.26272	Negative
FELPQLYGLC	HKU1	Orf1ab	HLA.B40.01	1.8099	1	0.41592	Positive
FENLKPMPFF	HKU1	Orf1ab	HLA.B40.01	1.0092	1	0.30336	Negative
FESLNFITLP	HKU1	Orf1ab	HLA.B40.01	1.244	1	0.2936	Negative
FETDAYKLFL	HKU1	Orf1ab	HLA.B40.01	0.3327	1	0.15696	Negative
FETDAYKLFL	HKU1	Orf1ab	HLA.A01.01	1.0543	1	0.15696	Negative
FEVEKGVTVD	HKU1	Orf1ab	HLA.B40.01	1.57	1	0.164	Negative
FFEGVAESVI	HKU1	Orf1ab	HLA.C04.01	1.1645	1	0.26664	Negative
FFSLTASSIF	HKU1	Orf1ab	HLA.A24.02	1.0051	1	0.33336	Negative
FFSLTASSIF	HKU1	Orf1ab	HLA.C04.01	1.4616	1	0.33336	Negative
FFTQDGNAAI	HKU1	Orf1ab	HLA.C04.01	0.5769	1	0.38736	Positive
FFYGDIVSHV	HKU1	Orf1ab	HLA.A24.02	1.5367	1	0.25592	Negative
FFYGDIVSHV	HKU1	Orf1ab	HLA.A02.01	1.0202	1	0.25592	Negative
FFYGDIVSHV	HKU1	Orf1ab	HLA.C04.01	0.8459	1	0.25592	Negative
FGFDQQQLLA	HKU1	Orf1ab	HLA.C04.01	1.1323	1	0.40392	Positive
FGVAVADSYY	HKU1	Orf1ab	HLA.A01.01	0.4093	1	0.35672	Negative
FGYVCDGSFY	HKU1	Orf1ab	HLA.A01.01	1.7788	1	0.30152	Negative
FIAKYGLEDY	HKU1	Orf1ab	HLA.A01.01	0.5351	1	0.1476	Negative
FIDAFNQLTA	HKU1	Orf1ab	HLA.A01.01	1.816	1	0.30864	Negative
FIDMDDNLFI	HKU1	Orf1ab	HLA.A02.01	0.2104	1	0.29296	Negative
FIDMDDNLFI	HKU1	Orf1ab	HLA.C04.01	1.6382	1	0.29296	Negative
FIDMDDNLFI	HKU1	Orf1ab	HLA.A01.01	0.8982	1	0.29296	Negative
FIQTAPGFGV	HKU1	Orf1ab	HLA.A02.01	1.4892	1	0.44584	Positive
FISPYNSQNY	HKU1	Orf1ab	HLA.A01.01	0.38	1	0.20648	Negative
FITVEAAIEL	HKU1	Orf1ab	HLA.A02.01	1.0862	1	0.43136	Positive
FITWSASFEL	HKU1	Orf1ab	HLA.A02.01	1.147	1	0.3424	Negative
FIYVFSLLHF	HKU1	Orf1ab	HLA.A24.02	0.8165	1	0.34096	Negative
FKFDDYDFSV	HKU1	Orf1ab	HLA.A02.01	1.2113	1	0.17536	Negative
FKFDDYDFSV	HKU1	Orf1ab	HLA.C04.01	0.1959	1	0.17536	Negative
FKINDTTCKY	HKU1	Orf1ab	HLA.A01.01	0.5937	1	0.11544	Negative
FKLDLTLDGY	HKU1	Orf1ab	HLA.A01.01	0.253	1	0.23976	Negative
FLAVDDKYKV	HKU1	Orf1ab	HLA.A02.01	0.0713	1	0.16536	Negative
FLDDVEMVAY	HKU1	Orf1ab	HLA.A02.01	1.1484	1	0.1956	Negative
FLDDVEMVAY	HKU1	Orf1ab	HLA.C04.01	0.51	1	0.1956	Negative
FLDDVEMVAY	HKU1	Orf1ab	HLA.A01.01	0.0233	1	0.1956	Negative
FLFWFNFLYI	HKU1	Orf1ab	HLA.A02.01	1.2472	1	0.2188	Negative
FLGTYTWTTI	HKU1	Orf1ab	HLA.A02.01	1.2872	1	0.37024	Positive
FLIGINYLGK	HKU1	Orf1ab	HLA.A03.01	0.7611	1	0.2372	Negative
FLLDGLIPRS	HKU1	Orf1ab	HLA.A02.01	0.3918	1	0.55144	Positive
FLNINDCTRI	HKU1	Orf1ab	HLA.A02.01	1.3458	1	0.29304	Negative
FLNKLNENVV	HKU1	Orf1ab	HLA.A02.01	0.9211	1	0.15824	Negative
FLNQFDINAY	HKU1	Orf1ab	HLA.A01.01	0.3924	1	0.26224	Negative
FLNRVRGTSV	HKU1	Orf1ab	HLA.B08.01	0.7236	1	0.32648	Negative
FLNRVRGTSV	HKU1	Orf1ab	HLA.A02.01	0.9402	1	0.32648	Negative
FLQSGIVKMV	HKU1	Orf1ab	HLA.A02.01	0.1231	1	0.38416	Positive
FLQYDSSIHS	HKU1	Orf1ab	HLA.A02.01	1.0766	1	0.15232	Negative
FLVGRIVTLI	HKU1	Orf1ab	HLA.A02.01	0.7592	1	0.44496	Positive
FMDRVSVATF	HKU1	Orf1ab	HLA.A01.01	1.6774	1	0.3312	Negative
FMDRVSVATF	HKU1	Orf1ab	HLA.A24.02	1.9195	1	0.3312	Negative
FMDRVSVATF	HKU1	Orf1ab	HLA.C04.01	0.4572	1	0.3312	Negative
FMLETMHWLI	HKU1	Orf1ab	HLA.A02.01	0.8274	1	0.45472	Positive
FMLWCNDNKI	HKU1	Orf1ab	HLA.A02.01	1.9686	1	0.33	Negative
FMPSYVHKWF	HKU1	Orf1ab	HLA.A24.02	0.5824	1	0.30768	Negative
FNDVYNDALF	HKU1	Orf1ab	HLA.A01.01	1.5089	1	0.18928	Negative
FNEKPVVMEI	HKU1	Orf1ab	HLA.B40.01	1.1293	1	0.25368	Negative
FNVDLPFVEY	HKU1	Orf1ab	HLA.A01.01	0.136	1	0.26528	Negative
FPCAGRKVNF	HKU1	Orf1ab	HLA.B07.02	0.4242	1	0.35048	Negative
FPCAGRKVNF	HKU1	Orf1ab	HLA.B08.01	0.8734	1	0.35048	Negative
FPIFVGRIVM	HKU1	Orf1ab	HLA.B07.02	0.1986	1	0.39008	Positive
FPKGYVMGLF	HKU1	Orf1ab	HLA.B07.02	0.8583	1	0.39904	Positive
FPSEISVIMH	HKU1	Orf1ab	HLA.B07.02	1.7976	1	0.46392	Positive
FPTNIAVELF	HKU1	Orf1ab	HLA.B07.02	1.1242	1	0.40992	Positive
FPVAKSVKQL	HKU1	Orf1ab	HLA.B08.01	0.9806	1	0.2656	Negative
FPVAKSVKQL	HKU1	Orf1ab	HLA.B07.02	0.386	1	0.2656	Negative
FRAGRPHRLV	HKU1	Orf1ab	HLA.C07.02	1.0587	1	0.44152	Positive
FRAGRPHRLV	HKU1	Orf1ab	HLA.C07.01	0.3876	1	0.44152	Positive
FRKARNGVFI	HKU1	Orf1ab	HLA.C07.01	0.9398	1	0.27368	Negative
FRMPMGVYNY	HKU1	Orf1ab	HLA.A01.01	1.7441	1	0.3572	Negative
FRMPMGVYNY	HKU1	Orf1ab	HLA.C07.01	0.0645	1	0.3572	Negative
FRMPMGVYNY	HKU1	Orf1ab	HLA.C07.02	0.0809	1	0.3572	Negative
FRRKKKSNLL	HKU1	Orf1ab	HLA.C07.01	1.0323	1	0.40472	Positive
FRRKKKSNLL	HKU1	Orf1ab	HLA.C07.02	1.9737	1	0.40472	Positive
FRRKKKSNLL	HKU1	Orf1ab	HLA.B08.01	0.908	1	0.40472	Positive
FRSYKTKRYV	HKU1	Orf1ab	HLA.C07.01	1.2897	1	0.16888	Negative
FRVYLEYIKK	HKU1	Orf1ab	HLA.A03.01	0.7496	1	0.21352	Negative
FRWSIFIKGF	HKU1	Orf1ab	HLA.C07.01	0.5465	1	0.27392	Negative
FRWSIFIKGF	HKU1	Orf1ab	HLA.C07.02	0.8238	1	0.27392	Negative
FSFDLNGLDA	HKU1	Orf1ab	HLA.A01.01	1.6935	1	0.37176	Positive
FSIQDVKGLK	HKU1	Orf1ab	HLA.A03.01	1.5999	1	0.26072	Negative
FSLFDDNFCA	HKU1	Orf1ab	HLA.A02.01	0.4223	1	0.36072	Positive
FSLLNSVFRM	HKU1	Orf1ab	HLA.A02.01	1.0907	1	0.4804	Positive
FSVDPKKTYL	HKU1	Orf1ab	HLA.C04.01	0.2346	1	0.11632	Negative
FSVDPKKTYL	HKU1	Orf1ab	HLA.A01.01	0.8492	1	0.11632	Negative
FSVDPKKTYL	HKU1	Orf1ab	HLA.B08.01	1.6993	1	0.11632	Negative
FTDENYNNLV	HKU1	Orf1ab	HLA.A02.01	1.4214	1	0.12184	Negative
FTDENYNNLV	HKU1	Orf1ab	HLA.C04.01	1.5929	1	0.12184	Negative
FTDENYNNLV	HKU1	Orf1ab	HLA.A01.01	0.3332	1	0.12184	Negative
FTDVPYIKLI	HKU1	Orf1ab	HLA.A01.01	0.9397	1	0.18896	Negative
FTDYKLELFN	HKU1	Orf1ab	HLA.A01.01	1.6232	1	0.1888	Negative
FTEESFYKNM	HKU1	Orf1ab	HLA.A01.01	1.2406	1	0.10864	Negative
FTFDIDGSRV	HKU1	Orf1ab	HLA.A02.01	1.2417	1	0.30544	Negative
FTFDIDGSRV	HKU1	Orf1ab	HLA.A01.01	0.7115	1	0.30544	Negative
FTFDIDGSRV	HKU1	Orf1ab	HLA.C04.01	0.2298	1	0.30544	Negative
FTIMSGRMSL	HKU1	Orf1ab	HLA.B07.02	1.51	1	0.43736	Positive
FTIMSGRMSL	HKU1	Orf1ab	HLA.B08.01	1.8085	1	0.43736	Positive
FTNDKTIFYT	HKU1	Orf1ab	HLA.A01.01	0.2345	1	0.12632	Negative
FVADFAYWFL	HKU1	Orf1ab	HLA.A02.01	0.7817	1	0.36608	Positive
FVALIPDYAK	HKU1	Orf1ab	HLA.A03.01	1.7011	1	0.30624	Negative
FVANMLPAFV	HKU1	Orf1ab	HLA.A02.01	0.9135	1	0.5384	Positive
FVDINNLLHS	HKU1	Orf1ab	HLA.A01.01	1.7638	1	0.27088	Negative
FVDQYGCDYS	HKU1	Orf1ab	HLA.A01.01	0.944	1	0.22912	Negative
FVENPDIINI	HKU1	Orf1ab	HLA.B40.01	0.6545	1	0.2296	Negative
FVENPDIINI	HKU1	Orf1ab	HLA.A02.01	0.8061	1	0.2296	Negative
FVNMASFVEY	HKU1	Orf1ab	HLA.A01.01	0.5841	1	0.32392	Negative
FVPAVNFTYV	HKU1	Orf1ab	HLA.A02.01	1.3437	1	0.3712	Positive
FVSDSLVTYF	HKU1	Orf1ab	HLA.A01.01	0.3908	1	0.2124	Negative
FVSDSLVTYF	HKU1	Orf1ab	HLA.C04.01	0.9832	1	0.2124	Negative
FVVSIGYHYK	HKU1	Orf1ab	HLA.A03.01	0.7177	1	0.19176	Negative
FWVYKNFDFY	HKU1	Orf1ab	HLA.A01.01	1.0394	1	0.1404	Negative
FYADKILYQY	HKU1	Orf1ab	HLA.C07.02	0.2381	1	0.14384	Negative
FYADKILYQY	HKU1	Orf1ab	HLA.A24.02	0.5448	1	0.14384	Negative
FYADKILYQY	HKU1	Orf1ab	HLA.A01.01	0.1628	1	0.14384	Negative
FYADKILYQY	HKU1	Orf1ab	HLA.C04.01	0.4412	1	0.14384	Negative
FYADKILYQY	HKU1	Orf1ab	HLA.C07.01	0.5044	1	0.14384	Negative
FYAQSLYRPI	HKU1	Orf1ab	HLA.A24.02	0.9035	1	0.39616	Positive
FYDAFPVAKS	HKU1	Orf1ab	HLA.C04.01	1.8099	1	0.25504	Negative
FYDRDGQRVY	HKU1	Orf1ab	HLA.C07.02	0.4905	1	0.15512	Negative
FYDRDGQRVY	HKU1	Orf1ab	HLA.C07.01	0.7618	1	0.15512	Negative
FYDRDGQRVY	HKU1	Orf1ab	HLA.A01.01	0.7567	1	0.15512	Negative
FYDRDGQRVY	HKU1	Orf1ab	HLA.C04.01	0.0815	1	0.15512	Negative
FYDRDGQRVY	HKU1	Orf1ab	HLA.A24.02	1.8888	1	0.15512	Negative
FYEFVKSKGL	HKU1	Orf1ab	HLA.B40.01	1.1836	1	0.13112	Negative
FYEFVKSKGL	HKU1	Orf1ab	HLA.C04.01	1.3245	1	0.13112	Negative
FYFYVTLYFP	HKU1	Orf1ab	HLA.A24.02	1.9653	1	0.25816	Negative
FYGPYRDAQV	HKU1	Orf1ab	HLA.A24.02	1.8321	1	0.3376	Negative
FYGWVSGNMM	HKU1	Orf1ab	HLA.C04.01	1.5455	1	0.36984	Positive
FYGWVSGNMM	HKU1	Orf1ab	HLA.A24.02	1.1795	1	0.36984	Positive
FYIEHYVNRL	HKU1	Orf1ab	HLA.C04.01	0.551	1	0.20984	Negative
FYIEHYVNRL	HKU1	Orf1ab	HLA.A24.02	0.2933	1	0.20984	Negative
FYIEHYVNRL	HKU1	Orf1ab	HLA.C07.01	0.89	1	0.20984	Negative
FYIEHYVNRL	HKU1	Orf1ab	HLA.C07.02	0.2826	1	0.20984	Negative
FYLPNISVFP	HKU1	Orf1ab	HLA.A24.02	0.2844	1	0.27992	Negative
FYLPNISVFP	HKU1	Orf1ab	HLA.C07.02	1.6561	1	0.27992	Negative
FYSKLGVGFT	HKU1	Orf1ab	HLA.A24.02	1.031	1	0.28024	Negative
FYTTEIASKF	HKU1	Orf1ab	HLA.A24.02	0.1298	1	0.12784	Negative
FYTTEIASKF	HKU1	Orf1ab	HLA.C07.02	1.4606	1	0.12784	Negative
FYTTEIASKF	HKU1	Orf1ab	HLA.C04.01	1.1834	1	0.12784	Negative
FYVNYLVVYK	HKU1	Orf1ab	HLA.A03.01	1.8839	1	0.18184	Negative
FYYSDTPCVY	HKU1	Orf1ab	HLA.C07.01	0.7441	1	0.30712	Negative
FYYSDTPCVY	HKU1	Orf1ab	HLA.C04.01	1.6224	1	0.30712	Negative
FYYSDTPCVY	HKU1	Orf1ab	HLA.C07.02	0.5099	1	0.30712	Negative
FYYSDTPCVY	HKU1	Orf1ab	HLA.A24.02	0.9508	1	0.30712	Negative
GAYSLFDMTK	HKU1	Orf1ab	HLA.A03.01	0.447	1	0.30648	Negative
GCETFGKPVI	HKU1	Orf1ab	HLA.B40.01	0.7807	1	0.27656	Negative
GDEAMASRMY	HKU1	Orf1ab	HLA.A01.01	1.1777	1	0.26576	Negative
GDFIQTAPGF	HKU1	Orf1ab	HLA.A24.02	0.9982	1	0.42776	Positive
GDKFDFIVGY	HKU1	Orf1ab	HLA.A01.01	1.9607	1	0.14856	Negative
GDYNVSKDGF	HKU1	Orf1ab	HLA.A24.02	1.9766	1	0.14744	Negative
GEKFKHLIPL	HKU1	Orf1ab	HLA.B40.01	0.4164	1	0.2408	Negative
GETFTVLAAY	HKU1	Orf1ab	HLA.B40.01	1.3847	1	0.37184	Positive
GETFTVLAAY	HKU1	Orf1ab	HLA.A01.01	1.4944	1	0.37184	Positive
GEYVFDKSEL	HKU1	Orf1ab	HLA.B40.01	0.1538	1	0.10504	Negative
GFDQQQLLAY	HKU1	Orf1ab	HLA.A01.01	0.4978	1	0.37904	Positive
GFDQQQLLAY	HKU1	Orf1ab	HLA.C04.01	1.0119	1	0.37904	Positive
GFFSLLNSVF	HKU1	Orf1ab	HLA.A24.02	1.0289	1	0.42424	Positive
GFKWAPEFRW	HKU1	Orf1ab	HLA.A24.02	1.2587	1	0.33848	Negative
GFMPSYVHKW	HKU1	Orf1ab	HLA.A24.02	0.2692	1	0.28584	Negative
GFPKGYVMGL	HKU1	Orf1ab	HLA.C04.01	1.7914	1	0.36256	Positive
GFPKGYVMGL	HKU1	Orf1ab	HLA.B07.02	0.4931	1	0.36256	Positive
GFPKGYVMGL	HKU1	Orf1ab	HLA.A24.02	1.2909	1	0.36256	Positive
GFTYVWLSYF	HKU1	Orf1ab	HLA.A24.02	1.9378	1	0.33856	Negative
GFVADFAYWF	HKU1	Orf1ab	HLA.A24.02	0.5462	1	0.37664	Positive
GGFVADFAYW	HKU1	Orf1ab	HLA.A24.02	1.3128	1	0.39992	Positive
GGVVLSNLLY	HKU1	Orf1ab	HLA.A01.01	1.7477	1	0.3788	Positive
GGWDDMLRHL	HKU1	Orf1ab	HLA.C04.01	0.4679	1	0.3816	Positive
GHYDGRTGEL	HKU1	Orf1ab	HLA.C04.01	0.5448	1	0.15744	Negative
GHYDGRTGEL	HKU1	Orf1ab	HLA.C07.01	1.2978	1	0.15744	Negative
GHYDGRTGEL	HKU1	Orf1ab	HLA.C07.02	1.2183	1	0.15744	Negative
GIGGVPVIEV	HKU1	Orf1ab	HLA.A02.01	0.9006	1	0.54008	Positive
GIKDPILYVL	HKU1	Orf1ab	HLA.A02.01	1.7384	1	0.246	Negative
GKLLVRDTRK	HKU1	Orf1ab	HLA.A03.01	1.3187	1	0.27776	Negative
GLEDYAFDHI	HKU1	Orf1ab	HLA.A02.01	1.22	1	0.2344	Negative
GLEDYAFDHI	HKU1	Orf1ab	HLA.B40.01	1.7339	1	0.2344	Negative
GLESKQVDYV	HKU1	Orf1ab	HLA.A02.01	1.7906	1	0.1264	Negative
GLFRSYKTKR	HKU1	Orf1ab	HLA.A03.01	0.8961	1	0.21856	Negative
GLIPGFVLPC	HKU1	Orf1ab	HLA.A02.01	1.8643	1	0.57528	Positive
GLIPRSYYLI	HKU1	Orf1ab	HLA.A02.01	0.9544	1	0.27384	Negative
GLKFTEESFY	HKU1	Orf1ab	HLA.A01.01	1.8699	1	0.16272	Negative
GLKLKLTFNK	HKU1	Orf1ab	HLA.A03.01	0.5678	1	0.26768	Negative
GLSTDVQLRA	HKU1	Orf1ab	HLA.A02.01	1.3335	1	0.27168	Negative
GLWLDDKVYC	HKU1	Orf1ab	HLA.A02.01	0.7991	1	0.21272	Negative
GLWSPTITHT	HKU1	Orf1ab	HLA.A02.01	0.8153	1	0.38456	Positive
GMSYYCENHK	HKU1	Orf1ab	HLA.A03.01	1.891	1	0.2	Negative
GNAAITDYNY	HKU1	Orf1ab	HLA.A01.01	1.0428	1	0.34928	Negative
GNFNQDFYEF	HKU1	Orf1ab	HLA.A24.02	0.5079	1	0.24728	Negative
GPDIFLGNCY	HKU1	Orf1ab	HLA.A01.01	1.2975	1	0.3184	Negative
GPIFNRALLN	HKU1	Orf1ab	HLA.B07.02	1.5151	1	0.39976	Positive
GPPGTGKSHL	HKU1	Orf1ab	HLA.B07.02	0.5716	1	0.22888	Negative
GPQRADLNGV	HKU1	Orf1ab	HLA.B07.02	1.1969	1	0.3456	Negative
GQEWHVQSNL	HKU1	Orf1ab	HLA.B40.01	0.4563	1	0.29912	Negative
GQWYDFGDFI	HKU1	Orf1ab	HLA.A24.02	1.529	1	0.35712	Negative
GQWYDFGDFI	HKU1	Orf1ab	HLA.A02.01	1.425	1	0.35712	Negative
GRDTGALEAF	HKU1	Orf1ab	HLA.C04.01	1.8818	1	0.30624	Negative
GRDTGALEAF	HKU1	Orf1ab	HLA.C07.01	0.6742	1	0.30624	Negative
GRDTGALEAF	HKU1	Orf1ab	HLA.C07.02	1.1239	1	0.30624	Negative
GRMFHQKCLK	HKU1	Orf1ab	HLA.A03.01	1.7136	1	0.27832	Negative
GRMSLTVVSY	HKU1	Orf1ab	HLA.C07.01	0.3602	1	0.29608	Negative
GRMSLTVVSY	HKU1	Orf1ab	HLA.C07.02	0.6983	1	0.29608	Negative
GRQILGSCTF	HKU1	Orf1ab	HLA.C07.01	1.2948	1	0.41032	Positive
GSRVPHIVRR	HKU1	Orf1ab	HLA.A03.01	1.4521	1	0.36752	Positive
GSTMFNVPTK	HKU1	Orf1ab	HLA.A03.01	0.3698	1	0.33296	Negative
GTDFTGNFYG	HKU1	Orf1ab	HLA.A01.01	0.0998	1	0.26336	Negative
GVIPENPVLF	HKU1	Orf1ab	HLA.A24.02	0.9316	1	0.39832	Positive
GVPVVIGTTK	HKU1	Orf1ab	HLA.A03.01	0.6138	1	0.37032	Positive
GVTVDDFVAV	HKU1	Orf1ab	HLA.A02.01	0.4918	1	0.37648	Positive
GVVDKQVILV	HKU1	Orf1ab	HLA.A02.01	0.7291	1	0.28592	Negative
GVVGCKSIVK	HKU1	Orf1ab	HLA.A03.01	0.45	1	0.35592	Negative
GVYYRATTTY	HKU1	Orf1ab	HLA.C07.02	1.3506	1	0.28976	Negative
GVYYRATTTY	HKU1	Orf1ab	HLA.A03.01	0.3805	1	0.28976	Negative
GVYYRATTTY	HKU1	Orf1ab	HLA.A01.01	1.9186	1	0.28976	Negative
GVYYRATTTY	HKU1	Orf1ab	HLA.A24.02	1.5512	1	0.28976	Negative
GWDDMLRHLI	HKU1	Orf1ab	HLA.A24.02	1.4066	1	0.3876	Positive
GWDDMLRHLI	HKU1	Orf1ab	HLA.C04.01	0.3394	1	0.3876	Positive
GYHPAHAPSF	HKU1	Orf1ab	HLA.A24.02	0.0947	1	0.37736	Positive
GYHPAHAPSF	HKU1	Orf1ab	HLA.C07.02	0.3731	1	0.37736	Positive
GYHPAHAPSF	HKU1	Orf1ab	HLA.C04.01	1.562	1	0.37736	Positive
GYHPAHAPSF	HKU1	Orf1ab	HLA.C07.01	1.8887	1	0.37736	Positive
GYIANISVFQ	HKU1	Orf1ab	HLA.A24.02	0.8921	1	0.2944	Negative
GYILSCYWGF	HKU1	Orf1ab	HLA.A24.02	0.7104	1	0.404	Positive
GYNQSFVDYL	HKU1	Orf1ab	HLA.A24.02	0.7019	1	0.32008	Negative
GYSMPVLYKY	HKU1	Orf1ab	HLA.A01.01	0.9288	1	0.3408	Negative
GYSMPVLYKY	HKU1	Orf1ab	HLA.A24.02	0.8947	1	0.3408	Negative
GYSMPVLYKY	HKU1	Orf1ab	HLA.C07.02	1.6855	1	0.3408	Negative
GYVCDGSFYK	HKU1	Orf1ab	HLA.A03.01	0.3563	1	0.2524	Negative
GYVLTGDSVK	HKU1	Orf1ab	HLA.A03.01	1.522	1	0.21232	Negative
GYYGCWRHSY	HKU1	Orf1ab	HLA.C07.02	0.5356	1	0.29568	Negative
GYYGCWRHSY	HKU1	Orf1ab	HLA.C07.01	0.8375	1	0.29568	Negative
GYYGCWRHSY	HKU1	Orf1ab	HLA.A24.02	1.5528	1	0.29568	Negative
HEDLHVVEVL	HKU1	Orf1ab	HLA.B40.01	0.1514	1	0.28936	Negative
HEFCSQHTML	HKU1	Orf1ab	HLA.B40.01	0.1531	1	0.3516	Negative
HENEEYQKVF	HKU1	Orf1ab	HLA.B40.01	0.611	1	0.10432	Negative
HFDRNDCSIL	HKU1	Orf1ab	HLA.C04.01	0.4711	1	0.35432	Negative
HFTNDKTIFY	HKU1	Orf1ab	HLA.A01.01	0.0747	1	0.12224	Negative
HFTNDKTIFY	HKU1	Orf1ab	HLA.C07.02	1.6396	1	0.12224	Negative
HFTNDKTIFY	HKU1	Orf1ab	HLA.C04.01	1.3976	1	0.12224	Negative
HFTNDKTIFY	HKU1	Orf1ab	HLA.C07.01	1.3989	1	0.12224	Negative
HFTNDKTIFY	HKU1	Orf1ab	HLA.A03.01	1.3158	1	0.12224	Negative
HHENEEYQKV	HKU1	Orf1ab	HLA.B40.01	1.6529	1	0.12264	Negative
HIQISYNDFY	HKU1	Orf1ab	HLA.A01.01	0.4788	1	0.17352	Negative
HIVYGSFNHK	HKU1	Orf1ab	HLA.A03.01	0.1002	1	0.188	Negative
HLAIGLAVYY	HKU1	Orf1ab	HLA.A01.01	0.7546	1	0.44984	Positive
HLAIGLAVYY	HKU1	Orf1ab	HLA.A03.01	1.0589	1	0.44984	Positive
HLIKDVDNPV	HKU1	Orf1ab	HLA.A02.01	0.5734	1	0.26232	Negative
HLLIGLFRRK	HKU1	Orf1ab	HLA.A03.01	0.7945	1	0.39224	Positive
HLLSADAIVL	HKU1	Orf1ab	HLA.A02.01	0.9398	1	0.44296	Positive
HMDDFSIKSI	HKU1	Orf1ab	HLA.A02.01	0.6109	1	0.1656	Negative
HMDDFSIKSI	HKU1	Orf1ab	HLA.C04.01	1.0846	1	0.1656	Negative
HMLHGGGVAK	HKU1	Orf1ab	HLA.A03.01	0.178	1	0.4004	Positive
HNEILSTSDL	HKU1	Orf1ab	HLA.B40.01	0.6121	1	0.25672	Negative
HPAHAPSFLA	HKU1	Orf1ab	HLA.B07.02	1.2999	1	0.45688	Positive
HPDVDGICKL	HKU1	Orf1ab	HLA.B07.02	0.5924	1	0.2	Negative
HPELKILRNL	HKU1	Orf1ab	HLA.B07.02	0.6074	1	0.302	Negative
HPELKILRNL	HKU1	Orf1ab	HLA.B40.01	0.6511	1	0.302	Negative
HPELKILRNL	HKU1	Orf1ab	HLA.B08.01	1.2705	1	0.302	Negative
HPYCYSDGVM	HKU1	Orf1ab	HLA.B07.02	0.5336	1	0.2756	Negative
HRLVALVLAK	HKU1	Orf1ab	HLA.A03.01	1.1373	1	0.36048	Positive
HRYRLSLKDL	HKU1	Orf1ab	HLA.C07.01	0.5151	1	0.1964	Negative
HRYRLSLKDL	HKU1	Orf1ab	HLA.C07.02	1.6368	1	0.1964	Negative
HSGFDMLDTY	HKU1	Orf1ab	HLA.A01.01	0.3603	1	0.27512	Negative
HSKVKVVPNL	HKU1	Orf1ab	HLA.B08.01	1.4382	1	0.2432	Negative
HSLGGFPKGY	HKU1	Orf1ab	HLA.A01.01	0.9382	1	0.29888	Negative
HTNPFTRTVF	HKU1	Orf1ab	HLA.C07.01	1.7511	1	0.31272	Negative
HTNPFTRTVF	HKU1	Orf1ab	HLA.A01.01	1.6461	1	0.31272	Negative
HVVRDSRFVM	HKU1	Orf1ab	HLA.B07.02	1.0652	1	0.28144	Negative
HWDLIISDMY	HKU1	Orf1ab	HLA.A01.01	1.5384	1	0.2616	Negative
HWDLIISDMY	HKU1	Orf1ab	HLA.C04.01	1.6299	1	0.2616	Negative
HYDACSVKKY	HKU1	Orf1ab	HLA.C04.01	1.2506	1	0.15208	Negative
HYVNRLVTQF	HKU1	Orf1ab	HLA.C07.02	0.4795	1	0.20544	Negative
HYVNRLVTQF	HKU1	Orf1ab	HLA.A24.02	0.1599	1	0.20544	Negative
ICSQGKDFGY	HKU1	Orf1ab	HLA.A01.01	0.5971	1	0.1424	Negative
IDGDYVYLPY	HKU1	Orf1ab	HLA.A01.01	1.0194	1	0.32848	Negative
IDGNVMHANY	HKU1	Orf1ab	HLA.A01.01	1.7451	1	0.29408	Negative
IDMDDNLFIA	HKU1	Orf1ab	HLA.A02.01	1.215	1	0.24952	Negative
IEFYGFLKWL	HKU1	Orf1ab	HLA.B40.01	0.4432	1	0.25928	Negative
IESIYDFDTY	HKU1	Orf1ab	HLA.A01.01	0.9212	1	0.17888	Negative
IEVSQIQSKL	HKU1	Orf1ab	HLA.B40.01	0.2391	1	0.16672	Negative
IFFTSLMSQF	HKU1	Orf1ab	HLA.A24.02	0.4838	1	0.38176	Positive
IFMYINTHMI	HKU1	Orf1ab	HLA.A24.02	1.2925	1	0.28304	Negative
IFSDFYLPNI	HKU1	Orf1ab	HLA.A24.02	1.9462	1	0.28448	Negative
IFSVPADVSL	HKU1	Orf1ab	HLA.A24.02	1.1619	1	0.4336	Positive
IFSVPADVSL	HKU1	Orf1ab	HLA.C04.01	0.6875	1	0.4336	Positive
IFVDGVPFVV	HKU1	Orf1ab	HLA.C04.01	0.2364	1	0.44504	Positive
IFVDGVPFVV	HKU1	Orf1ab	HLA.A24.02	1.7243	1	0.44504	Positive
IFVDGVPFVV	HKU1	Orf1ab	HLA.A02.01	1.3513	1	0.44504	Positive
IFYFTDVPYI	HKU1	Orf1ab	HLA.A24.02	0.4459	1	0.3228	Negative
IFYTTEIASK	HKU1	Orf1ab	HLA.A03.01	1.387	1	0.14144	Negative
IGYSLYTVWF	HKU1	Orf1ab	HLA.A24.02	0.7789	1	0.36112	Positive
IHCANFNILF	HKU1	Orf1ab	HLA.A24.02	1.1915	1	0.40488	Positive
IHLPAYASFK	HKU1	Orf1ab	HLA.A03.01	1.3348	1	0.34352	Negative
IISNFKFDDY	HKU1	Orf1ab	HLA.A01.01	1.0066	1	0.1508	Negative
IKFETDAYKL	HKU1	Orf1ab	HLA.C04.01	1.1682	1	0.14128	Negative
IKPITIPIDL	HKU1	Orf1ab	HLA.B07.02	0.7907	1	0.33888	Negative
ILCWETGKVK	HKU1	Orf1ab	HLA.A03.01	1.0665	1	0.42136	Positive
ILDNAVKGCV	HKU1	Orf1ab	HLA.A02.01	1.5247	1	0.34752	Negative
ILFDGRDTGA	HKU1	Orf1ab	HLA.A02.01	0.3152	1	0.39488	Positive
ILFMDRVSVA	HKU1	Orf1ab	HLA.A02.01	1.0868	1	0.3368	Negative
ILIKSPLHSL	HKU1	Orf1ab	HLA.B08.01	1.217	1	0.3044	Negative
ILIKSPLHSL	HKU1	Orf1ab	HLA.A02.01	0.5197	1	0.3044	Negative
ILLNLKLLGI	HKU1	Orf1ab	HLA.A02.01	1.5783	1	0.41936	Positive
ILSDDGVVCY	HKU1	Orf1ab	HLA.A03.01	1.7025	1	0.23504	Negative
ILSDDGVVCY	HKU1	Orf1ab	HLA.A01.01	0.0305	1	0.23504	Negative
ILTTPFSLKG	HKU1	Orf1ab	HLA.A03.01	1.7314	1	0.34984	Negative
ILVNKFYTFF	HKU1	Orf1ab	HLA.A24.02	1.5025	1	0.1848	Negative
ILYQYENLSL	HKU1	Orf1ab	HLA.A24.02	0.6517	1	0.34528	Negative
ILYQYENLSL	HKU1	Orf1ab	HLA.A02.01	0.5569	1	0.34528	Negative
IMKDDGNCVV	HKU1	Orf1ab	HLA.A02.01	1.1514	1	0.27264	Negative
IMNDKVVVKI	HKU1	Orf1ab	HLA.A03.01	1.2305	1	0.23176	Negative
IMNDKVVVKI	HKU1	Orf1ab	HLA.A02.01	0.5727	1	0.23176	Negative
IMSGRMSLTV	HKU1	Orf1ab	HLA.A02.01	1.9733	1	0.43632	Positive
INHDIFSLMF	HKU1	Orf1ab	HLA.C04.01	1.638	1	0.33632	Negative
INVDFKDFQF	HKU1	Orf1ab	HLA.A01.01	1.3454	1	0.21968	Negative
IPALAANTLT	HKU1	Orf1ab	HLA.B07.02	0.8458	1	0.49464	Positive
IPSLMTVKVM	HKU1	Orf1ab	HLA.B07.02	0.4858	1	0.33016	Negative
IRDIFVHEDL	HKU1	Orf1ab	HLA.C07.01	1.6382	1	0.17936	Negative
IRFIVFVANM	HKU1	Orf1ab	HLA.C07.01	1.9235	1	0.42288	Positive
IRHHPELKIL	HKU1	Orf1ab	HLA.C07.01	1.0247	1	0.26952	Negative
IRYGIKPITI	HKU1	Orf1ab	HLA.C07.02	0.2733	1	0.24096	Negative
IRYGIKPITI	HKU1	Orf1ab	HLA.A24.02	0.5424	1	0.24096	Negative
IRYGIKPITI	HKU1	Orf1ab	HLA.C07.01	0.1117	1	0.24096	Negative
ISAKNRARTV	HKU1	Orf1ab	HLA.B08.01	1.6764	1	0.20392	Negative
ISDMYDPLTK	HKU1	Orf1ab	HLA.A01.01	1.3745	1	0.16792	Negative
ISDMYDPLTK	HKU1	Orf1ab	HLA.A03.01	0.8694	1	0.16792	Negative
ISPYNSQNYV	HKU1	Orf1ab	HLA.B07.02	1.3249	1	0.20336	Negative
ISVFPIFVGR	HKU1	Orf1ab	HLA.A03.01	1.3168	1	0.40624	Positive
ISVFQQVLYY	HKU1	Orf1ab	HLA.A01.01	0.4998	1	0.26544	Negative
ISVFQQVLYY	HKU1	Orf1ab	HLA.A03.01	1.0032	1	0.26544	Negative
ITDQECGSSK	HKU1	Orf1ab	HLA.A03.01	1.957	1	0.14824	Negative
ITDYNYYKYN	HKU1	Orf1ab	HLA.A01.01	0.1887	1	0.21528	Negative
ITEFSWNADL	HKU1	Orf1ab	HLA.B40.01	1.026	1	0.2192	Negative
ITKDSYCRLK	HKU1	Orf1ab	HLA.A03.01	1.3853	1	0.13216	Negative
IVDIQQWGYT	HKU1	Orf1ab	HLA.A01.01	0.7275	1	0.33024	Negative
IVDKVGELKV	HKU1	Orf1ab	HLA.A01.01	1.4602	1	0.21224	Negative
IVEDDVIENV	HKU1	Orf1ab	HLA.A02.01	0.8554	1	0.1784	Negative
IVEDDVIENV	HKU1	Orf1ab	HLA.B40.01	1.7189	1	0.1784	Negative
IVELVIGYSL	HKU1	Orf1ab	HLA.B40.01	0.4404	1	0.37328	Positive
IVETVSALVY	HKU1	Orf1ab	HLA.A01.01	0.1137	1	0.404	Positive
IVKMVSPTSK	HKU1	Orf1ab	HLA.A03.01	0.2025	1	0.34128	Negative
IVLFANPAAV	HKU1	Orf1ab	HLA.A02.01	0.5842	1	0.53608	Positive
IVLKLPSLMK	HKU1	Orf1ab	HLA.A03.01	0.1131	1	0.414	Positive
IVNDENSSIK	HKU1	Orf1ab	HLA.A03.01	0.607	1	0.22296	Negative
IVPFGFMPSY	HKU1	Orf1ab	HLA.A01.01	1.3143	1	0.42848	Positive
IVPFGFMPSY	HKU1	Orf1ab	HLA.A03.01	1.7791	1	0.42848	Positive
IVRIRIVQML	HKU1	Orf1ab	HLA.B08.01	1.049	1	0.44464	Positive
IVRIRIVQML	HKU1	Orf1ab	HLA.C07.01	1.6557	1	0.44464	Positive
IVRIVRTRSM	HKU1	Orf1ab	HLA.B08.01	1.1588	1	0.44256	Positive
IVRIVRTRSM	HKU1	Orf1ab	HLA.C07.01	1.3724	1	0.44256	Positive
IVRIVRTRSM	HKU1	Orf1ab	HLA.B07.02	1.5331	1	0.44256	Positive
IVSSLVLARK	HKU1	Orf1ab	HLA.A03.01	0.3486	1	0.28448	Negative
IVYGSFNHKV	HKU1	Orf1ab	HLA.A24.02	1.3424	1	0.23424	Negative
IVYGSFNHKV	HKU1	Orf1ab	HLA.A03.01	0.7352	1	0.23424	Negative
IVYGSFNHKV	HKU1	Orf1ab	HLA.A02.01	1.0351	1	0.23424	Negative
IWFIDAFNQL	HKU1	Orf1ab	HLA.C04.01	0.6707	1	0.31104	Negative
IWFIDAFNQL	HKU1	Orf1ab	HLA.C07.02	1.1181	1	0.31104	Negative
IWFIDAFNQL	HKU1	Orf1ab	HLA.A24.02	0.2625	1	0.31104	Negative
IYAYTKRNVL	HKU1	Orf1ab	HLA.C07.02	1.2921	1	0.22944	Negative
IYAYTKRNVL	HKU1	Orf1ab	HLA.B08.01	0.3027	1	0.22944	Negative
IYAYTKRNVL	HKU1	Orf1ab	HLA.A24.02	0.9769	1	0.22944	Negative
IYDFDTYKAL	HKU1	Orf1ab	HLA.C04.01	0.0428	1	0.21624	Negative
IYDFDTYKAL	HKU1	Orf1ab	HLA.C07.02	0.7372	1	0.21624	Negative
IYDFDTYKAL	HKU1	Orf1ab	HLA.A24.02	0.3484	1	0.21624	Negative
IYICSQGKDF	HKU1	Orf1ab	HLA.A24.02	0.3626	1	0.13016	Negative
IYKKLGPIFN	HKU1	Orf1ab	HLA.A24.02	1.3553	1	0.2304	Negative
IYNLVNVGHY	HKU1	Orf1ab	HLA.A24.02	1.6245	1	0.27512	Negative
IYVFSLLHFT	HKU1	Orf1ab	HLA.A24.02	1.2835	1	0.29808	Negative
IYWILISTFL	HKU1	Orf1ab	HLA.A24.02	0.7743	1	0.21408	Negative
IYWSPRPGLW	HKU1	Orf1ab	HLA.A24.02	0.09	1	0.48896	Positive
KAIAVAAGKK	HKU1	Orf1ab	HLA.A03.01	0.4071	1	0.34864	Negative
KAYALLRQYR	HKU1	Orf1ab	HLA.A03.01	1.7178	1	0.36408	Positive
KCLKSIAATR	HKU1	Orf1ab	HLA.A03.01	0.8766	1	0.29928	Negative
KDLPDDVVAA	HKU1	Orf1ab	HLA.A02.01	0.6717	1	0.32544	Negative
KDYVQTVNVI	HKU1	Orf1ab	HLA.A24.02	0.806	1	0.16264	Negative
KEDFDIIQKC	HKU1	Orf1ab	HLA.B40.01	1.1954	1	0.13336	Negative
KEGFRGFTYV	HKU1	Orf1ab	HLA.B40.01	0.9533	1	0.21336	Negative
KEHPVVGYQV	HKU1	Orf1ab	HLA.B40.01	0.4901	1	0.20432	Negative
KEIFVGDSLV	HKU1	Orf1ab	HLA.B40.01	0.3484	1	0.2664	Negative
KEIVETVSAL	HKU1	Orf1ab	HLA.B40.01	0.0563	1	0.27424	Negative
KELGVVMNLD	HKU1	Orf1ab	HLA.B40.01	0.7997	1	0.33816	Negative
KETAAMVKSK	HKU1	Orf1ab	HLA.A03.01	0.3312	1	0.2428	Negative
KETALITHAL	HKU1	Orf1ab	HLA.B40.01	0.1447	1	0.28592	Negative
KEVAPGSAVL	HKU1	Orf1ab	HLA.B40.01	0.0667	1	0.34072	Negative
KEVAPGSAVL	HKU1	Orf1ab	HLA.B07.02	1.3284	1	0.34072	Negative
KEVKLKGVRK	HKU1	Orf1ab	HLA.A03.01	0.5555	1	0.31088	Negative
KFDFIVGYGM	HKU1	Orf1ab	HLA.C04.01	0.2741	1	0.27632	Negative
KFETDAYKLF	HKU1	Orf1ab	HLA.B40.01	1.1986	1	0.13352	Negative
KFETDAYKLF	HKU1	Orf1ab	HLA.A24.02	0.2878	1	0.13352	Negative
KFETDAYKLF	HKU1	Orf1ab	HLA.C04.01	0.4509	1	0.13352	Negative
KFFPIVMNDK	HKU1	Orf1ab	HLA.A03.01	0.4402	1	0.31096	Negative
KFIENLNILF	HKU1	Orf1ab	HLA.C07.02	1.0042	1	0.28576	Negative
KFIENLNILF	HKU1	Orf1ab	HLA.A24.02	0.046	1	0.28576	Negative
KFIENLNILF	HKU1	Orf1ab	HLA.C04.01	0.3952	1	0.28576	Negative
KFKDLAIENM	HKU1	Orf1ab	HLA.C04.01	0.5408	1	0.25768	Negative
KFQTVKPGNF	HKU1	Orf1ab	HLA.A24.02	0.6252	1	0.22968	Negative
KFVQVPLGIK	HKU1	Orf1ab	HLA.A03.01	0.4195	1	0.35624	Negative
KFYDAFPVAK	HKU1	Orf1ab	HLA.A03.01	0.2298	1	0.23944	Negative
KFYGGWDDML	HKU1	Orf1ab	HLA.A24.02	1.0191	1	0.31544	Negative
KFYNVSTGLI	HKU1	Orf1ab	HLA.A24.02	1.5159	1	0.3424	Negative
KFYTFFKLLL	HKU1	Orf1ab	HLA.A24.02	1.786	1	0.19496	Negative
KGFLVVATVF	HKU1	Orf1ab	HLA.A24.02	1.1737	1	0.34312	Negative
KGLFKEGSTV	HKU1	Orf1ab	HLA.A02.01	1.0157	1	0.20824	Negative
KGYIANISVF	HKU1	Orf1ab	HLA.A24.02	0.1242	1	0.21456	Negative
KGYIANISVF	HKU1	Orf1ab	HLA.C07.02	1.3932	1	0.21456	Negative
KIEDLSIRNL	HKU1	Orf1ab	HLA.B40.01	0.6859	1	0.21576	Negative
KIFKARAIEF	HKU1	Orf1ab	HLA.A24.02	1.749	1	0.27784	Negative
KILVNKFYTF	HKU1	Orf1ab	HLA.A24.02	1.2857	1	0.13696	Negative
KLAGTAVVNL	HKU1	Orf1ab	HLA.A02.01	0.2849	1	0.54096	Positive
KLDKFFVVKR	HKU1	Orf1ab	HLA.A03.01	1.1269	1	0.2064	Negative
KLDNQALNSI	HKU1	Orf1ab	HLA.A02.01	1.0783	1	0.20616	Negative
KLELFNKYFK	HKU1	Orf1ab	HLA.A03.01	0.9534	1	0.20696	Negative
KLERMADLAL	HKU1	Orf1ab	HLA.B40.01	0.6111	1	0.32248	Negative
KLFAAETQKA	HKU1	Orf1ab	HLA.A03.01	0.7403	1	0.26808	Negative
KLFAAETQKA	HKU1	Orf1ab	HLA.A02.01	1.854	1	0.26808	Negative
KLFITKDEAI	HKU1	Orf1ab	HLA.A02.01	1.9827	1	0.19736	Negative
KLGPIFNRAL	HKU1	Orf1ab	HLA.A02.01	1.362	1	0.32048	Negative
KLIVELVIGY	HKU1	Orf1ab	HLA.A03.01	1.1654	1	0.2696	Negative
KLKGVRKTVK	HKU1	Orf1ab	HLA.A03.01	0.311	1	0.24816	Negative
KLLGIGGVPV	HKU1	Orf1ab	HLA.A02.01	0.346	1	0.54056	Positive
KLLGTTLVNK	HKU1	Orf1ab	HLA.A03.01	0.0377	1	0.3624	Positive
KLNENVVYLF	HKU1	Orf1ab	HLA.C04.01	1.5768	1	0.19528	Negative
KLNENVVYLF	HKU1	Orf1ab	HLA.A24.02	0.8414	1	0.19528	Negative
KLNENVVYLF	HKU1	Orf1ab	HLA.A02.01	0.6032	1	0.19528	Negative
KLSIGDVFVL	HKU1	Orf1ab	HLA.A02.01	0.262	1	0.26904	Negative
KLSLGGSVAI	HKU1	Orf1ab	HLA.A02.01	0.3806	1	0.34024	Negative
KLSRLSMIKG	HKU1	Orf1ab	HLA.A03.01	1.8282	1	0.29144	Negative
KLTDVKCANV	HKU1	Orf1ab	HLA.A02.01	0.9295	1	0.32544	Negative
KLYLGGMSYY	HKU1	Orf1ab	HLA.C07.02	1.7327	1	0.31056	Negative
KLYLGGMSYY	HKU1	Orf1ab	HLA.A01.01	1.3366	1	0.31056	Negative
KLYLGGMSYY	HKU1	Orf1ab	HLA.A03.01	0.0232	1	0.31056	Negative
KLYLGGMSYY	HKU1	Orf1ab	HLA.A24.02	1.6181	1	0.31056	Negative
KLYNDLGTQI	HKU1	Orf1ab	HLA.A24.02	0.4982	1	0.21744	Negative
KLYNDLGTQI	HKU1	Orf1ab	HLA.C04.01	1.8925	1	0.21744	Negative
KLYNDLGTQI	HKU1	Orf1ab	HLA.A02.01	0.2391	1	0.21744	Negative
KNIGDYNVSK	HKU1	Orf1ab	HLA.A03.01	0.1753	1	0.0968	Negative
KNYVFTGYHF	HKU1	Orf1ab	HLA.A24.02	0.15	1	0.2024	Negative
KPFAKVDGVY	HKU1	Orf1ab	HLA.B07.02	1.3415	1	0.2032	Negative
KPGETFTVLA	HKU1	Orf1ab	HLA.B07.02	1.0591	1	0.38872	Positive
KPGYSMPVLY	HKU1	Orf1ab	HLA.A03.01	1.9474	1	0.3516	Negative
KPGYSMPVLY	HKU1	Orf1ab	HLA.B07.02	1.3184	1	0.3516	Negative
KPHYSFKLVM	HKU1	Orf1ab	HLA.B07.02	0.1042	1	0.1652	Negative
KPINLPTGCM	HKU1	Orf1ab	HLA.B07.02	0.2728	1	0.40376	Positive
KPITIPIDLL	HKU1	Orf1ab	HLA.B07.02	0.3107	1	0.38288	Positive
KPPLNKNYVF	HKU1	Orf1ab	HLA.B07.02	0.5734	1	0.18904	Negative
KPPLNKNYVF	HKU1	Orf1ab	HLA.B08.01	1.9725	1	0.18904	Negative
KPSFKSENRY	HKU1	Orf1ab	HLA.A01.01	1.6037	1	0.11008	Negative
KPVVMEIPSL	HKU1	Orf1ab	HLA.B07.02	0.3454	1	0.39936	Positive
KQVILVSNNK	HKU1	Orf1ab	HLA.A03.01	0.4108	1	0.23864	Negative
KRAFGDYTSV	HKU1	Orf1ab	HLA.C07.01	1.2147	1	0.2164	Negative
KRFIKETIYW	HKU1	Orf1ab	HLA.A24.02	0.6146	1	0.12344	Negative
KRFIKETIYW	HKU1	Orf1ab	HLA.C07.01	1.4267	1	0.12344	Negative
KRGDGTPHPY	HKU1	Orf1ab	HLA.C07.01	1.3732	1	0.26472	Negative
KRGDGTPHPY	HKU1	Orf1ab	HLA.A01.01	1.2351	1	0.26472	Negative
KRLYMGFQGR	HKU1	Orf1ab	HLA.A03.01	0.9576	1	0.25568	Negative
KRRADFACKF	HKU1	Orf1ab	HLA.C07.01	1.2005	1	0.1916	Negative
KRRADFACKF	HKU1	Orf1ab	HLA.C07.02	1.8572	1	0.1916	Negative
KRTNLEVYNK	HKU1	Orf1ab	HLA.A03.01	0.7739	1	0.15928	Negative
KRYFKGCETF	HKU1	Orf1ab	HLA.C07.02	0.4695	1	0.2376	Negative
KRYFKGCETF	HKU1	Orf1ab	HLA.A24.02	0.1715	1	0.2376	Negative
KRYFKGCETF	HKU1	Orf1ab	HLA.C07.01	0.4356	1	0.2376	Negative
KRYVVHHLSM	HKU1	Orf1ab	HLA.C07.01	0.5232	1	0.1692	Negative
KRYVVHHLSM	HKU1	Orf1ab	HLA.C07.02	0.6506	1	0.1692	Negative
KSAGYPFNKF	HKU1	Orf1ab	HLA.A03.01	1.9168	1	0.30688	Negative
KSDIHLPAYA	HKU1	Orf1ab	HLA.A01.01	1.2128	1	0.21456	Negative
KSELTNGVYY	HKU1	Orf1ab	HLA.A03.01	1.7398	1	0.23088	Negative
KSELTNGVYY	HKU1	Orf1ab	HLA.A01.01	0.1302	1	0.23088	Negative
KSLNLSCVSK	HKU1	Orf1ab	HLA.A03.01	0.4514	1	0.25376	Negative
KSPLHSLGGF	HKU1	Orf1ab	HLA.B07.02	1.5313	1	0.45488	Positive
KTDLFNGYKI	HKU1	Orf1ab	HLA.A01.01	1.8144	1	0.13104	Negative
KTDSVLLIER	HKU1	Orf1ab	HLA.A03.01	1.5491	1	0.28328	Negative
KTSKYGLGFK	HKU1	Orf1ab	HLA.A03.01	0.1094	1	0.272	Negative
KVCSEFEVEK	HKU1	Orf1ab	HLA.A03.01	0.5899	1	0.23352	Negative
KVDGVYTNFK	HKU1	Orf1ab	HLA.A03.01	0.088	1	0.18728	Negative
KVEFWFAMRK	HKU1	Orf1ab	HLA.A03.01	0.2508	1	0.3376	Negative
KVIGGLHLLI	HKU1	Orf1ab	HLA.A02.01	1.2943	1	0.39976	Positive
KVKPPLNKNY	HKU1	Orf1ab	HLA.A03.01	0.7051	1	0.18712	Negative
KVLDTFVGCV	HKU1	Orf1ab	HLA.A02.01	0.7274	1	0.3516	Negative
KVLRHGFHVL	HKU1	Orf1ab	HLA.B07.02	1.5369	1	0.3652	Positive
KVMFDLDSTF	HKU1	Orf1ab	HLA.A24.02	1.4437	1	0.2932	Negative
KVVDNVYVTY	HKU1	Orf1ab	HLA.A01.01	0.1893	1	0.13408	Negative
KVVDNVYVTY	HKU1	Orf1ab	HLA.A03.01	0.5916	1	0.13408	Negative
KVVNINVDFK	HKU1	Orf1ab	HLA.A03.01	0.1283	1	0.2848	Negative
KVVPNLYVVV	HKU1	Orf1ab	HLA.A02.01	1.9576	1	0.2712	Negative
KVYFKGQTTH	HKU1	Orf1ab	HLA.A03.01	0.4424	1	0.18056	Negative
KWAPEFRWLL	HKU1	Orf1ab	HLA.A24.02	0.2292	1	0.42568	Positive
KWAPEFRWLL	HKU1	Orf1ab	HLA.C04.01	1.7575	1	0.42568	Positive
KWDIVRIRIV	HKU1	Orf1ab	HLA.C04.01	1.96	1	0.32272	Negative
KWSVVVNGPF	HKU1	Orf1ab	HLA.A24.02	0.7237	1	0.332	Negative
KWTEVDDYVL	HKU1	Orf1ab	HLA.A24.02	1.0573	1	0.1524	Negative
KYFECPNSIY	HKU1	Orf1ab	HLA.C07.01	1.4841	1	0.23096	Negative
KYFECPNSIY	HKU1	Orf1ab	HLA.A24.02	1.0422	1	0.23096	Negative
KYFECPNSIY	HKU1	Orf1ab	HLA.C07.02	0.8198	1	0.23096	Negative
KYFKYWGMKY	HKU1	Orf1ab	HLA.C07.02	0.86	1	0.32344	Negative
KYFKYWGMKY	HKU1	Orf1ab	HLA.A24.02	1.2982	1	0.32344	Negative
KYFKYWGMKY	HKU1	Orf1ab	HLA.C07.01	1.605	1	0.32344	Negative
KYGLEDYAFD	HKU1	Orf1ab	HLA.A24.02	1.6017	1	0.23592	Negative
KYLNVPLERV	HKU1	Orf1ab	HLA.A02.01	1.9877	1	0.26248	Negative
KYLNVPLERV	HKU1	Orf1ab	HLA.A24.02	0.7291	1	0.26248	Negative
KYNLPTMVDI	HKU1	Orf1ab	HLA.A24.02	0.7109	1	0.32464	Negative
KYSQKAYALL	HKU1	Orf1ab	HLA.A24.02	0.3183	1	0.23296	Negative
KYVFTTINAL	HKU1	Orf1ab	HLA.C07.02	1.3639	1	0.23824	Negative
KYVFTTINAL	HKU1	Orf1ab	HLA.A24.02	0.6561	1	0.23824	Negative
KYVLSVSPYV	HKU1	Orf1ab	HLA.A24.02	1.2747	1	0.334	Negative
KYVLSVSPYV	HKU1	Orf1ab	HLA.A02.01	1.7957	1	0.334	Negative
LAIDAYPLVH	HKU1	Orf1ab	HLA.A01.01	1.7722	1	0.37432	Positive
LAIENMWLSY	HKU1	Orf1ab	HLA.A01.01	0.6457	1	0.39032	Positive
LAKTDLFNGY	HKU1	Orf1ab	HLA.A01.01	1.5978	1	0.19672	Negative
LAPSDVYQQL	HKU1	Orf1ab	HLA.B07.02	0.6163	1	0.28208	Negative
LCDCGFVMQY	HKU1	Orf1ab	HLA.A01.01	0.6068	1	0.34344	Negative
LCFANKFFQF	HKU1	Orf1ab	HLA.A24.02	0.5869	1	0.25472	Negative
LDGLIPRSYY	HKU1	Orf1ab	HLA.A01.01	1.6977	1	0.30456	Negative
LDLSDSVVFI	HKU1	Orf1ab	HLA.A02.01	0.7783	1	0.30664	Negative
LEDYAFDHIV	HKU1	Orf1ab	HLA.B40.01	1.8196	1	0.1596	Negative
LESYNIVTTA	HKU1	Orf1ab	HLA.B40.01	1.5861	1	0.18992	Negative
LEYPIISNEV	HKU1	Orf1ab	HLA.B40.01	0.5818	1	0.19136	Negative
LFAERDCYTF	HKU1	Orf1ab	HLA.A24.02	0.2857	1	0.20968	Negative
LFAERDCYTF	HKU1	Orf1ab	HLA.C04.01	1.3214	1	0.20968	Negative
LFCLIGLQLF	HKU1	Orf1ab	HLA.A24.02	1.3683	1	0.51184	Positive
LFDDNFCAFC	HKU1	Orf1ab	HLA.C04.01	0.9951	1	0.34592	Negative
LFDEAGDEAM	HKU1	Orf1ab	HLA.C04.01	0.074	1	0.2724	Negative
LFDGRDTGAL	HKU1	Orf1ab	HLA.C04.01	0.1289	1	0.42416	Positive
LFDYVSLVKL	HKU1	Orf1ab	HLA.C04.01	0.2149	1	0.20472	Negative
LFESLNFITL	HKU1	Orf1ab	HLA.B40.01	0.7006	1	0.27672	Negative
LFESLNFITL	HKU1	Orf1ab	HLA.C04.01	0.6702	1	0.27672	Negative
LFRRKKKSNL	HKU1	Orf1ab	HLA.B08.01	1.2074	1	0.36336	Positive
LFTTWLPDLF	HKU1	Orf1ab	HLA.A24.02	1.0928	1	0.47416	Positive
LFVDINNLLH	HKU1	Orf1ab	HLA.A01.01	1.0103	1	0.33672	Negative
LFVDQYGCDY	HKU1	Orf1ab	HLA.A01.01	0.3393	1	0.29304	Negative
LFVNDSYRQF	HKU1	Orf1ab	HLA.C04.01	1.6561	1	0.20328	Negative
LFVNDSYRQF	HKU1	Orf1ab	HLA.A24.02	0.3659	1	0.20328	Negative
LFYDRDGQRV	HKU1	Orf1ab	HLA.C04.01	1.0677	1	0.18104	Negative
LGPIFNRALL	HKU1	Orf1ab	HLA.B07.02	0.6196	1	0.41464	Positive
LHFTNDKTIF	HKU1	Orf1ab	HLA.A24.02	1.9989	1	0.19352	Negative
LICSNTPLSK	HKU1	Orf1ab	HLA.A03.01	0.4149	1	0.37072	Positive
LIVDIQQWGY	HKU1	Orf1ab	HLA.A01.01	0.2026	1	0.39472	Positive
LKLFAAETQK	HKU1	Orf1ab	HLA.A03.01	0.3299	1	0.31808	Negative
LLAKKIDVLL	HKU1	Orf1ab	HLA.A02.01	0.8419	1	0.29016	Negative
LLAYYNFLTV	HKU1	Orf1ab	HLA.A02.01	1.7559	1	0.3064	Negative
LLDDFVSIVK	HKU1	Orf1ab	HLA.A03.01	0.9974	1	0.30976	Negative
LLDGLIPRSY	HKU1	Orf1ab	HLA.A01.01	0.1268	1	0.33568	Negative
LLDLSDSVVF	HKU1	Orf1ab	HLA.A01.01	1.4674	1	0.3664	Positive
LLDLSDSVVF	HKU1	Orf1ab	HLA.C04.01	1.5684	1	0.3664	Positive
LLFVLEVVYK	HKU1	Orf1ab	HLA.A03.01	1.3949	1	0.2456	Negative
LLGIGGVPVI	HKU1	Orf1ab	HLA.A02.01	0.7637	1	0.52248	Positive
LLIERFVSLA	HKU1	Orf1ab	HLA.A02.01	1.6222	1	0.38296	Positive
LLIGLFRRKK	HKU1	Orf1ab	HLA.A03.01	1.5494	1	0.34656	Negative
LLKNIDLFVK	HKU1	Orf1ab	HLA.A03.01	0.7439	1	0.2644	Negative
LLLDDFVSIV	HKU1	Orf1ab	HLA.A02.01	0.1057	1	0.34296	Negative
LLLECVTVDV	HKU1	Orf1ab	HLA.A02.01	1.2178	1	0.39384	Positive
LLLNRGDYNM	HKU1	Orf1ab	HLA.A02.01	1.6429	1	0.23936	Negative
LLLYAADPAM	HKU1	Orf1ab	HLA.A02.01	1.9835	1	0.38064	Positive
LLSADAIVLK	HKU1	Orf1ab	HLA.A03.01	0.3093	1	0.33312	Negative
LLSKMTSLPK	HKU1	Orf1ab	HLA.A03.01	1.0874	1	0.2652	Negative
LLTVDGVNFK	HKU1	Orf1ab	HLA.A03.01	0.5866	1	0.2932	Negative
LLVDKKLITT	HKU1	Orf1ab	HLA.A02.01	1.4209	1	0.27424	Negative
LLVMQKLPFK	HKU1	Orf1ab	HLA.A03.01	1.1064	1	0.33896	Negative
LLYQLLNGLF	HKU1	Orf1ab	HLA.A24.02	1.1409	1	0.34224	Negative
LMPHKLKIQV	HKU1	Orf1ab	HLA.B07.02	1.7481	1	0.28624	Negative
LNGLDALFFY	HKU1	Orf1ab	HLA.A01.01	1.7995	1	0.34728	Negative
LNICEPVLTY	HKU1	Orf1ab	HLA.A01.01	1.8431	1	0.32776	Negative
LNRGDYNMLL	HKU1	Orf1ab	HLA.C07.01	1.3507	1	0.28144	Negative
LPAYASFKVI	HKU1	Orf1ab	HLA.B07.02	0.9593	1	0.30232	Negative
LPDDVVAANM	HKU1	Orf1ab	HLA.C04.01	1.8234	1	0.3676	Positive
LPDDVVAANM	HKU1	Orf1ab	HLA.B07.02	0.5757	1	0.3676	Positive
LPFKFKDLAI	HKU1	Orf1ab	HLA.B07.02	0.7808	1	0.29304	Negative
LPFVEYKVTV	HKU1	Orf1ab	HLA.B07.02	1.3896	1	0.238	Negative
LPNISVFPIF	HKU1	Orf1ab	HLA.B07.02	1.0888	1	0.396	Positive
LPQGGFVADF	HKU1	Orf1ab	HLA.B07.02	0.2253	1	0.40032	Positive
LPRLHCTTNL	HKU1	Orf1ab	HLA.B08.01	0.9615	1	0.4396	Positive
LPRLHCTTNL	HKU1	Orf1ab	HLA.B07.02	0.2101	1	0.4396	Positive
LPTMVDIKQL	HKU1	Orf1ab	HLA.B07.02	0.9389	1	0.28648	Negative
LPVKDYVQTV	HKU1	Orf1ab	HLA.B07.02	1.2321	1	0.17608	Negative
LPYPDPSRIL	HKU1	Orf1ab	HLA.C04.01	1.2649	1	0.37392	Positive
LPYPDPSRIL	HKU1	Orf1ab	HLA.B07.02	0.1226	1	0.37392	Positive
LPYPDPSRIL	HKU1	Orf1ab	HLA.A24.02	0.8051	1	0.37392	Positive
LQYDSSIHSY	HKU1	Orf1ab	HLA.C07.01	1.7325	1	0.17952	Negative
LQYDSSIHSY	HKU1	Orf1ab	HLA.A03.01	1.7213	1	0.17952	Negative
LQYDSSIHSY	HKU1	Orf1ab	HLA.C07.02	1.6261	1	0.17952	Negative
LQYDSSIHSY	HKU1	Orf1ab	HLA.C04.01	0.395	1	0.17952	Negative
LQYDSSIHSY	HKU1	Orf1ab	HLA.A01.01	0.2735	1	0.17952	Negative
LQYDSSIHSY	HKU1	Orf1ab	HLA.A24.02	1.8751	1	0.17952	Negative
LRDDNQTLLV	HKU1	Orf1ab	HLA.C07.01	1.5723	1	0.34176	Negative
LRDDNQTLLV	HKU1	Orf1ab	HLA.C04.01	1.968	1	0.34176	Negative
LRFYIVVTAM	HKU1	Orf1ab	HLA.C07.01	0.8907	1	0.31392	Negative
LRFYIVVTAM	HKU1	Orf1ab	HLA.C07.02	1.5876	1	0.31392	Negative
LRHGFHVLHF	HKU1	Orf1ab	HLA.C07.02	0.6238	1	0.34672	Negative
LRHGFHVLHF	HKU1	Orf1ab	HLA.C07.01	0.372	1	0.34672	Negative
LSADAIVLKL	HKU1	Orf1ab	HLA.A01.01	1.9976	1	0.38296	Positive
LSDDGVVCYN	HKU1	Orf1ab	HLA.A01.01	0.2575	1	0.2232	Negative
LSDVDGLKYT	HKU1	Orf1ab	HLA.A01.01	0.1527	1	0.16336	Negative
LSFEEQNEIY	HKU1	Orf1ab	HLA.A01.01	0.092	1	0.20664	Negative
LSLGGSVAIK	HKU1	Orf1ab	HLA.A03.01	0.9058	1	0.39712	Positive
LSLVDVWDMY	HKU1	Orf1ab	HLA.A01.01	0.5233	1	0.36928	Positive
LSLYNKYRYY	HKU1	Orf1ab	HLA.A03.01	1.7292	1	0.24496	Negative
LSLYNKYRYY	HKU1	Orf1ab	HLA.A01.01	1.5055	1	0.24496	Negative
LSTDVQLRAF	HKU1	Orf1ab	HLA.A01.01	1.9823	1	0.29904	Negative
LSYFVPAVNF	HKU1	Orf1ab	HLA.A24.02	0.257	1	0.37336	Positive
LSYLFIGYIL	HKU1	Orf1ab	HLA.A24.02	1.6024	1	0.3164	Negative
LTADLQHKLK	HKU1	Orf1ab	HLA.A03.01	1.1389	1	0.23096	Negative
LTANVGRVIK	HKU1	Orf1ab	HLA.A03.01	0.7801	1	0.3928	Positive
LTDISVDSNW	HKU1	Orf1ab	HLA.A01.01	0.9543	1	0.21144	Negative
LTGDSVKFVY	HKU1	Orf1ab	HLA.A01.01	0.0431	1	0.1692	Negative
LTLDGYSKLF	HKU1	Orf1ab	HLA.A01.01	0.7019	1	0.2112	Negative
LTLDNQDLYG	HKU1	Orf1ab	HLA.A01.01	0.9123	1	0.37032	Positive
LTYFNKPSFK	HKU1	Orf1ab	HLA.A03.01	0.1151	1	0.18816	Negative
LTYLLGVVDK	HKU1	Orf1ab	HLA.A03.01	1.1416	1	0.236	Negative
LVDNDLNPFV	HKU1	Orf1ab	HLA.A02.01	1.5424	1	0.35616	Negative
LVDNDLNPFV	HKU1	Orf1ab	HLA.A01.01	1.7207	1	0.35616	Negative
LVEVGLVGVL	HKU1	Orf1ab	HLA.B40.01	0.6979	1	0.43648	Positive
LVFQNNVANY	HKU1	Orf1ab	HLA.A01.01	1.3453	1	0.24128	Negative
LVFYYLIKLK	HKU1	Orf1ab	HLA.A03.01	1.6527	1	0.21312	Negative
LVIGYSLYTV	HKU1	Orf1ab	HLA.A02.01	1.8455	1	0.2936	Negative
LVKIDGDYVY	HKU1	Orf1ab	HLA.A01.01	0.7773	1	0.2176	Negative
LVKSPTVREY	HKU1	Orf1ab	HLA.A03.01	1.8478	1	0.20272	Negative
LVKSPTVREY	HKU1	Orf1ab	HLA.A01.01	1.2405	1	0.20272	Negative
LVMNGMVFGL	HKU1	Orf1ab	HLA.A02.01	1.9948	1	0.5396	Positive
LVNKFYTFFK	HKU1	Orf1ab	HLA.A03.01	1.031	1	0.18272	Negative
LVPQENYASI	HKU1	Orf1ab	HLA.B07.02	1.4612	1	0.32624	Negative
LVQYDFTDYK	HKU1	Orf1ab	HLA.A03.01	0.5209	1	0.20064	Negative
LVYDNKLKAK	HKU1	Orf1ab	HLA.A03.01	0.1014	1	0.21416	Negative
LVYSGVVGCK	HKU1	Orf1ab	HLA.A03.01	0.0847	1	0.33928	Negative
LVYSLIERGK	HKU1	Orf1ab	HLA.A03.01	0.8186	1	0.19168	Negative
LWDYVKDSLF	HKU1	Orf1ab	HLA.C04.01	0.1989	1	0.20472	Negative
LWDYVKDSLF	HKU1	Orf1ab	HLA.A24.02	0.6747	1	0.20472	Negative
LWNYGKPINL	HKU1	Orf1ab	HLA.A24.02	1.119	1	0.26416	Negative
LWNYGKPINL	HKU1	Orf1ab	HLA.C04.01	1.4871	1	0.26416	Negative
LYAADPAMHV	HKU1	Orf1ab	HLA.C04.01	1.5442	1	0.39152	Positive
LYAADPAMHV	HKU1	Orf1ab	HLA.A24.02	1.2941	1	0.39152	Positive
LYFIKGCNTL	HKU1	Orf1ab	HLA.C07.02	1.083	1	0.20648	Negative
LYFIKGCNTL	HKU1	Orf1ab	HLA.A24.02	0.5978	1	0.20648	Negative
LYFPSEISVI	HKU1	Orf1ab	HLA.A24.02	0.5678	1	0.25328	Negative
LYIEESDLII	HKU1	Orf1ab	HLA.A24.02	0.7745	1	0.35768	Negative
LYINVIFSDF	HKU1	Orf1ab	HLA.A24.02	0.22	1	0.22976	Negative
LYKLMSCFAF	HKU1	Orf1ab	HLA.A24.02	1.6664	1	0.28336	Negative
LYLKNLTQTF	HKU1	Orf1ab	HLA.C07.02	1.1293	1	0.18832	Negative
LYLKNLTQTF	HKU1	Orf1ab	HLA.A24.02	0.0461	1	0.18832	Negative
LYMGFQGRQI	HKU1	Orf1ab	HLA.A24.02	0.9493	1	0.36216	Positive
LYNDLGTQIL	HKU1	Orf1ab	HLA.A24.02	0.4716	1	0.24488	Negative
LYNDLGTQIL	HKU1	Orf1ab	HLA.C04.01	0.1086	1	0.24488	Negative
LYNDLGTQIL	HKU1	Orf1ab	HLA.C07.02	0.9699	1	0.24488	Negative
LYTVWFYPLF	HKU1	Orf1ab	HLA.A24.02	0.6931	1	0.39832	Positive
LYYKVNCCRF	HKU1	Orf1ab	HLA.A24.02	1.0259	1	0.2424	Negative
MADLALTNMY	HKU1	Orf1ab	HLA.A01.01	0.0332	1	0.3504	Negative
MDDFSIKSIY	HKU1	Orf1ab	HLA.A01.01	0.3444	1	0.11224	Negative
MDDNLFIAKY	HKU1	Orf1ab	HLA.A01.01	0.2941	1	0.1628	Negative
MDEDIGSTMF	HKU1	Orf1ab	HLA.B40.01	0.7615	1	0.22	Negative
MDEDIGSTMF	HKU1	Orf1ab	HLA.A01.01	1.5978	1	0.22	Negative
MDRVSVATFY	HKU1	Orf1ab	HLA.C07.01	0.8409	1	0.21432	Negative
MDRVSVATFY	HKU1	Orf1ab	HLA.C07.02	1.7119	1	0.21432	Negative
MDRVSVATFY	HKU1	Orf1ab	HLA.A01.01	1.3166	1	0.21432	Negative
MEIPSLMTVK	HKU1	Orf1ab	HLA.B40.01	1.5473	1	0.39256	Positive
MESQISTKEV	HKU1	Orf1ab	HLA.B40.01	1.1953	1	0.08488	Negative
MFDVYVDTFM	HKU1	Orf1ab	HLA.C04.01	0.1321	1	0.34048	Negative
MFLVGRIVTL	HKU1	Orf1ab	HLA.A02.01	0.8565	1	0.45856	Positive
MFLVGRIVTL	HKU1	Orf1ab	HLA.A24.02	1.8944	1	0.45856	Positive
MFLVGRIVTL	HKU1	Orf1ab	HLA.B08.01	1.4162	1	0.45856	Positive
MFMGVGVGHY	HKU1	Orf1ab	HLA.A01.01	1.8218	1	0.40216	Positive
MGLFRSYKTK	HKU1	Orf1ab	HLA.A03.01	1.1392	1	0.2248	Negative
MIKGPQRADL	HKU1	Orf1ab	HLA.B07.02	1.1242	1	0.28584	Negative
MIKGPQRADL	HKU1	Orf1ab	HLA.B08.01	1.5458	1	0.28584	Negative
MLCDHAGTGM	HKU1	Orf1ab	HLA.A01.01	1.377	1	0.44528	Positive
MLCNRYNLCY	HKU1	Orf1ab	HLA.A01.01	1.6928	1	0.39504	Positive
MLDTYAAIDF	HKU1	Orf1ab	HLA.A01.01	1.4358	1	0.35608	Negative
MLDTYAAIDF	HKU1	Orf1ab	HLA.C04.01	1.9975	1	0.35608	Negative
MLHGGGVAKA	HKU1	Orf1ab	HLA.A03.01	1.4266	1	0.39328	Positive
MLHGGGVAKA	HKU1	Orf1ab	HLA.A02.01	1.9293	1	0.39328	Positive
MLLKNIDLFV	HKU1	Orf1ab	HLA.A02.01	0.6231	1	0.28	Negative
MLLVKHKHFY	HKU1	Orf1ab	HLA.A01.01	1.872	1	0.23152	Negative
MLPAFVLLRF	HKU1	Orf1ab	HLA.A24.02	1.1193	1	0.556	Positive
MLVKIDGDYV	HKU1	Orf1ab	HLA.A02.01	1.3611	1	0.19264	Negative
MMNVAKYTQL	HKU1	Orf1ab	HLA.B08.01	1.0069	1	0.27184	Negative
MNCNIPTQCY	HKU1	Orf1ab	HLA.A01.01	1.8834	1	0.30632	Negative
MNEPDYSALL	HKU1	Orf1ab	HLA.B40.01	1.0088	1	0.22112	Negative
MNLDVDTHRY	HKU1	Orf1ab	HLA.A01.01	0.0274	1	0.1416	Negative
MNLKYAISAK	HKU1	Orf1ab	HLA.A03.01	0.8739	1	0.21176	Negative
MPGTFCGRDL	HKU1	Orf1ab	HLA.B07.02	1.0211	1	0.42008	Positive
MPHKLKIQVV	HKU1	Orf1ab	HLA.B08.01	0.4975	1	0.29392	Negative
MPHKLKIQVV	HKU1	Orf1ab	HLA.B07.02	0.679	1	0.29392	Negative
MPMGVYNYKI	HKU1	Orf1ab	HLA.B07.02	0.8981	1	0.31376	Negative
MPMLTMCHVL	HKU1	Orf1ab	HLA.B07.02	0.5372	1	0.47264	Positive
MPVLKTINGL	HKU1	Orf1ab	HLA.B07.02	0.3946	1	0.34272	Negative
MPVLKTINGL	HKU1	Orf1ab	HLA.B08.01	1.3841	1	0.34272	Negative
MQLFESLNFI	HKU1	Orf1ab	HLA.A02.01	0.827	1	0.33184	Negative
MQNNELMPHK	HKU1	Orf1ab	HLA.A03.01	1.4776	1	0.28736	Negative
MRKDGDDVIF	HKU1	Orf1ab	HLA.C07.01	0.469	1	0.24088	Negative
MRKDGDDVIF	HKU1	Orf1ab	HLA.C07.02	0.8315	1	0.24088	Negative
MSSFELPQLY	HKU1	Orf1ab	HLA.A01.01	0.113	1	0.27464	Negative
MTHMDDFSIK	HKU1	Orf1ab	HLA.A03.01	0.9043	1	0.23608	Negative
MVDIKQLLFV	HKU1	Orf1ab	HLA.A01.01	1.9876	1	0.29968	Negative
MVRKLDNQAL	HKU1	Orf1ab	HLA.B07.02	0.9512	1	0.24464	Negative
MVRKLDNQAL	HKU1	Orf1ab	HLA.B08.01	1.49	1	0.24464	Negative
MYDPLTKNIG	HKU1	Orf1ab	HLA.C04.01	1.8232	1	0.14016	Negative
MYGAIMPFWF	HKU1	Orf1ab	HLA.A24.02	0.2449	1	0.46792	Positive
MYIIPVLCTL	HKU1	Orf1ab	HLA.A24.02	0.4755	1	0.29096	Negative
MYIIPVLCTL	HKU1	Orf1ab	HLA.C07.02	1.185	1	0.29096	Negative
MYLTGCDYVV	HKU1	Orf1ab	HLA.A24.02	1.9552	1	0.32824	Negative
MYMGKCGDKF	HKU1	Orf1ab	HLA.C07.02	1.6473	1	0.24168	Negative
MYMGKCGDKF	HKU1	Orf1ab	HLA.A24.02	0.1554	1	0.24168	Negative
NAAITDYNYY	HKU1	Orf1ab	HLA.A01.01	0.5933	1	0.31696	Negative
NDVRDYLLSK	HKU1	Orf1ab	HLA.A03.01	1.0097	1	0.1448	Negative
NECAQVLSEI	HKU1	Orf1ab	HLA.B40.01	1.375	1	0.3468	Negative
NELMPHKLKI	HKU1	Orf1ab	HLA.B40.01	1.1288	1	0.27984	Negative
NENLAVNLNI	HKU1	Orf1ab	HLA.B40.01	1.2225	1	0.3316	Negative
NFKDGLCMFW	HKU1	Orf1ab	HLA.A24.02	1.1581	1	0.36632	Positive
NFNQDFYEFV	HKU1	Orf1ab	HLA.A24.02	1.9949	1	0.2344	Negative
NFTYVYEVFY	HKU1	Orf1ab	HLA.A01.01	1.2113	1	0.27584	Negative
NGLRPPRNSF	HKU1	Orf1ab	HLA.B07.02	1.2796	1	0.42912	Positive
NGLRPPRNSF	HKU1	Orf1ab	HLA.B08.01	0.6575	1	0.42912	Positive
NHDSFNLYGY	HKU1	Orf1ab	HLA.C04.01	1.6242	1	0.2028	Negative
NHDSFNLYGY	HKU1	Orf1ab	HLA.A01.01	0.9558	1	0.2028	Negative
NHNNGNDVLY	HKU1	Orf1ab	HLA.A01.01	1.3894	1	0.2392	Negative
NISVFQQVLY	HKU1	Orf1ab	HLA.A01.01	0.8935	1	0.27288	Negative
NIYKKLGPIF	HKU1	Orf1ab	HLA.A24.02	0.5978	1	0.22352	Negative
NKLDKFFVVK	HKU1	Orf1ab	HLA.A03.01	1.5312	1	0.21304	Negative
NKLNENVVYL	HKU1	Orf1ab	HLA.A02.01	0.3839	1	0.18816	Negative
NLCYDIGNPK	HKU1	Orf1ab	HLA.A03.01	0.6408	1	0.26792	Negative
NLDVDTHRYR	HKU1	Orf1ab	HLA.A01.01	0.4696	1	0.13968	Negative
NLKPMPFFYY	HKU1	Orf1ab	HLA.A01.01	0.9843	1	0.29264	Negative
NLKPMPFFYY	HKU1	Orf1ab	HLA.A03.01	1.718	1	0.29264	Negative
NLLIQEFLQY	HKU1	Orf1ab	HLA.A01.01	1.8859	1	0.34904	Negative
NLPGCNGGSL	HKU1	Orf1ab	HLA.B07.02	1.7993	1	0.3692	Positive
NLSLADISAV	HKU1	Orf1ab	HLA.A02.01	0.97	1	0.39608	Positive
NLYGYSVTPF	HKU1	Orf1ab	HLA.A24.02	1.3274	1	0.40064	Positive
NMASFVEYEV	HKU1	Orf1ab	HLA.A02.01	1.1001	1	0.2804	Negative
NMMDGFSCPL	HKU1	Orf1ab	HLA.A02.01	1.6102	1	0.39904	Positive
NMNEPDYSAL	HKU1	Orf1ab	HLA.A02.01	1.4448	1	0.19376	Negative
NPAAVDTKCL	HKU1	Orf1ab	HLA.B07.02	0.8915	1	0.29856	Negative
NPTDASHYVV	HKU1	Orf1ab	HLA.B07.02	1.6088	1	0.268	Negative
NPVWNSAVFI	HKU1	Orf1ab	HLA.B07.02	1.928	1	0.39312	Positive
NPYTPKYTFG	HKU1	Orf1ab	HLA.B07.02	1.1047	1	0.24136	Negative
NRALLNTVIF	HKU1	Orf1ab	HLA.C07.02	1.5711	1	0.44616	Positive
NRALLNTVIF	HKU1	Orf1ab	HLA.C07.01	1.0901	1	0.44616	Positive
NRYLSLYNKY	HKU1	Orf1ab	HLA.C07.01	1.1449	1	0.17736	Negative
NRYLSLYNKY	HKU1	Orf1ab	HLA.C07.02	1.7755	1	0.17736	Negative
NRYNEVANAV	HKU1	Orf1ab	HLA.C07.01	0.928	1	0.15672	Negative
NSDYASKGYI	HKU1	Orf1ab	HLA.A01.01	1.0178	1	0.15776	Negative
NSSWVLNNDY	HKU1	Orf1ab	HLA.A01.01	0.6356	1	0.1844	Negative
NSTTWNGGAY	HKU1	Orf1ab	HLA.A01.01	0.6719	1	0.35464	Negative
NTNRAGIGLY	HKU1	Orf1ab	HLA.A01.01	0.1193	1	0.33816	Negative
NVDFKDFQFM	HKU1	Orf1ab	HLA.A01.01	1.5266	1	0.21024	Negative
NVDLPFVEYK	HKU1	Orf1ab	HLA.A01.01	0.7014	1	0.13928	Negative
NVDLPFVEYK	HKU1	Orf1ab	HLA.A03.01	1.3846	1	0.13928	Negative
NVSKDGFFTY	HKU1	Orf1ab	HLA.A01.01	0.408	1	0.156	Negative
NVYRTDYVDY	HKU1	Orf1ab	HLA.A01.01	1.8659	1	0.20496	Negative
NWLSVNIFYF	HKU1	Orf1ab	HLA.A24.02	0.245	1	0.30896	Negative
NYASIRFSSV	HKU1	Orf1ab	HLA.A24.02	1.8983	1	0.25792	Negative
NYDKSAGYPF	HKU1	Orf1ab	HLA.C04.01	0.2174	1	0.21488	Negative
NYDKSAGYPF	HKU1	Orf1ab	HLA.A24.02	0.3504	1	0.21488	Negative
NYFLDDVEMV	HKU1	Orf1ab	HLA.A24.02	1.8215	1	0.14144	Negative
NYLGKSSFEI	HKU1	Orf1ab	HLA.A24.02	0.8385	1	0.18472	Negative
NYLVVYKEGF	HKU1	Orf1ab	HLA.A24.02	0.4649	1	0.17832	Negative
NYNNLVPTYL	HKU1	Orf1ab	HLA.C04.01	0.5947	1	0.27952	Negative
NYNNLVPTYL	HKU1	Orf1ab	HLA.C07.02	0.8942	1	0.27952	Negative
NYNNLVPTYL	HKU1	Orf1ab	HLA.C07.01	1.8518	1	0.27952	Negative
NYNNLVPTYL	HKU1	Orf1ab	HLA.A24.02	0.391	1	0.27952	Negative
NYVFTGYHFT	HKU1	Orf1ab	HLA.A24.02	0.7676	1	0.27024	Negative
NYYKYNLPTM	HKU1	Orf1ab	HLA.A24.02	0.5086	1	0.25376	Negative
NYYKYNLPTM	HKU1	Orf1ab	HLA.C07.02	0.5016	1	0.25376	Negative
NYYKYNLPTM	HKU1	Orf1ab	HLA.C07.01	1.6858	1	0.25376	Negative
PASQVIVNNY	HKU1	Orf1ab	HLA.A01.01	1.6101	1	0.24336	Negative
PFVEYKVTVW	HKU1	Orf1ab	HLA.A24.02	1.029	1	0.22696	Negative
PFVSDSLVTY	HKU1	Orf1ab	HLA.A01.01	1.4371	1	0.26376	Negative
PGYSMPVLYK	HKU1	Orf1ab	HLA.A03.01	1.9956	1	0.34064	Negative
PHEFCSQHTM	HKU1	Orf1ab	HLA.B40.01	1.6231	1	0.26024	Negative
PIFVGRIVMW	HKU1	Orf1ab	HLA.A24.02	1.716	1	0.42344	Positive
PILTTPFSLK	HKU1	Orf1ab	HLA.A03.01	1.1514	1	0.37664	Positive
PLERVSLWNY	HKU1	Orf1ab	HLA.A01.01	0.688	1	0.33	Negative
PPRNSFEAIL	HKU1	Orf1ab	HLA.B07.02	1.1911	1	0.35168	Negative
PSEISVIMHL	HKU1	Orf1ab	HLA.B40.01	0.5125	1	0.43328	Positive
PSFLAVDDKY	HKU1	Orf1ab	HLA.A01.01	1.0039	1	0.19616	Negative
PSYVHKWFQF	HKU1	Orf1ab	HLA.A24.02	0.6115	1	0.17688	Negative
PTLTQMNLKY	HKU1	Orf1ab	HLA.A01.01	0.6178	1	0.34744	Negative
PVNPTDASHY	HKU1	Orf1ab	HLA.A01.01	0.8092	1	0.2328	Negative
PYRDAQVVQL	HKU1	Orf1ab	HLA.A24.02	0.734	1	0.28192	Negative
PYRDAQVVQL	HKU1	Orf1ab	HLA.C04.01	0.9987	1	0.28192	Negative
PYRDAQVVQL	HKU1	Orf1ab	HLA.C07.01	1.1674	1	0.28192	Negative
QAMESVGFVY	HKU1	Orf1ab	HLA.A01.01	0.2629	1	0.37768	Positive
QATNDWKPGY	HKU1	Orf1ab	HLA.A01.01	0.6641	1	0.2104	Negative
QEFLQYDSSI	HKU1	Orf1ab	HLA.B40.01	0.6984	1	0.15856	Negative
QEIVSDREVI	HKU1	Orf1ab	HLA.B40.01	0.7676	1	0.19712	Negative
QESRVGVDAV	HKU1	Orf1ab	HLA.B40.01	0.9324	1	0.27472	Negative
QEVSDMCLKM	HKU1	Orf1ab	HLA.B40.01	1.1414	1	0.26784	Negative
QEWHVQSNLI	HKU1	Orf1ab	HLA.B40.01	1.1116	1	0.32392	Negative
QFDINAYANW	HKU1	Orf1ab	HLA.A24.02	0.664	1	0.30408	Negative
QFDINAYANW	HKU1	Orf1ab	HLA.C04.01	1.1464	1	0.30408	Negative
QFDQWYESTF	HKU1	Orf1ab	HLA.C04.01	0.1599	1	0.36328	Positive
QFDQWYESTF	HKU1	Orf1ab	HLA.A24.02	0.5777	1	0.36328	Positive
QGSEYDYVIY	HKU1	Orf1ab	HLA.A01.01	0.2106	1	0.23936	Negative
QHLHVASNSK	HKU1	Orf1ab	HLA.A03.01	1.6201	1	0.23232	Negative
QIDGKFVTKF	HKU1	Orf1ab	HLA.A01.01	1.7227	1	0.15872	Negative
QIFVDGVPFV	HKU1	Orf1ab	HLA.A02.01	0.1964	1	0.37808	Positive
QIQSKLTDVK	HKU1	Orf1ab	HLA.A03.01	1.7239	1	0.15472	Negative
QIYLISKFLK	HKU1	Orf1ab	HLA.A03.01	0.8713	1	0.20672	Negative
QKWDIVRIRI	HKU1	Orf1ab	HLA.C04.01	1.8763	1	0.23552	Negative
QLAGVKLQSK	HKU1	Orf1ab	HLA.A03.01	0.2552	1	0.376	Positive
QLEKACNIAK	HKU1	Orf1ab	HLA.A03.01	1.7407	1	0.17096	Negative
QLFYVYDVHK	HKU1	Orf1ab	HLA.A03.01	0.9729	1	0.17608	Negative
QLNDKLGFNV	HKU1	Orf1ab	HLA.A02.01	0.5331	1	0.2608	Negative
QLNDLVYSLI	HKU1	Orf1ab	HLA.A02.01	1.1604	1	0.21216	Negative
QLTADLQHKL	HKU1	Orf1ab	HLA.A02.01	1.3547	1	0.27664	Negative
QNPYTPKYTF	HKU1	Orf1ab	HLA.B07.02	0.2423	1	0.19264	Negative
QRADLNGVIV	HKU1	Orf1ab	HLA.C07.01	1.7777	1	0.35088	Negative
QRIDDDGNKL	HKU1	Orf1ab	HLA.C07.01	1.2087	1	0.18672	Negative
QSEFVNMASF	HKU1	Orf1ab	HLA.A01.01	1.8346	1	0.32512	Negative
QSEFVNMASF	HKU1	Orf1ab	HLA.B40.01	0.9593	1	0.32512	Negative
QSLYRPILLV	HKU1	Orf1ab	HLA.A02.01	1.594	1	0.27928	Negative
QTFRWSIFIK	HKU1	Orf1ab	HLA.A03.01	1.0115	1	0.2484	Negative
QTFTSMLTNY	HKU1	Orf1ab	HLA.A01.01	0.6472	1	0.2932	Negative
QTIATICGIK	HKU1	Orf1ab	HLA.A03.01	1.7649	1	0.40688	Positive
QTLLVPKIFK	HKU1	Orf1ab	HLA.A03.01	0.5424	1	0.2768	Negative
QTMLFSMVRK	HKU1	Orf1ab	HLA.A03.01	0.9617	1	0.31872	Negative
QTVNVIAWLY	HKU1	Orf1ab	HLA.A01.01	0.363	1	0.31608	Negative
QVFDKVVDNV	HKU1	Orf1ab	HLA.A02.01	0.9139	1	0.22888	Negative
QVPLGIKDPI	HKU1	Orf1ab	HLA.B07.02	1.8168	1	0.3152	Negative
QWLPSGSILV	HKU1	Orf1ab	HLA.A24.02	1.3724	1	0.46064	Positive
QWNCFNCHSF	HKU1	Orf1ab	HLA.A24.02	1.7167	1	0.39416	Positive
QWQEAWYEFR	HKU1	Orf1ab	HLA.A24.02	1.1462	1	0.3444	Negative
QYDSSIHSYF	HKU1	Orf1ab	HLA.C04.01	0.0527	1	0.18552	Negative
QYDSSIHSYF	HKU1	Orf1ab	HLA.A24.02	0.0755	1	0.18552	Negative
QYDSSIHSYF	HKU1	Orf1ab	HLA.C07.02	1.0265	1	0.18552	Negative
QYEVDRRVLF	HKU1	Orf1ab	HLA.C07.02	0.9763	1	0.1764	Negative
QYEVDRRVLF	HKU1	Orf1ab	HLA.C04.01	0.6955	1	0.1764	Negative
QYEVDRRVLF	HKU1	Orf1ab	HLA.A24.02	0.2036	1	0.1764	Negative
QYEVDRRVLF	HKU1	Orf1ab	HLA.B40.01	1.0234	1	0.1764	Negative
QYLNTTTLAV	HKU1	Orf1ab	HLA.A24.02	1.7799	1	0.37464	Positive
QYRGIKPVLF	HKU1	Orf1ab	HLA.C07.02	0.7908	1	0.29568	Negative
QYRGIKPVLF	HKU1	Orf1ab	HLA.C07.01	1.2611	1	0.29568	Negative
QYRGIKPVLF	HKU1	Orf1ab	HLA.A24.02	0.1004	1	0.29568	Negative
QYYCDNGKYY	HKU1	Orf1ab	HLA.C07.02	0.7092	1	0.2316	Negative
QYYCDNGKYY	HKU1	Orf1ab	HLA.C07.01	1.2873	1	0.2316	Negative
RAFDICNTNR	HKU1	Orf1ab	HLA.A03.01	0.9138	1	0.30192	Negative
RAIEFYGFLK	HKU1	Orf1ab	HLA.A03.01	0.5523	1	0.27744	Negative
RALLNTVIFA	HKU1	Orf1ab	HLA.A02.01	1.825	1	0.47168	Positive
RARTVAGVSI	HKU1	Orf1ab	HLA.B07.02	0.8569	1	0.38008	Positive
RCILGQEWHV	HKU1	Orf1ab	HLA.A02.01	1.9086	1	0.43936	Positive
RCPKEIVETV	HKU1	Orf1ab	HLA.B07.02	0.5383	1	0.27896	Negative
RDLFDLFYQF	HKU1	Orf1ab	HLA.A24.02	1.357	1	0.31392	Negative
REGVQLEKVL	HKU1	Orf1ab	HLA.B40.01	0.2855	1	0.22032	Negative
RENIGTNFPL	HKU1	Orf1ab	HLA.B40.01	0.1943	1	0.24224	Negative
RFDTRVLNKL	HKU1	Orf1ab	HLA.A24.02	1.93	1	0.20688	Negative
RFDTRVLNKL	HKU1	Orf1ab	HLA.C04.01	0.1223	1	0.20688	Negative
RFIKETIYWI	HKU1	Orf1ab	HLA.A24.02	1.1817	1	0.13488	Negative
RFNVAITRAK	HKU1	Orf1ab	HLA.A03.01	1.3198	1	0.28232	Negative
RFPDVISEGI	HKU1	Orf1ab	HLA.C04.01	0.6157	1	0.288	Negative
RFPDVISEGI	HKU1	Orf1ab	HLA.A24.02	0.5504	1	0.288	Negative
RFVSLAIDAY	HKU1	Orf1ab	HLA.A01.01	1.3343	1	0.3572	Negative
RFYIVVTAMY	HKU1	Orf1ab	HLA.A24.02	1.8725	1	0.29224	Negative
RIVRTRSMTY	HKU1	Orf1ab	HLA.A03.01	0.5853	1	0.2992	Negative
RIVSSLVLAR	HKU1	Orf1ab	HLA.A03.01	0.7669	1	0.3952	Positive
RKEIFVGDSL	HKU1	Orf1ab	HLA.B40.01	0.0682	1	0.21112	Negative
RLFYDRDGQR	HKU1	Orf1ab	HLA.A03.01	0.7758	1	0.18856	Negative
RLHCTTNLFK	HKU1	Orf1ab	HLA.A03.01	0.1373	1	0.26832	Negative
RLISLMGFKL	HKU1	Orf1ab	HLA.A02.01	1.269	1	0.36424	Positive
RLISLMGFKL	HKU1	Orf1ab	HLA.A03.01	1.5733	1	0.36424	Positive
RLLQRVMLKA	HKU1	Orf1ab	HLA.A03.01	0.7063	1	0.31384	Negative
RLQAGVATEY	HKU1	Orf1ab	HLA.A03.01	0.2531	1	0.34352	Negative
RLQAGVATEY	HKU1	Orf1ab	HLA.A01.01	0.9297	1	0.34352	Negative
RLSLKDLLLY	HKU1	Orf1ab	HLA.A03.01	0.774	1	0.23632	Negative
RLSLKDLLLY	HKU1	Orf1ab	HLA.A01.01	0.7308	1	0.23632	Negative
RLSMIKGPQR	HKU1	Orf1ab	HLA.A03.01	0.8615	1	0.32552	Negative
RLVALVLAKG	HKU1	Orf1ab	HLA.A03.01	1.6713	1	0.38032	Positive
RLYIEESDLI	HKU1	Orf1ab	HLA.A02.01	1.0189	1	0.2656	Negative
RLYIEESDLI	HKU1	Orf1ab	HLA.A24.02	0.3482	1	0.2656	Negative
RMADLALTNM	HKU1	Orf1ab	HLA.A02.01	1.123	1	0.43432	Positive
RMPMGVYNYK	HKU1	Orf1ab	HLA.A03.01	0.132	1	0.30656	Negative
RPDQLNDLVY	HKU1	Orf1ab	HLA.A01.01	0.5682	1	0.30128	Negative
RPDQLNDLVY	HKU1	Orf1ab	HLA.B07.02	1.2287	1	0.30128	Negative
RPHRLVALVL	HKU1	Orf1ab	HLA.B07.02	0.0758	1	0.48632	Positive
RPIDFFSLTA	HKU1	Orf1ab	HLA.B07.02	0.6575	1	0.35288	Negative
RPILLVDKKL	HKU1	Orf1ab	HLA.B07.02	0.5157	1	0.32328	Negative
RPPRNSFEAI	HKU1	Orf1ab	HLA.B07.02	0.1239	1	0.35952	Negative
RPQGAFHVTM	HKU1	Orf1ab	HLA.B07.02	0.0199	1	0.38952	Positive
RQDGRQSYVL	HKU1	Orf1ab	HLA.B40.01	1.955	1	0.19208	Negative
RQFDLVQYDF	HKU1	Orf1ab	HLA.B40.01	1.4353	1	0.20752	Negative
RQFDLVQYDF	HKU1	Orf1ab	HLA.A24.02	1.1156	1	0.20752	Negative
RQFDLVQYDF	HKU1	Orf1ab	HLA.C04.01	0.5817	1	0.20752	Negative
RQWLPSGSIL	HKU1	Orf1ab	HLA.B40.01	1.4439	1	0.4872	Positive
RQWLPSGSIL	HKU1	Orf1ab	HLA.A24.02	0.9574	1	0.4872	Positive
RQYRGIKPVL	HKU1	Orf1ab	HLA.B40.01	1.5977	1	0.26576	Negative
RRNLSKYTML	HKU1	Orf1ab	HLA.C07.02	1.2214	1	0.20256	Negative
RRNLSKYTML	HKU1	Orf1ab	HLA.C07.01	0.6932	1	0.20256	Negative
RRVLFDYVSL	HKU1	Orf1ab	HLA.C07.02	1.5006	1	0.27264	Negative
RRVLFDYVSL	HKU1	Orf1ab	HLA.C07.01	1.1729	1	0.27264	Negative
RSIRHHPELK	HKU1	Orf1ab	HLA.A03.01	0.3612	1	0.24472	Negative
RSMPGTFCGR	HKU1	Orf1ab	HLA.A03.01	0.4026	1	0.42496	Positive
RTDSLCSSHY	HKU1	Orf1ab	HLA.A01.01	0.0281	1	0.17864	Negative
RTDYVDYTFV	HKU1	Orf1ab	HLA.A01.01	1.1343	1	0.23328	Negative
RVEHPDVDGI	HKU1	Orf1ab	HLA.B40.01	0.8399	1	0.20032	Negative
RVGVDAVMHF	HKU1	Orf1ab	HLA.A24.02	1.6184	1	0.38592	Positive
RVIKFETDAY	HKU1	Orf1ab	HLA.A03.01	1.7872	1	0.17544	Negative
RVIKFETDAY	HKU1	Orf1ab	HLA.A01.01	1.4266	1	0.17544	Negative
RVLFDYVSLV	HKU1	Orf1ab	HLA.A02.01	0.1865	1	0.2828	Negative
RVLGVQTQTV	HKU1	Orf1ab	HLA.A02.01	1.7923	1	0.41288	Positive
RVPHIVRRNL	HKU1	Orf1ab	HLA.B07.02	0.2103	1	0.37976	Positive
RVRGTSVNAR	HKU1	Orf1ab	HLA.A03.01	0.4763	1	0.2244	Negative
RVYDDVDASL	HKU1	Orf1ab	HLA.A24.02	0.7857	1	0.17648	Negative
RVYDDVDASL	HKU1	Orf1ab	HLA.C07.02	1.0832	1	0.17648	Negative
RVYDDVDASL	HKU1	Orf1ab	HLA.C07.01	1.548	1	0.17648	Negative
RVYDDVDASL	HKU1	Orf1ab	HLA.A02.01	0.9842	1	0.17648	Negative
RVYDDVDASL	HKU1	Orf1ab	HLA.C04.01	0.0658	1	0.17648	Negative
RVYLEYIKKL	HKU1	Orf1ab	HLA.C07.02	1.7644	1	0.17944	Negative
RVYLEYIKKL	HKU1	Orf1ab	HLA.A03.01	1.1071	1	0.17944	Negative
RVYLEYIKKL	HKU1	Orf1ab	HLA.A24.02	0.5873	1	0.17944	Negative
RYFAKLGREL	HKU1	Orf1ab	HLA.A24.02	0.8074	1	0.23608	Negative
RYFAKLGREL	HKU1	Orf1ab	HLA.C07.01	1.7592	1	0.23608	Negative
RYFAKLGREL	HKU1	Orf1ab	HLA.C07.02	0.5576	1	0.23608	Negative
RYFKGCETFG	HKU1	Orf1ab	HLA.A24.02	0.6312	1	0.25624	Negative
RYNEVANAVM	HKU1	Orf1ab	HLA.C04.01	0.6807	1	0.1876	Negative
RYNEVANAVM	HKU1	Orf1ab	HLA.C07.01	1.7876	1	0.1876	Negative
RYNEVANAVM	HKU1	Orf1ab	HLA.A24.02	0.5793	1	0.1876	Negative
RYNEVANAVM	HKU1	Orf1ab	HLA.C07.02	0.7188	1	0.1876	Negative
RYRLSLKDLL	HKU1	Orf1ab	HLA.A24.02	0.8858	1	0.24992	Negative
RYSLANSNGF	HKU1	Orf1ab	HLA.A24.02	0.1903	1	0.28656	Negative
SAPATGWLLY	HKU1	Orf1ab	HLA.A01.01	0.3915	1	0.49992	Positive
SCKEHPVVGY	HKU1	Orf1ab	HLA.A01.01	1.6944	1	0.24464	Negative
SCYWGFFSLL	HKU1	Orf1ab	HLA.A24.02	0.8554	1	0.35672	Negative
SDFYADKILY	HKU1	Orf1ab	HLA.A01.01	1.1961	1	0.14776	Negative
SDVDGLKYTK	HKU1	Orf1ab	HLA.A03.01	0.8348	1	0.15064	Negative
SDVETRFITK	HKU1	Orf1ab	HLA.A03.01	1.0951	1	0.1508	Negative
SEFVNMASFV	HKU1	Orf1ab	HLA.B40.01	1.0239	1	0.364	Positive
SEGFLIGINY	HKU1	Orf1ab	HLA.B40.01	1.5543	1	0.30056	Negative
SEISVIMHLQ	HKU1	Orf1ab	HLA.B40.01	0.51	1	0.43352	Positive
SELTNGVYYR	HKU1	Orf1ab	HLA.A03.01	1.534	1	0.34296	Negative
SENRYSVLSV	HKU1	Orf1ab	HLA.B40.01	1.1936	1	0.25216	Negative
SEVKAQSSGV	HKU1	Orf1ab	HLA.B40.01	1.0106	1	0.24264	Negative
SFDLNGLDAL	HKU1	Orf1ab	HLA.C04.01	0.0625	1	0.34056	Negative
SFELPQLYGL	HKU1	Orf1ab	HLA.B40.01	0.2821	1	0.33792	Negative
SFELPQLYGL	HKU1	Orf1ab	HLA.C04.01	0.4281	1	0.33792	Negative
SFELPQLYGL	HKU1	Orf1ab	HLA.A24.02	1.8923	1	0.33792	Negative
SFEQSHNNCY	HKU1	Orf1ab	HLA.A01.01	1.4144	1	0.20056	Negative
SFGFDQQQLL	HKU1	Orf1ab	HLA.C07.01	1.7664	1	0.36992	Positive
SFGFDQQQLL	HKU1	Orf1ab	HLA.A24.02	1.2473	1	0.36992	Positive
SFGFDQQQLL	HKU1	Orf1ab	HLA.C04.01	1.0246	1	0.36992	Positive
SFGFDQQQLL	HKU1	Orf1ab	HLA.C07.02	1.1191	1	0.36992	Positive
SFLQSGIVKM	HKU1	Orf1ab	HLA.C04.01	1.3526	1	0.2948	Negative
SFLQSGIVKM	HKU1	Orf1ab	HLA.A02.01	1.5073	1	0.2948	Negative
SFMMLLVKHK	HKU1	Orf1ab	HLA.A03.01	1.9608	1	0.33568	Negative
SFPTNIAVEL	HKU1	Orf1ab	HLA.B07.02	0.3008	1	0.37328	Positive
SFPTNIAVEL	HKU1	Orf1ab	HLA.A24.02	0.8328	1	0.37328	Positive
SFPTNIAVEL	HKU1	Orf1ab	HLA.C04.01	0.8047	1	0.37328	Positive
SFVDYLLTTI	HKU1	Orf1ab	HLA.A24.02	1.5135	1	0.29472	Negative
SFVDYLLTTI	HKU1	Orf1ab	HLA.C04.01	0.9206	1	0.29472	Negative
SHFDVDRKSF	HKU1	Orf1ab	HLA.C07.02	0.8492	1	0.19704	Negative
SHFDVDRKSF	HKU1	Orf1ab	HLA.C04.01	0.5472	1	0.19704	Negative
SHFDVDRKSF	HKU1	Orf1ab	HLA.C07.01	1.3228	1	0.19704	Negative
SHFDVDRKSF	HKU1	Orf1ab	HLA.A24.02	1.9191	1	0.19704	Negative
SHYWSPQGNL	HKU1	Orf1ab	HLA.A24.02	1.486	1	0.2604	Negative
SHYWSPQGNL	HKU1	Orf1ab	HLA.C07.02	1.8572	1	0.2604	Negative
SIDEVSDDYV	HKU1	Orf1ab	HLA.A02.01	1.619	1	0.11208	Negative
SIDEVSDDYV	HKU1	Orf1ab	HLA.A01.01	0.5962	1	0.11208	Negative
SIDSDVETRF	HKU1	Orf1ab	HLA.C04.01	1.5399	1	0.12832	Negative
SIDSDVETRF	HKU1	Orf1ab	HLA.A01.01	0.8418	1	0.12832	Negative
SIFGAILAIV	HKU1	Orf1ab	HLA.A02.01	0.5322	1	0.56504	Positive
SIKVVKSLSL	HKU1	Orf1ab	HLA.B08.01	0.4034	1	0.29592	Negative
SIRFSSVYSV	HKU1	Orf1ab	HLA.C07.01	0.8633	1	0.26072	Negative
SIRFSSVYSV	HKU1	Orf1ab	HLA.A02.01	1.406	1	0.26072	Negative
SIYDFDTYKA	HKU1	Orf1ab	HLA.A03.01	0.7159	1	0.19336	Negative
SIYDFDTYKA	HKU1	Orf1ab	HLA.A02.01	0.7395	1	0.19336	Negative
SKFLKANPVW	HKU1	Orf1ab	HLA.A24.02	0.7454	1	0.27248	Negative
SKVKVVPNLY	HKU1	Orf1ab	HLA.A01.01	1.5031	1	0.19408	Negative
SLAIDAYPLV	HKU1	Orf1ab	HLA.A02.01	0.148	1	0.4048	Positive
SLANSNGFIR	HKU1	Orf1ab	HLA.A03.01	1.6018	1	0.34128	Negative
SLCAFSVDPK	HKU1	Orf1ab	HLA.A03.01	1.7028	1	0.26968	Negative
SLENVIYNLV	HKU1	Orf1ab	HLA.A02.01	1.0354	1	0.19008	Negative
SLEPRHFNSI	HKU1	Orf1ab	HLA.B08.01	1.4066	1	0.2704	Negative
SLFCSSTYGV	HKU1	Orf1ab	HLA.A02.01	0.567	1	0.24736	Negative
SLFDDNFCAF	HKU1	Orf1ab	HLA.A02.01	0.7604	1	0.37288	Positive
SLFDDNFCAF	HKU1	Orf1ab	HLA.C04.01	0.1276	1	0.37288	Positive
SLFDDNFCAF	HKU1	Orf1ab	HLA.A01.01	1.7783	1	0.37288	Positive
SLFDDNFCAF	HKU1	Orf1ab	HLA.A24.02	0.8687	1	0.37288	Positive
SLFDMTKFSL	HKU1	Orf1ab	HLA.C04.01	0.3492	1	0.26864	Negative
SLFDMTKFSL	HKU1	Orf1ab	HLA.A02.01	0.1415	1	0.26864	Negative
SLFVDINNLL	HKU1	Orf1ab	HLA.A02.01	0.161	1	0.3332	Negative
SLFVDINNLL	HKU1	Orf1ab	HLA.A24.02	1.013	1	0.3332	Negative
SLFVDINNLL	HKU1	Orf1ab	HLA.C04.01	1.0555	1	0.3332	Negative
SLFVDINNLL	HKU1	Orf1ab	HLA.C07.02	1.9911	1	0.3332	Negative
SLGGFPKGYV	HKU1	Orf1ab	HLA.A02.01	1.2018	1	0.33424	Negative
SLGGSVAIKI	HKU1	Orf1ab	HLA.A02.01	1.6644	1	0.40096	Positive
SLIERGKLLV	HKU1	Orf1ab	HLA.A02.01	0.2431	1	0.28304	Negative
SLKDLLLYAA	HKU1	Orf1ab	HLA.A02.01	1.3854	1	0.25248	Negative
SLKLAGTAVV	HKU1	Orf1ab	HLA.A02.01	0.9972	1	0.45128	Positive
SLMSQFSQEV	HKU1	Orf1ab	HLA.A02.01	0.3895	1	0.33816	Negative
SLNSLTYFNK	HKU1	Orf1ab	HLA.A03.01	0.3301	1	0.21136	Negative
SLQNPYTPKY	HKU1	Orf1ab	HLA.A03.01	0.612	1	0.2224	Negative
SLQNPYTPKY	HKU1	Orf1ab	HLA.A01.01	0.5508	1	0.2224	Negative
SLRCGSCIRK	HKU1	Orf1ab	HLA.A03.01	0.4856	1	0.28936	Negative
SLREGVQLEK	HKU1	Orf1ab	HLA.A03.01	0.0786	1	0.19528	Negative
SLTASSIFGA	HKU1	Orf1ab	HLA.A02.01	1.4271	1	0.37576	Positive
SLTVGEVFGK	HKU1	Orf1ab	HLA.A03.01	0.5508	1	0.28944	Negative
SLVDVWDMYL	HKU1	Orf1ab	HLA.A02.01	0.0694	1	0.39032	Positive
SLVKLIVELV	HKU1	Orf1ab	HLA.A02.01	0.8977	1	0.35544	Negative
SLVLARKHEF	HKU1	Orf1ab	HLA.B08.01	1.6466	1	0.32352	Negative
SLVPHTRYSL	HKU1	Orf1ab	HLA.B08.01	0.7319	1	0.33568	Negative
SLVPHTRYSL	HKU1	Orf1ab	HLA.A02.01	0.6039	1	0.33568	Negative
SMDCPIVVAV	HKU1	Orf1ab	HLA.A02.01	0.2025	1	0.46152	Positive
SMDCPIVVAV	HKU1	Orf1ab	HLA.C04.01	1.2508	1	0.46152	Positive
SMISAVAAGL	HKU1	Orf1ab	HLA.A02.01	1.5834	1	0.56328	Positive
SMLTNYELSV	HKU1	Orf1ab	HLA.A02.01	0.8497	1	0.32752	Negative
SMSSFELPQL	HKU1	Orf1ab	HLA.A02.01	1.2307	1	0.46368	Positive
SMTGVSIETL	HKU1	Orf1ab	HLA.A02.01	1.164	1	0.32072	Negative
SNFKFDDYDF	HKU1	Orf1ab	HLA.A24.02	1.9718	1	0.1936	Negative
SNLEEDVLLF	HKU1	Orf1ab	HLA.A01.01	1.2898	1	0.32568	Negative
SPMKSDEGGL	HKU1	Orf1ab	HLA.B07.02	0.3865	1	0.27576	Negative
SPRPGLWIPI	HKU1	Orf1ab	HLA.B07.02	0.0525	1	0.58032	Positive
SPTVREYIRY	HKU1	Orf1ab	HLA.A01.01	0.6988	1	0.25992	Negative
SPYIDDFNKI	HKU1	Orf1ab	HLA.B07.02	0.8618	1	0.1264	Negative
SPYIDDFNKI	HKU1	Orf1ab	HLA.A24.02	0.1546	1	0.1264	Negative
SPYNSQNYVA	HKU1	Orf1ab	HLA.B07.02	0.9057	1	0.2248	Negative
SQANFNFVAL	HKU1	Orf1ab	HLA.B40.01	1.5116	1	0.36616	Positive
SQLAKAMETF	HKU1	Orf1ab	HLA.A24.02	1.974	1	0.35432	Negative
SRFVMRLQTI	HKU1	Orf1ab	HLA.C07.02	1.6985	1	0.4552	Positive
SRFVMRLQTI	HKU1	Orf1ab	HLA.C07.01	0.767	1	0.4552	Positive
SRLISLMGFK	HKU1	Orf1ab	HLA.A03.01	0.8658	1	0.33264	Negative
SRLVKSPTVR	HKU1	Orf1ab	HLA.A03.01	1.6495	1	0.24104	Negative
SSAVNIQQIY	HKU1	Orf1ab	HLA.A01.01	0.3264	1	0.30464	Negative
SSFEIDGNVM	HKU1	Orf1ab	HLA.C04.01	1.6849	1	0.30088	Negative
SSFELPQLYG	HKU1	Orf1ab	HLA.A01.01	1.5661	1	0.29856	Negative
SSIFGAILAI	HKU1	Orf1ab	HLA.A02.01	1.4177	1	0.46064	Positive
SSLCFKVYFK	HKU1	Orf1ab	HLA.A03.01	1.8794	1	0.20248	Negative
SSSNMNEPDY	HKU1	Orf1ab	HLA.A01.01	0.5792	1	0.17104	Negative
SSVETETYFK	HKU1	Orf1ab	HLA.A03.01	1.2331	1	0.12704	Negative
SSVYSVPLVF	HKU1	Orf1ab	HLA.A24.02	1.9159	1	0.2532	Negative
SSWVLNNDYY	HKU1	Orf1ab	HLA.A01.01	0.3564	1	0.1832	Negative
SSYEYCQPPK	HKU1	Orf1ab	HLA.A03.01	1.1302	1	0.24048	Negative
STDTVNHDSF	HKU1	Orf1ab	HLA.C04.01	1.6564	1	0.21984	Negative
STDTVNHDSF	HKU1	Orf1ab	HLA.A01.01	0.2509	1	0.21984	Negative
STEDFNVWAM	HKU1	Orf1ab	HLA.A01.01	0.6279	1	0.27448	Negative
STEDFNVWAM	HKU1	Orf1ab	HLA.B40.01	0.6725	1	0.27448	Negative
STEKLSRLSM	HKU1	Orf1ab	HLA.A01.01	1.7674	1	0.1752	Negative
STFDDILGKV	HKU1	Orf1ab	HLA.C04.01	0.5217	1	0.18968	Negative
STFDDILGKV	HKU1	Orf1ab	HLA.A03.01	1.4155	1	0.18968	Negative
STFDDILGKV	HKU1	Orf1ab	HLA.A01.01	1.5321	1	0.18968	Negative
STFDDILGKV	HKU1	Orf1ab	HLA.A02.01	0.4738	1	0.18968	Negative
STGKTVLGEY	HKU1	Orf1ab	HLA.A01.01	0.3055	1	0.22144	Negative
STIVGGVIRY	HKU1	Orf1ab	HLA.A01.01	0.3521	1	0.33264	Negative
STIVGGVIRY	HKU1	Orf1ab	HLA.A03.01	0.535	1	0.33264	Negative
STMFNVPTKV	HKU1	Orf1ab	HLA.A03.01	1.6963	1	0.2748	Negative
STMFNVPTKV	HKU1	Orf1ab	HLA.A02.01	0.4348	1	0.2748	Negative
STVDLKHFFF	HKU1	Orf1ab	HLA.A01.01	0.8196	1	0.26832	Negative
SVAAITSGIK	HKU1	Orf1ab	HLA.A03.01	0.1354	1	0.42816	Positive
SVAFDKLAQL	HKU1	Orf1ab	HLA.B08.01	1.6651	1	0.27056	Negative
SVAFDKLAQL	HKU1	Orf1ab	HLA.A02.01	1.3066	1	0.27056	Negative
SVATFYIEHY	HKU1	Orf1ab	HLA.A01.01	0.7088	1	0.2688	Negative
SVDSNWPLVI	HKU1	Orf1ab	HLA.A01.01	1.9831	1	0.35816	Negative
SVETETYFKV	HKU1	Orf1ab	HLA.B40.01	1.9674	1	0.14984	Negative
SVFRMPMGVY	HKU1	Orf1ab	HLA.A01.01	1.6467	1	0.38648	Positive
SVFRMPMGVY	HKU1	Orf1ab	HLA.A03.01	0.7292	1	0.38648	Positive
SVINARIKAK	HKU1	Orf1ab	HLA.A03.01	0.1506	1	0.27792	Negative
SVIQEVLLLR	HKU1	Orf1ab	HLA.A03.01	1.7061	1	0.39944	Positive
SVKSYDDLVY	HKU1	Orf1ab	HLA.A01.01	0.6343	1	0.19128	Negative
SVMESQISTK	HKU1	Orf1ab	HLA.A03.01	0.049	1	0.20352	Negative
SVNDLCFANK	HKU1	Orf1ab	HLA.A03.01	0.3191	1	0.2332	Negative
SVPADVSLTY	HKU1	Orf1ab	HLA.A03.01	0.5299	1	0.2892	Negative
SVPADVSLTY	HKU1	Orf1ab	HLA.B07.02	0.8479	1	0.2892	Negative
SVPADVSLTY	HKU1	Orf1ab	HLA.A01.01	0.2615	1	0.2892	Negative
SVSDVAYNRY	HKU1	Orf1ab	HLA.A03.01	1.5892	1	0.1628	Negative
SVSDVAYNRY	HKU1	Orf1ab	HLA.A01.01	0.0244	1	0.1628	Negative
SVTPFGSCIY	HKU1	Orf1ab	HLA.A01.01	0.7512	1	0.42256	Positive
SVTQTMFDVY	HKU1	Orf1ab	HLA.A01.01	0.3925	1	0.32432	Negative
SVYSVPLVFQ	HKU1	Orf1ab	HLA.A03.01	1.3512	1	0.3456	Negative
SWNADLYKLM	HKU1	Orf1ab	HLA.A24.02	1.3379	1	0.26312	Negative
SYASATIQEI	HKU1	Orf1ab	HLA.A24.02	0.2763	1	0.29688	Negative
SYDDLVYSGV	HKU1	Orf1ab	HLA.A24.02	1.1094	1	0.15968	Negative
SYDDLVYSGV	HKU1	Orf1ab	HLA.C04.01	0.1289	1	0.15968	Negative
SYFVPAVNFT	HKU1	Orf1ab	HLA.A24.02	0.4664	1	0.34752	Negative
SYGGASVCIY	HKU1	Orf1ab	HLA.A24.02	1.9012	1	0.36656	Positive
SYKVGYNQSF	HKU1	Orf1ab	HLA.C07.02	0.5654	1	0.15672	Negative
SYKVGYNQSF	HKU1	Orf1ab	HLA.A24.02	0.0875	1	0.15672	Negative
SYNIVTTAGF	HKU1	Orf1ab	HLA.C07.02	1.1753	1	0.348	Negative
SYNIVTTAGF	HKU1	Orf1ab	HLA.C04.01	1.1809	1	0.348	Negative
SYNIVTTAGF	HKU1	Orf1ab	HLA.A24.02	0.1678	1	0.348	Negative
SYQMQGCQLV	HKU1	Orf1ab	HLA.A24.02	1.4235	1	0.41992	Positive
SYRQFDLVQY	HKU1	Orf1ab	HLA.C07.02	1.4963	1	0.3084	Negative
SYRQFDLVQY	HKU1	Orf1ab	HLA.C07.01	1.8127	1	0.3084	Negative
SYRQFDLVQY	HKU1	Orf1ab	HLA.A24.02	1.8323	1	0.3084	Negative
SYVHKWFQFC	HKU1	Orf1ab	HLA.A24.02	0.8585	1	0.15816	Negative
SYVLLARAYK	HKU1	Orf1ab	HLA.A03.01	0.7521	1	0.19496	Negative
SYYLIQSGIF	HKU1	Orf1ab	HLA.A24.02	0.3018	1	0.28304	Negative
SYYLIQSGIF	HKU1	Orf1ab	HLA.C07.02	1.7312	1	0.28304	Negative
SYYSYMMPML	HKU1	Orf1ab	HLA.C07.02	1.2904	1	0.3172	Negative
SYYSYMMPML	HKU1	Orf1ab	HLA.A24.02	0.737	1	0.3172	Negative
TALITHALYL	HKU1	Orf1ab	HLA.A02.01	1.7672	1	0.29848	Negative
TAVKSGTAIL	HKU1	Orf1ab	HLA.B07.02	1.7394	1	0.29912	Negative
TDYNYYKYNL	HKU1	Orf1ab	HLA.A24.02	1.798	1	0.16616	Negative
TEDVVDGDVV	HKU1	Orf1ab	HLA.B40.01	1.5207	1	0.21992	Negative
TEESFYKNMY	HKU1	Orf1ab	HLA.A01.01	1.435	1	0.142	Negative
TEFSWNADLY	HKU1	Orf1ab	HLA.A01.01	1.4678	1	0.22192	Negative
TEFSWNADLY	HKU1	Orf1ab	HLA.B40.01	1.8383	1	0.22192	Negative
TEIASKFTFN	HKU1	Orf1ab	HLA.B40.01	1.6525	1	0.1884	Negative
TETYFKVNGL	HKU1	Orf1ab	HLA.B40.01	0.6169	1	0.21304	Negative
TEYAANSSIL	HKU1	Orf1ab	HLA.B40.01	0.1579	1	0.19552	Negative
TEYAANSSIL	HKU1	Orf1ab	HLA.A24.02	1.4656	1	0.19552	Negative
TFEETSLTTF	HKU1	Orf1ab	HLA.B40.01	1.1686	1	0.2264	Negative
TFEETSLTTF	HKU1	Orf1ab	HLA.C04.01	0.1483	1	0.2264	Negative
TFEETSLTTF	HKU1	Orf1ab	HLA.A24.02	0.2993	1	0.2264	Negative
TFGLVTICDF	HKU1	Orf1ab	HLA.A24.02	1.8026	1	0.44912	Positive
TFTSMLTNYF	HKU1	Orf1ab	HLA.A24.02	0.4763	1	0.25024	Negative
TFVNEYYEFL	HKU1	Orf1ab	HLA.A24.02	1.0367	1	0.19392	Negative
TFWVYKNFDF	HKU1	Orf1ab	HLA.A24.02	1.1764	1	0.1456	Negative
TGTDFTGNFY	HKU1	Orf1ab	HLA.A01.01	0.0069	1	0.2672	Negative
TGYHFTSTGK	HKU1	Orf1ab	HLA.A03.01	1.4777	1	0.25856	Negative
THESSSAVNI	HKU1	Orf1ab	HLA.B40.01	1.8115	1	0.23976	Negative
TIATICGIKY	HKU1	Orf1ab	HLA.A01.01	0.8854	1	0.33672	Negative
TIVGGVIRYY	HKU1	Orf1ab	HLA.A01.01	1.3209	1	0.45976	Positive
TIVGGVIRYY	HKU1	Orf1ab	HLA.A03.01	1.1277	1	0.45976	Positive
TIYWILISTF	HKU1	Orf1ab	HLA.A24.02	0.4678	1	0.2144	Negative
TKFSGDKFDF	HKU1	Orf1ab	HLA.A24.02	1.6469	1	0.17264	Negative
TKLYLGGMSY	HKU1	Orf1ab	HLA.A01.01	1.2269	1	0.32728	Negative
TKLYLGGMSY	HKU1	Orf1ab	HLA.A03.01	0.1789	1	0.32728	Negative
TLAVPVNMRV	HKU1	Orf1ab	HLA.A02.01	0.2908	1	0.47808	Positive
TLDGYSKLFI	HKU1	Orf1ab	HLA.A02.01	1.9524	1	0.19216	Negative
TLISAGIFSV	HKU1	Orf1ab	HLA.A02.01	0.1205	1	0.50624	Positive
TLLAAIKRLY	HKU1	Orf1ab	HLA.A01.01	1.7777	1	0.35528	Negative
TLLVPKIFKA	HKU1	Orf1ab	HLA.A02.01	0.7162	1	0.314	Negative
TLLVPKIFKA	HKU1	Orf1ab	HLA.A03.01	1.5817	1	0.314	Negative
TLQSLENVIY	HKU1	Orf1ab	HLA.A01.01	0.8761	1	0.23784	Negative
TLVEVGLVGV	HKU1	Orf1ab	HLA.A02.01	0.0741	1	0.47856	Positive
TLYFPSEISV	HKU1	Orf1ab	HLA.A02.01	0.2175	1	0.2516	Negative
TLYFPSEISV	HKU1	Orf1ab	HLA.A24.02	1.2946	1	0.2516	Negative
TMFDVYVDTF	HKU1	Orf1ab	HLA.C04.01	0.2488	1	0.30688	Negative
TMFDVYVDTF	HKU1	Orf1ab	HLA.A24.02	0.5417	1	0.30688	Negative
TMFNVPTKVL	HKU1	Orf1ab	HLA.A02.01	1.1292	1	0.27448	Negative
TMHSINHDIF	HKU1	Orf1ab	HLA.A24.02	1.9623	1	0.3008	Negative
TMTGRMFHQK	HKU1	Orf1ab	HLA.A03.01	1.1042	1	0.2512	Negative
TMVDIKQLLF	HKU1	Orf1ab	HLA.C04.01	1.0945	1	0.28088	Negative
TMVDIKQLLF	HKU1	Orf1ab	HLA.A24.02	1.0035	1	0.28088	Negative
TMVDIKQLLF	HKU1	Orf1ab	HLA.A01.01	0.7889	1	0.28088	Negative
TNFGEDFLGW	HKU1	Orf1ab	HLA.A24.02	1.0736	1	0.34896	Negative
TNRAGIGLYY	HKU1	Orf1ab	HLA.A01.01	0.6154	1	0.38288	Positive
TNRAGIGLYY	HKU1	Orf1ab	HLA.C07.01	0.3009	1	0.38288	Positive
TNRAGIGLYY	HKU1	Orf1ab	HLA.C07.02	0.8083	1	0.38288	Positive
TNYFLDDVEM	HKU1	Orf1ab	HLA.A24.02	1.8085	1	0.1392	Negative
TPFSLKGGVV	HKU1	Orf1ab	HLA.B07.02	0.5216	1	0.30568	Negative
TPKKIFIAAC	HKU1	Orf1ab	HLA.B07.02	1.4401	1	0.3064	Negative
TQFKLLGTTL	HKU1	Orf1ab	HLA.B40.01	1.599	1	0.38592	Positive
TRIIPAKVRV	HKU1	Orf1ab	HLA.C07.01	1.4487	1	0.31912	Negative
TSFLQSGIVK	HKU1	Orf1ab	HLA.A03.01	1.1117	1	0.30832	Negative
TSLTTFMITK	HKU1	Orf1ab	HLA.A03.01	0.9933	1	0.31024	Negative
TTAGFTFWVY	HKU1	Orf1ab	HLA.A01.01	0.2709	1	0.38488	Positive
TTEIASKFTF	HKU1	Orf1ab	HLA.A01.01	1.188	1	0.16424	Negative
TTEIASKFTF	HKU1	Orf1ab	HLA.B40.01	0.5587	1	0.16424	Negative
TTFMITKDSY	HKU1	Orf1ab	HLA.A01.01	0.4134	1	0.09984	Negative
TTILSLAIAK	HKU1	Orf1ab	HLA.A03.01	0.8721	1	0.38328	Positive
TTLAVPVNMR	HKU1	Orf1ab	HLA.A03.01	1.6889	1	0.46776	Positive
TTWLPDLFML	HKU1	Orf1ab	HLA.A24.02	0.6407	1	0.47648	Positive
TTWNGGAYSL	HKU1	Orf1ab	HLA.C04.01	1.9694	1	0.3812	Positive
TTWNGGAYSL	HKU1	Orf1ab	HLA.A24.02	1.1056	1	0.3812	Positive
TVAKAPPGEK	HKU1	Orf1ab	HLA.A03.01	0.411	1	0.2356	Negative
TVDSAQGSEY	HKU1	Orf1ab	HLA.A01.01	0.0243	1	0.15552	Negative
TVEAAIELSK	HKU1	Orf1ab	HLA.A03.01	0.5605	1	0.3108	Negative
TVLGEYVFDK	HKU1	Orf1ab	HLA.A03.01	0.8827	1	0.22728	Negative
TVNHDSFNLY	HKU1	Orf1ab	HLA.A01.01	0.1731	1	0.21424	Negative
TVQDADGINK	HKU1	Orf1ab	HLA.A03.01	0.6413	1	0.1992	Negative
TVQGPPGTGK	HKU1	Orf1ab	HLA.A03.01	0.2087	1	0.38344	Positive
TVSALVYDNK	HKU1	Orf1ab	HLA.A03.01	1.6567	1	0.17176	Negative
TVWPVATGDV	HKU1	Orf1ab	HLA.A02.01	1.7224	1	0.5052	Positive
TWLPDLFMLE	HKU1	Orf1ab	HLA.A24.02	1.9889	1	0.45152	Positive
TWNGGAYSLF	HKU1	Orf1ab	HLA.C04.01	1.004	1	0.39416	Positive
TWNGGAYSLF	HKU1	Orf1ab	HLA.A24.02	0.1007	1	0.39416	Positive
TYAAIDFVQY	HKU1	Orf1ab	HLA.A24.02	0.7784	1	0.36904	Positive
TYAAIDFVQY	HKU1	Orf1ab	HLA.A01.01	1.2769	1	0.36904	Positive
TYAGSVWHIQ	HKU1	Orf1ab	HLA.A24.02	1.1602	1	0.38512	Positive
TYFKVNGLWS	HKU1	Orf1ab	HLA.A24.02	1.7014	1	0.22208	Negative
TYGSMTLNGL	HKU1	Orf1ab	HLA.A24.02	0.6845	1	0.4332	Positive
TYKLSIGDVF	HKU1	Orf1ab	HLA.A24.02	0.0939	1	0.19104	Negative
TYTWTTILSL	HKU1	Orf1ab	HLA.A24.02	0.6683	1	0.37016	Positive
VAFDKLAQLL	HKU1	Orf1ab	HLA.C04.01	0.0999	1	0.31784	Negative
VAFDKLAQLL	HKU1	Orf1ab	HLA.A24.02	1.9277	1	0.31784	Negative
VAKSVKQLFY	HKU1	Orf1ab	HLA.A01.01	1.1159	1	0.16728	Negative
VALIPDYAKI	HKU1	Orf1ab	HLA.A02.01	1.5513	1	0.28656	Negative
VANELSRLVK	HKU1	Orf1ab	HLA.A03.01	1.9778	1	0.31072	Negative
VANYQHIGMK	HKU1	Orf1ab	HLA.A03.01	1.2189	1	0.29304	Negative
VASADAIMTR	HKU1	Orf1ab	HLA.A03.01	1.6299	1	0.486	Positive
VASNSKLWQY	HKU1	Orf1ab	HLA.A01.01	0.6436	1	0.1832	Negative
VAVADSYYSY	HKU1	Orf1ab	HLA.A01.01	0.5491	1	0.2696	Negative
VAYNPDLSQY	HKU1	Orf1ab	HLA.A03.01	1.4147	1	0.2544	Negative
VAYNPDLSQY	HKU1	Orf1ab	HLA.A24.02	1.6047	1	0.2544	Negative
VAYNPDLSQY	HKU1	Orf1ab	HLA.A01.01	0.6525	1	0.2544	Negative
VAYNRYLSLY	HKU1	Orf1ab	HLA.A01.01	1.0457	1	0.3332	Negative
VAYNRYLSLY	HKU1	Orf1ab	HLA.A03.01	1.7562	1	0.3332	Negative
VDEVSMLTNY	HKU1	Orf1ab	HLA.A01.01	0.9371	1	0.14736	Negative
VDFKDFQFML	HKU1	Orf1ab	HLA.A24.02	1.971	1	0.21712	Negative
VDINNLLHSK	HKU1	Orf1ab	HLA.A03.01	0.6067	1	0.21368	Negative
VDPKKTYLDY	HKU1	Orf1ab	HLA.A01.01	1.8438	1	0.13912	Negative
VDYTFVNEYY	HKU1	Orf1ab	HLA.A01.01	1.188	1	0.1656	Negative
VEDVISSEAV	HKU1	Orf1ab	HLA.B40.01	1.2502	1	0.2128	Negative
VEKGVTVDDF	HKU1	Orf1ab	HLA.B40.01	1.4656	1	0.09656	Negative
VEKICIIDNM	HKU1	Orf1ab	HLA.B40.01	1.7017	1	0.20256	Negative
VELVIGYSLY	HKU1	Orf1ab	HLA.B40.01	1.0813	1	0.37488	Positive
VEMVAYNPDL	HKU1	Orf1ab	HLA.B40.01	0.6122	1	0.31312	Negative
VENPDIINIY	HKU1	Orf1ab	HLA.A01.01	1.5764	1	0.15408	Negative
VENPDIINIY	HKU1	Orf1ab	HLA.B40.01	1.2711	1	0.15408	Negative
VESDADRANF	HKU1	Orf1ab	HLA.B40.01	0.8703	1	0.16328	Negative
VESDADRANF	HKU1	Orf1ab	HLA.A01.01	1.4587	1	0.16328	Negative
VETRFITKSM	HKU1	Orf1ab	HLA.B40.01	1.1138	1	0.15968	Negative
VEVGLVGVLT	HKU1	Orf1ab	HLA.B40.01	1.1686	1	0.46008	Positive
VEVLTKTAVK	HKU1	Orf1ab	HLA.A03.01	0.7467	1	0.2752	Negative
VEYEVAKKNL	HKU1	Orf1ab	HLA.B40.01	0.2644	1	0.12328	Negative
VEYKVTVWPV	HKU1	Orf1ab	HLA.B40.01	1.9063	1	0.26072	Negative
VFDKVVDNVY	HKU1	Orf1ab	HLA.A01.01	0.4831	1	0.10808	Negative
VFDKVVDNVY	HKU1	Orf1ab	HLA.C04.01	0.3137	1	0.10808	Negative
VFENLKPMPF	HKU1	Orf1ab	HLA.C04.01	0.7996	1	0.31088	Negative
VFENLKPMPF	HKU1	Orf1ab	HLA.A24.02	0.7206	1	0.31088	Negative
VFGKILGNVF	HKU1	Orf1ab	HLA.A24.02	0.2051	1	0.29984	Negative
VFNDVYNDAL	HKU1	Orf1ab	HLA.C04.01	0.1663	1	0.24008	Negative
VFNDVYNDAL	HKU1	Orf1ab	HLA.A24.02	1.1815	1	0.24008	Negative
VFPIFVGRIV	HKU1	Orf1ab	HLA.B07.02	1.5655	1	0.45408	Positive
VFVANMLPAF	HKU1	Orf1ab	HLA.A24.02	0.3516	1	0.52592	Positive
VFYGCILCVF	HKU1	Orf1ab	HLA.A24.02	1.4438	1	0.37176	Positive
VGVGHYTHLK	HKU1	Orf1ab	HLA.A03.01	1.3019	1	0.30008	Negative
VHEDLHVVEV	HKU1	Orf1ab	HLA.B40.01	1.8216	1	0.28312	Negative
VIANHVLWLF	HKU1	Orf1ab	HLA.A24.02	1.9278	1	0.43504	Positive
VIEVSQIQSK	HKU1	Orf1ab	HLA.A03.01	0.8667	1	0.19816	Negative
VIFADTLVEV	HKU1	Orf1ab	HLA.A02.01	0.2495	1	0.44424	Positive
VIGDEQIDGK	HKU1	Orf1ab	HLA.A03.01	1.819	1	0.19328	Negative
VIKFETDAYK	HKU1	Orf1ab	HLA.A03.01	0.4354	1	0.13648	Negative
VILSTCDGLK	HKU1	Orf1ab	HLA.A03.01	1.9293	1	0.33232	Negative
VINGVKTVKY	HKU1	Orf1ab	HLA.A03.01	1.0068	1	0.14688	Negative
VINGVKTVKY	HKU1	Orf1ab	HLA.A01.01	0.857	1	0.14688	Negative
VIPDKQVFDK	HKU1	Orf1ab	HLA.A03.01	1.1852	1	0.1384	Negative
VISEGIVRIV	HKU1	Orf1ab	HLA.A02.01	0.756	1	0.33872	Negative
VIVDKVGELK	HKU1	Orf1ab	HLA.A03.01	0.5219	1	0.18584	Negative
VIYNLVNVGH	HKU1	Orf1ab	HLA.A03.01	1.9458	1	0.29656	Negative
VKIDGDYVYL	HKU1	Orf1ab	HLA.A02.01	1.9638	1	0.20216	Negative
VKPGETFTVL	HKU1	Orf1ab	HLA.B07.02	0.4282	1	0.32048	Negative
VKSSLSSYEY	HKU1	Orf1ab	HLA.A01.01	0.4862	1	0.14952	Negative
VKYFECPNSI	HKU1	Orf1ab	HLA.A24.02	0.8003	1	0.23288	Negative
VLANECIERL	HKU1	Orf1ab	HLA.A02.01	1.0552	1	0.36344	Positive
VLASDDLYVK	HKU1	Orf1ab	HLA.A03.01	0.8016	1	0.20488	Negative
VLELDPPCKF	HKU1	Orf1ab	HLA.B40.01	1.0329	1	0.33416	Negative
VLFDYVSLVK	HKU1	Orf1ab	HLA.A03.01	0.0977	1	0.17392	Negative
VLFDYVSLVK	HKU1	Orf1ab	HLA.A02.01	0.8704	1	0.17392	Negative
VLFTNSTDTV	HKU1	Orf1ab	HLA.A02.01	0.7883	1	0.32336	Negative
VLHLGAGSDK	HKU1	Orf1ab	HLA.A03.01	0.6117	1	0.42096	Positive
VLIQNGAKHV	HKU1	Orf1ab	HLA.A02.01	1.8934	1	0.31056	Negative
VLKDMPVLKT	HKU1	Orf1ab	HLA.A03.01	0.8315	1	0.29112	Negative
VLKLPSLMKV	HKU1	Orf1ab	HLA.A02.01	0.4068	1	0.37544	Positive
VLKLPSLMKV	HKU1	Orf1ab	HLA.A03.01	1.0395	1	0.37544	Positive
VLLIERFVSL	HKU1	Orf1ab	HLA.A02.01	0.9797	1	0.42448	Positive
VLLIERFVSL	HKU1	Orf1ab	HLA.B08.01	0.6831	1	0.42448	Positive
VLLLRHDIQL	HKU1	Orf1ab	HLA.A02.01	1.2581	1	0.3696	Positive
VLPTLTQMNL	HKU1	Orf1ab	HLA.B07.02	1.0406	1	0.4364	Positive
VLSDVDGLKY	HKU1	Orf1ab	HLA.A03.01	0.5373	1	0.19192	Negative
VLSDVDGLKY	HKU1	Orf1ab	HLA.A01.01	0.0182	1	0.19192	Negative
VLSSLCTMFK	HKU1	Orf1ab	HLA.A03.01	0.3403	1	0.32504	Negative
VLTGDSVKFV	HKU1	Orf1ab	HLA.A02.01	0.8669	1	0.25416	Negative
VLTLDNQDLY	HKU1	Orf1ab	HLA.A01.01	0.1566	1	0.36632	Positive
VLTVSLQNPY	HKU1	Orf1ab	HLA.A01.01	1.9282	1	0.36176	Positive
VLTYSRLISL	HKU1	Orf1ab	HLA.A02.01	1.2981	1	0.36192	Positive
VLTYSRLISL	HKU1	Orf1ab	HLA.B08.01	1.5513	1	0.36192	Positive
VLWDYVKDSL	HKU1	Orf1ab	HLA.A02.01	0.2431	1	0.20008	Negative
VLWDYVKDSL	HKU1	Orf1ab	HLA.C04.01	0.3787	1	0.20008	Negative
VLYQPPTASV	HKU1	Orf1ab	HLA.A24.02	0.5575	1	0.42832	Positive
VLYQPPTASV	HKU1	Orf1ab	HLA.A02.01	0.2194	1	0.42832	Positive
VLYQPPTASV	HKU1	Orf1ab	HLA.C04.01	1.1377	1	0.42832	Positive
VLYYQNNVFM	HKU1	Orf1ab	HLA.A24.02	0.5385	1	0.29448	Negative
VLYYQNNVFM	HKU1	Orf1ab	HLA.C07.02	1.2599	1	0.29448	Negative
VLYYQNNVFM	HKU1	Orf1ab	HLA.A02.01	1.9402	1	0.29448	Negative
VMDEDIGSTM	HKU1	Orf1ab	HLA.A02.01	0.8934	1	0.27992	Negative
VMDEDIGSTM	HKU1	Orf1ab	HLA.A01.01	1.0869	1	0.27992	Negative
VMDEDIGSTM	HKU1	Orf1ab	HLA.C04.01	0.2838	1	0.27992	Negative
VMEIPSLMTV	HKU1	Orf1ab	HLA.A02.01	0.6106	1	0.47336	Positive
VMEIPSLMTV	HKU1	Orf1ab	HLA.B40.01	0.5095	1	0.47336	Positive
VMHFGTLAKT	HKU1	Orf1ab	HLA.A03.01	1.3027	1	0.3504	Negative
VMNDKNICLL	HKU1	Orf1ab	HLA.C04.01	1.6776	1	0.30128	Negative
VMNDKNICLL	HKU1	Orf1ab	HLA.A02.01	0.893	1	0.30128	Negative
VMNGMVFGLY	HKU1	Orf1ab	HLA.A03.01	1.8247	1	0.39504	Positive
VMNGMVFGLY	HKU1	Orf1ab	HLA.A01.01	0.9998	1	0.39504	Positive
VMQKLPFKFK	HKU1	Orf1ab	HLA.A03.01	0.59	1	0.2544	Negative
VMWIKATFGL	HKU1	Orf1ab	HLA.A24.02	1.1808	1	0.33392	Negative
VMYGAIMPFW	HKU1	Orf1ab	HLA.A24.02	0.4218	1	0.46208	Positive
VNFNEKPVVM	HKU1	Orf1ab	HLA.C04.01	0.6355	1	0.26472	Negative
VNFTYVYEVF	HKU1	Orf1ab	HLA.A24.02	1.0124	1	0.29744	Negative
VNNYDKSAGY	HKU1	Orf1ab	HLA.A01.01	1.4376	1	0.21936	Negative
VNPTDASHYV	HKU1	Orf1ab	HLA.B07.02	1.9431	1	0.24976	Negative
VPADVSLTYL	HKU1	Orf1ab	HLA.B07.02	0.1388	1	0.3456	Negative
VPAVNFTYVY	HKU1	Orf1ab	HLA.B07.02	1.7004	1	0.39584	Positive
VPFGFMPSYV	HKU1	Orf1ab	HLA.B07.02	1.1999	1	0.41872	Positive
VPHIVRRNLS	HKU1	Orf1ab	HLA.B07.02	1.8364	1	0.37936	Positive
VPIINCVKML	HKU1	Orf1ab	HLA.B07.02	1.1237	1	0.36928	Positive
VPILTTPFSL	HKU1	Orf1ab	HLA.B07.02	0.2373	1	0.42424	Positive
VPKIFKARAI	HKU1	Orf1ab	HLA.B08.01	0.7891	1	0.2956	Negative
VPKIFKARAI	HKU1	Orf1ab	HLA.B07.02	0.6203	1	0.2956	Negative
VPLGIKDPIL	HKU1	Orf1ab	HLA.B07.02	0.2827	1	0.30128	Negative
VPLSAIPALA	HKU1	Orf1ab	HLA.B07.02	0.8671	1	0.5396	Positive
VPTKVLRHGF	HKU1	Orf1ab	HLA.B07.02	0.6448	1	0.29952	Negative
VPVNMRVLHL	HKU1	Orf1ab	HLA.B08.01	1.327	1	0.40976	Positive
VPVNMRVLHL	HKU1	Orf1ab	HLA.B07.02	0.3229	1	0.40976	Positive
VPVVIGTTKF	HKU1	Orf1ab	HLA.B07.02	0.3816	1	0.3208	Negative
VQLEKVLDTF	HKU1	Orf1ab	HLA.A24.02	1.3465	1	0.19992	Negative
VQYDFTDYKL	HKU1	Orf1ab	HLA.A02.01	1.4216	1	0.14544	Negative
VQYDFTDYKL	HKU1	Orf1ab	HLA.A24.02	0.8081	1	0.14544	Negative
VQYDFTDYKL	HKU1	Orf1ab	HLA.B40.01	1.8513	1	0.14544	Negative
VQYDFTDYKL	HKU1	Orf1ab	HLA.C04.01	0.1839	1	0.14544	Negative
VRDSRFVMRL	HKU1	Orf1ab	HLA.C04.01	1.5444	1	0.29648	Negative
VRDSRFVMRL	HKU1	Orf1ab	HLA.C07.01	0.5404	1	0.29648	Negative
VRDSRFVMRL	HKU1	Orf1ab	HLA.C07.02	0.8787	1	0.29648	Negative
VRRNLSKYTM	HKU1	Orf1ab	HLA.C07.01	1.279	1	0.1744	Negative
VSDREVILCW	HKU1	Orf1ab	HLA.A01.01	1.9728	1	0.31928	Negative
VSDVAYNRYL	HKU1	Orf1ab	HLA.A01.01	0.3059	1	0.17536	Negative
VSEESQGNVV	HKU1	Orf1ab	HLA.B40.01	1.8767	1	0.20816	Negative
VSGCLTDCLY	HKU1	Orf1ab	HLA.A01.01	1.0873	1	0.3532	Negative
VSLQNPYTPK	HKU1	Orf1ab	HLA.A03.01	0.431	1	0.25272	Negative
VSLVKLIVEL	HKU1	Orf1ab	HLA.A02.01	1.9581	1	0.34064	Negative
VTDIKQVGCM	HKU1	Orf1ab	HLA.A01.01	1.3085	1	0.28864	Negative
VTDIVVVDEV	HKU1	Orf1ab	HLA.A01.01	1.4885	1	0.29968	Negative
VTKLKCSDFY	HKU1	Orf1ab	HLA.A01.01	0.7112	1	0.17416	Negative
VTMRSSYTIK	HKU1	Orf1ab	HLA.A03.01	0.4591	1	0.16704	Negative
VTVDDFVAVV	HKU1	Orf1ab	HLA.A01.01	1.35	1	0.4124	Positive
VTVDDFVAVV	HKU1	Orf1ab	HLA.A02.01	1.2885	1	0.4124	Positive
VTYAGSVWHI	HKU1	Orf1ab	HLA.A24.02	0.2977	1	0.4444	Positive
VTYFGDCMTL	HKU1	Orf1ab	HLA.A24.02	0.5676	1	0.38568	Positive
VVAEHDFFTF	HKU1	Orf1ab	HLA.A24.02	0.5906	1	0.26616	Negative
VVDNVYVTYA	HKU1	Orf1ab	HLA.A01.01	0.6004	1	0.18416	Negative
VVEVLTKTAV	HKU1	Orf1ab	HLA.B40.01	1.3279	1	0.31216	Negative
VVFITWSASF	HKU1	Orf1ab	HLA.A24.02	0.5632	1	0.40504	Positive
VVFYAQSLYR	HKU1	Orf1ab	HLA.A03.01	0.3466	1	0.37232	Positive
VVIREPVHLL	HKU1	Orf1ab	HLA.A02.01	1.7261	1	0.38224	Positive
VVKRTNLEVY	HKU1	Orf1ab	HLA.A01.01	1.9719	1	0.168	Negative
VVLASDDLYV	HKU1	Orf1ab	HLA.A02.01	0.4473	1	0.26624	Negative
VVRDSRFVMR	HKU1	Orf1ab	HLA.A03.01	1.5998	1	0.34016	Negative
VVVNGPFFSF	HKU1	Orf1ab	HLA.A24.02	0.9711	1	0.39248	Positive
VVYKEGFRGF	HKU1	Orf1ab	HLA.A24.02	0.2811	1	0.14776	Negative
VWCINFLMLF	HKU1	Orf1ab	HLA.A24.02	0.5021	1	0.48872	Positive
VWLSYFVPAV	HKU1	Orf1ab	HLA.A02.01	1.9048	1	0.34368	Negative
VWPVATGDVV	HKU1	Orf1ab	HLA.B07.02	1.4665	1	0.466	Positive
VWVANELSRL	HKU1	Orf1ab	HLA.A24.02	1.1648	1	0.3704	Positive
VYDDVDASLF	HKU1	Orf1ab	HLA.A24.02	0.0431	1	0.22056	Negative
VYDDVDASLF	HKU1	Orf1ab	HLA.C07.02	0.7696	1	0.22056	Negative
VYDDVDASLF	HKU1	Orf1ab	HLA.C07.01	1.5239	1	0.22056	Negative
VYDDVDASLF	HKU1	Orf1ab	HLA.A01.01	1.9475	1	0.22056	Negative
VYDDVDASLF	HKU1	Orf1ab	HLA.C04.01	0.0104	1	0.22056	Negative
VYEVFYGCIL	HKU1	Orf1ab	HLA.B40.01	1.8805	1	0.308	Negative
VYGSFNHKVI	HKU1	Orf1ab	HLA.A24.02	0.4362	1	0.1888	Negative
VYIGDPAQLP	HKU1	Orf1ab	HLA.A24.02	1.3515	1	0.43656	Positive
VYKEGFRGFT	HKU1	Orf1ab	HLA.A24.02	1.5211	1	0.17088	Negative
VYKNFDFYNL	HKU1	Orf1ab	HLA.A24.02	0.2402	1	0.14184	Negative
VYLEYIKKLY	HKU1	Orf1ab	HLA.A01.01	0.795	1	0.17536	Negative
VYLEYIKKLY	HKU1	Orf1ab	HLA.A24.02	1.0429	1	0.17536	Negative
VYNDALFVSY	HKU1	Orf1ab	HLA.C04.01	0.6491	1	0.28784	Negative
VYNDALFVSY	HKU1	Orf1ab	HLA.C07.02	0.7435	1	0.28784	Negative
VYNDALFVSY	HKU1	Orf1ab	HLA.A24.02	0.5942	1	0.28784	Negative
VYNDALFVSY	HKU1	Orf1ab	HLA.A01.01	0.8043	1	0.28784	Negative
VYNDALFVSY	HKU1	Orf1ab	HLA.C07.01	1.6921	1	0.28784	Negative
VYQQLAGVKL	HKU1	Orf1ab	HLA.A24.02	0.2478	1	0.3484	Negative
VYQQLAGVKL	HKU1	Orf1ab	HLA.C04.01	1.0599	1	0.3484	Negative
VYSLIERGKL	HKU1	Orf1ab	HLA.A24.02	1.4302	1	0.14592	Negative
VYVDTFMSHF	HKU1	Orf1ab	HLA.A24.02	0.0153	1	0.32392	Negative
VYVDTFMSHF	HKU1	Orf1ab	HLA.C04.01	0.2821	1	0.32392	Negative
VYVDTFMSHF	HKU1	Orf1ab	HLA.C07.02	0.6569	1	0.32392	Negative
VYVTYAGSVW	HKU1	Orf1ab	HLA.A24.02	0.2933	1	0.41128	Positive
VYYRATTTYK	HKU1	Orf1ab	HLA.A03.01	1.8084	1	0.24224	Negative
VYYYTARVVY	HKU1	Orf1ab	HLA.A24.02	1.3369	1	0.2824	Negative
VYYYTARVVY	HKU1	Orf1ab	HLA.C07.02	1.3407	1	0.2824	Negative
WAMANGFSQV	HKU1	Orf1ab	HLA.A02.01	1.9442	1	0.438	Positive
WETGKVKPPL	HKU1	Orf1ab	HLA.B40.01	1.0924	1	0.2904	Negative
WKPGYSMPVL	HKU1	Orf1ab	HLA.B07.02	1.5584	1	0.40664	Positive
WLLPDAAEEL	HKU1	Orf1ab	HLA.A02.01	0.4626	1	0.37288	Positive
WPVATGDVVL	HKU1	Orf1ab	HLA.B07.02	0.4445	1	0.43072	Positive
WQWQEAWYEF	HKU1	Orf1ab	HLA.A24.02	0.6031	1	0.42104	Positive
WRFPCAGRKV	HKU1	Orf1ab	HLA.C07.02	1.7475	1	0.384	Positive
WRFPCAGRKV	HKU1	Orf1ab	HLA.C07.01	0.6465	1	0.384	Positive
WTEVDDYVLA	HKU1	Orf1ab	HLA.A01.01	1.9119	1	0.20296	Negative
WYDFVENPDI	HKU1	Orf1ab	HLA.C04.01	1.6416	1	0.14768	Negative
WYESTFGSVY	HKU1	Orf1ab	HLA.A01.01	1.9981	1	0.35016	Negative
YAADPAMHVA	HKU1	Orf1ab	HLA.A01.01	1.4223	1	0.3576	Negative
YADKILYQYE	HKU1	Orf1ab	HLA.A01.01	0.4179	1	0.2	Negative
YAEEGICFNF	HKU1	Orf1ab	HLA.A01.01	1.5882	1	0.27208	Negative
YASIRFSSVY	HKU1	Orf1ab	HLA.A01.01	0.843	1	0.25184	Negative
YAYTKRNVLP	HKU1	Orf1ab	HLA.B08.01	0.4426	1	0.25248	Negative
YDFDTYKALL	HKU1	Orf1ab	HLA.C04.01	0.0553	1	0.21872	Negative
YDFDTYKALL	HKU1	Orf1ab	HLA.B40.01	1.0092	1	0.21872	Negative
YDFTDYKLEL	HKU1	Orf1ab	HLA.C07.02	1.5859	1	0.21352	Negative
YDFTDYKLEL	HKU1	Orf1ab	HLA.B40.01	1.2041	1	0.21352	Negative
YDFTDYKLEL	HKU1	Orf1ab	HLA.C04.01	0.5372	1	0.21352	Negative
YDFVENPDII	HKU1	Orf1ab	HLA.C04.01	1.9384	1	0.14816	Negative
YEFKFYDAFP	HKU1	Orf1ab	HLA.B40.01	1.7809	1	0.1916	Negative
YEFLCKHFSM	HKU1	Orf1ab	HLA.B40.01	0.7211	1	0.22144	Negative
YEFVKSKGLF	HKU1	Orf1ab	HLA.B40.01	0.792	1	0.19576	Negative
YEFVKSKGLF	HKU1	Orf1ab	HLA.A24.02	1.0984	1	0.19576	Negative
YELSVINARI	HKU1	Orf1ab	HLA.B40.01	0.295	1	0.24256	Negative
YESTFGSVYY	HKU1	Orf1ab	HLA.A01.01	0.1963	1	0.23544	Negative
YESTFGSVYY	HKU1	Orf1ab	HLA.B40.01	1.3884	1	0.23544	Negative
YEVDRRVLFD	HKU1	Orf1ab	HLA.B40.01	1.5204	1	0.16304	Negative
YEYCQPPKSV	HKU1	Orf1ab	HLA.B40.01	0.2996	1	0.2308	Negative
YFECPNSIYI	HKU1	Orf1ab	HLA.A24.02	1.3842	1	0.27824	Negative
YFECPNSIYI	HKU1	Orf1ab	HLA.B40.01	1.3633	1	0.27824	Negative
YFECPNSIYI	HKU1	Orf1ab	HLA.C04.01	0.0793	1	0.27824	Negative
YFEIYDGGCI	HKU1	Orf1ab	HLA.B40.01	1.875	1	0.31432	Negative
YFFEGVAESV	HKU1	Orf1ab	HLA.A02.01	0.8	1	0.31568	Negative
YFFEGVAESV	HKU1	Orf1ab	HLA.C04.01	0.575	1	0.31568	Negative
YFFEGVAESV	HKU1	Orf1ab	HLA.C07.02	1.3247	1	0.31568	Negative
YFFEGVAESV	HKU1	Orf1ab	HLA.C07.01	1.8963	1	0.31568	Negative
YFGDCMTLPF	HKU1	Orf1ab	HLA.A24.02	0.6626	1	0.45712	Positive
YFGDCMTLPF	HKU1	Orf1ab	HLA.C04.01	0.9144	1	0.45712	Positive
YFLDDVEMVA	HKU1	Orf1ab	HLA.A02.01	0.3455	1	0.20944	Negative
YFLDDVEMVA	HKU1	Orf1ab	HLA.C04.01	0.4358	1	0.20944	Negative
YFLDDVEMVA	HKU1	Orf1ab	HLA.A01.01	1.2652	1	0.20944	Negative
YFPSEISVIM	HKU1	Orf1ab	HLA.C04.01	0.3193	1	0.34464	Negative
YFPSEISVIM	HKU1	Orf1ab	HLA.B07.02	0.4215	1	0.34464	Negative
YFPSEISVIM	HKU1	Orf1ab	HLA.A24.02	0.8115	1	0.34464	Negative
YFPSEISVIM	HKU1	Orf1ab	HLA.C07.02	1.3951	1	0.34464	Negative
YFSKKDWYDF	HKU1	Orf1ab	HLA.A24.02	0.3566	1	0.11808	Negative
YFSKKDWYDF	HKU1	Orf1ab	HLA.C04.01	1.1678	1	0.11808	Negative
YFTDVPYIKL	HKU1	Orf1ab	HLA.A01.01	0.77	1	0.20408	Negative
YFTDVPYIKL	HKU1	Orf1ab	HLA.C07.01	0.9559	1	0.20408	Negative
YFTDVPYIKL	HKU1	Orf1ab	HLA.C04.01	0.0396	1	0.20408	Negative
YFTDVPYIKL	HKU1	Orf1ab	HLA.C07.02	0.5832	1	0.20408	Negative
YFTDVPYIKL	HKU1	Orf1ab	HLA.A24.02	0.5615	1	0.20408	Negative
YFVPAVNFTY	HKU1	Orf1ab	HLA.C07.02	0.4859	1	0.37104	Positive
YFVPAVNFTY	HKU1	Orf1ab	HLA.C07.01	1.1013	1	0.37104	Positive
YFVPAVNFTY	HKU1	Orf1ab	HLA.C04.01	0.653	1	0.37104	Positive
YFVPAVNFTY	HKU1	Orf1ab	HLA.A01.01	0.6753	1	0.37104	Positive
YFVPAVNFTY	HKU1	Orf1ab	HLA.A24.02	0.6203	1	0.37104	Positive
YGPYRDAQVV	HKU1	Orf1ab	HLA.B07.02	1.3483	1	0.33248	Negative
YGSSVETETY	HKU1	Orf1ab	HLA.A01.01	0.2046	1	0.12976	Negative
YHPAHAPSFL	HKU1	Orf1ab	HLA.C07.02	1.4379	1	0.42688	Positive
YHPAHAPSFL	HKU1	Orf1ab	HLA.B07.02	0.5053	1	0.42688	Positive
YHPAHAPSFL	HKU1	Orf1ab	HLA.C04.01	1.9418	1	0.42688	Positive
YHYKELGVVM	HKU1	Orf1ab	HLA.C04.01	1.7039	1	0.162	Negative
YHYKELGVVM	HKU1	Orf1ab	HLA.C07.01	1.0252	1	0.162	Negative
YHYKELGVVM	HKU1	Orf1ab	HLA.A24.02	0.8865	1	0.162	Negative
YHYKELGVVM	HKU1	Orf1ab	HLA.C07.02	0.5983	1	0.162	Negative
YIIPVLCTLF	HKU1	Orf1ab	HLA.A24.02	1.8458	1	0.3184	Negative
YINVIFSDFY	HKU1	Orf1ab	HLA.A01.01	0.4026	1	0.21952	Negative
YKEGFRGFTY	HKU1	Orf1ab	HLA.A01.01	1.6893	1	0.1808	Negative
YKELGVVMNL	HKU1	Orf1ab	HLA.B40.01	0.2107	1	0.21184	Negative
YKISVQELRY	HKU1	Orf1ab	HLA.A01.01	0.5877	1	0.15232	Negative
YKLSIGDVFV	HKU1	Orf1ab	HLA.A02.01	0.3649	1	0.2232	Negative
YKSDIHLPAY	HKU1	Orf1ab	HLA.A01.01	0.0442	1	0.21072	Negative
YKSDIHLPAY	HKU1	Orf1ab	HLA.C07.02	1.9469	1	0.21072	Negative
YKSDIHLPAY	HKU1	Orf1ab	HLA.C07.01	1.3326	1	0.21072	Negative
YLDYIQQGGV	HKU1	Orf1ab	HLA.A02.01	0.5689	1	0.33408	Negative
YLESYNIVTT	HKU1	Orf1ab	HLA.A02.01	1.8062	1	0.16504	Negative
YLEYIKKLYN	HKU1	Orf1ab	HLA.A01.01	1.9638	1	0.19392	Negative
YLFDEAGDEA	HKU1	Orf1ab	HLA.A02.01	0.1917	1	0.27024	Negative
YLFDEAGDEA	HKU1	Orf1ab	HLA.C04.01	1.0182	1	0.27024	Negative
YLFDEAGDEA	HKU1	Orf1ab	HLA.A01.01	1.9117	1	0.27024	Negative
YLFIGYILSC	HKU1	Orf1ab	HLA.A02.01	1.7775	1	0.358	Negative
YLFWRNSTTW	HKU1	Orf1ab	HLA.A24.02	0.3622	1	0.272	Negative
YLIQSGIFFT	HKU1	Orf1ab	HLA.A02.01	0.7358	1	0.3168	Negative
YLKSAVMQSV	HKU1	Orf1ab	HLA.A02.01	0.6891	1	0.2652	Negative
YLKSDNIVAA	HKU1	Orf1ab	HLA.A02.01	0.1157	1	0.19672	Negative
YLLDLSDSVV	HKU1	Orf1ab	HLA.A02.01	0.1256	1	0.21384	Negative
YLLGVVDKQV	HKU1	Orf1ab	HLA.A02.01	0.2264	1	0.186	Negative
YLLTTIPKAI	HKU1	Orf1ab	HLA.A02.01	0.5783	1	0.24176	Negative
YLPNISVFPI	HKU1	Orf1ab	HLA.A02.01	0.7981	1	0.29216	Negative
YLPYPDPSRI	HKU1	Orf1ab	HLA.A02.01	0.1724	1	0.40536	Positive
YLPYPDPSRI	HKU1	Orf1ab	HLA.C04.01	1.289	1	0.40536	Positive
YLPYPDPSRI	HKU1	Orf1ab	HLA.B07.02	0.8065	1	0.40536	Positive
YLSLYNKYRY	HKU1	Orf1ab	HLA.A01.01	0.5928	1	0.22776	Negative
YLTMYIIPVL	HKU1	Orf1ab	HLA.A02.01	1.0873	1	0.31888	Negative
YMGFQGRQIL	HKU1	Orf1ab	HLA.B08.01	1.9881	1	0.32296	Negative
YNDALFVSYG	HKU1	Orf1ab	HLA.A01.01	1.8844	1	0.23088	Negative
YNKEKTYYEL	HKU1	Orf1ab	HLA.B08.01	0.6159	1	0.156	Negative
YNLWNTFTTL	HKU1	Orf1ab	HLA.A02.01	0.7894	1	0.364	Positive
YNSDYASKGY	HKU1	Orf1ab	HLA.A01.01	0.0283	1	0.15864	Negative
YNYKISVQEL	HKU1	Orf1ab	HLA.C07.02	1.6491	1	0.11784	Negative
YNYKISVQEL	HKU1	Orf1ab	HLA.A24.02	0.9105	1	0.11784	Negative
YPDPSRILGA	HKU1	Orf1ab	HLA.B07.02	0.9658	1	0.34432	Negative
[truncated: 17,570 more rows]
