# Supplementary material for: Potential CD8+ T Cell Cross-Reactivity Against SARS-CoV-2 Conferred by Other Coronavirus Strains
Source: Front Immunol. 2020 Nov 5;11:579480. doi: 10.3389/fimmu.2020.579480 (PMC7676914; doi:10.3389/fimmu.2020.579480)
Supplement: Supplementary Table 3 — List of predicted epitopes referenced in IEDB. [file Table_3.xlsx]

## Sheet: All coronavirus IEDB epitopes
Description	Parent.Protein	Organism.Name	Parent.Organism
AFFGMSRIGMEVTPSGTW	Nucleoprotein	Severe acute respiratory syndrome-related coronavirus	Severe acute respiratory syndrome-related coronavirus
ALNTLVKQL	Spike glycoprotein	Severe acute respiratory syndrome-related coronavirus	Severe acute respiratory syndrome-related coronavirus
ALNTPKDHI	Nucleoprotein	Severe acute respiratory syndrome-related coronavirus	Severe acute respiratory syndrome-related coronavirus
ANKEGIVWVATEGAL	Nucleoprotein	Severe acute respiratory syndrome-related coronavirus	Severe acute respiratory syndrome-related coronavirus
AQFAPSASAFFGMSR	Nucleoprotein	Severe acute respiratory syndrome-related coronavirus	Severe acute respiratory syndrome-related coronavirus
AQFAPSASAFFGMSRIGM	Nucleoprotein	Severe acute respiratory syndrome-related coronavirus	Severe acute respiratory syndrome-related coronavirus
CSQNPLAELKCSVKSFEI	Spike glycoprotein	Severe acute respiratory syndrome-related coronavirus	Severe acute respiratory syndrome-related coronavirus
ESLTTTSTALGKLQDVV	Spike glycoprotein	Severe acute respiratory syndrome-related coronavirus	Severe acute respiratory syndrome-related coronavirus
FIAGLIAIV	Spike glycoprotein	Severe acute respiratory syndrome-related coronavirus	Severe acute respiratory syndrome-related coronavirus
GETALALLLL	Nucleoprotein	Severe acute respiratory syndrome-related coronavirus	Severe acute respiratory syndrome-related coronavirus
GETALALLLLDRLNQ	Nucleoprotein	SARS coronavirus Tor2	Severe acute respiratory syndrome-related coronavirus
GLMWLSYFV	Membrane protein	SARS coronavirus TJF	Severe acute respiratory syndrome-related coronavirus
GMEVTPSGTWLTYHGAIK	Nucleoprotein	Severe acute respiratory syndrome-related coronavirus	Severe acute respiratory syndrome-related coronavirus
GMSRIGMEV	Nucleoprotein	Severe acute respiratory syndrome-related coronavirus	Severe acute respiratory syndrome-related coronavirus
IGMEVTPSGTWLTYH	Nucleoprotein	Severe acute respiratory syndrome-related coronavirus	Severe acute respiratory syndrome-related coronavirus
IKLDDKDPQFKDNVILL	Nucleoprotein	Severe acute respiratory syndrome-related coronavirus	Severe acute respiratory syndrome-related coronavirus
ILLNKHIDA	Nucleoprotein	Severe acute respiratory syndrome-related coronavirus	Severe acute respiratory syndrome-related coronavirus
ILPDPLKPT	Spike glycoprotein	Severe acute respiratory syndrome-related coronavirus	Severe acute respiratory syndrome-related coronavirus
IRQGTDYKHWPQIAQFA	Nucleoprotein	Severe acute respiratory syndrome-related coronavirus	Severe acute respiratory syndrome-related coronavirus
IYQTSNFRVVPSGDVVRF	Spike glycoprotein	Severe acute respiratory syndrome-related coronavirus	Severe acute respiratory syndrome-related coronavirus
KHWPQIAQFAPSASAFF	Nucleoprotein	Severe acute respiratory syndrome-related coronavirus	Severe acute respiratory syndrome-related coronavirus
KKISNCVADYSVLYNSTF	Spike glycoprotein	Severe acute respiratory syndrome-related coronavirus	Severe acute respiratory syndrome-related coronavirus
KLPDDFMGCV	Spike glycoprotein	SARS coronavirus BJ01	Severe acute respiratory syndrome-related coronavirus
KMKELSPRWYFYYLG	Nucleoprotein	Severe acute respiratory syndrome-related coronavirus	Severe acute respiratory syndrome-related coronavirus
KSFEIDKGIYQTSNFRVV	Spike glycoprotein	Severe acute respiratory syndrome-related coronavirus	Severe acute respiratory syndrome-related coronavirus
LALLLLDRL	Nucleoprotein	Severe acute respiratory syndrome-related coronavirus	Severe acute respiratory syndrome-related coronavirus
LITGRLAAL	Spike glycoprotein	Human coronavirus 229E	Human coronavirus 229E
LITGRLQSL	Spike glycoprotein	Severe acute respiratory syndrome-related coronavirus	Severe acute respiratory syndrome-related coronavirus
LLLDRLNQL	Nucleoprotein	Severe acute respiratory syndrome-related coronavirus	Severe acute respiratory syndrome-related coronavirus
LLLNCLWSV	Spike glycoprotein	Human coronavirus 229E	Human coronavirus 229E
LLNKHIDAYKTFPPTEPK	Nucleoprotein	Severe acute respiratory syndrome-related coronavirus	Severe acute respiratory syndrome-related coronavirus
LLRSTSQKSIVAYTMSL	Spike glycoprotein	Severe acute respiratory syndrome-related coronavirus	Severe acute respiratory syndrome-related coronavirus
LQLPQGTTL	Nucleoprotein	Severe acute respiratory syndrome-related coronavirus	Severe acute respiratory syndrome-related coronavirus
MASGGGETALALLLLDRLNQLESKV	Nucleoprotein	SARS coronavirus Urbani	Severe acute respiratory syndrome-related coronavirus
NFNGLTGTGVLTPSSKRF	Spike glycoprotein	SARS coronavirus Tor2	Severe acute respiratory syndrome-related coronavirus
NIDATSTGNYNYKYRYLR	Spike glycoprotein	Severe acute respiratory syndrome-related coronavirus	Severe acute respiratory syndrome-related coronavirus
NLNESLIDL	Spike glycoprotein	Severe acute respiratory syndrome-related coronavirus	Severe acute respiratory syndrome-related coronavirus
NYNYKYRYLRHGKLRPF	Spike glycoprotein	SARS coronavirus Tor2	Severe acute respiratory syndrome-related coronavirus
PQFKDNVILLNKHIDAYK	Nucleoprotein	Severe acute respiratory syndrome-related coronavirus	Severe acute respiratory syndrome-related coronavirus
QALNTLVKQLSSNFGAI	Spike glycoprotein	Severe acute respiratory syndrome-related coronavirus	Severe acute respiratory syndrome-related coronavirus
QFKDNVILL	Nucleoprotein	SARS coronavirus Urbani	Severe acute respiratory syndrome-related coronavirus
QKRTATKQYNVTQAF	Nucleoprotein	Severe acute respiratory syndrome-related coronavirus	Severe acute respiratory syndrome-related coronavirus
RLNEVAKNL	Spike glycoprotein	SARS coronavirus BJ01	Severe acute respiratory syndrome-related coronavirus
RLNQLESKV	Nucleoprotein	Severe acute respiratory syndrome-related coronavirus	Severe acute respiratory syndrome-related coronavirus
RRPQGLPNNTASWFT	Nucleoprotein	Severe acute respiratory syndrome-related coronavirus	Severe acute respiratory syndrome-related coronavirus
SIVAYTMSL	Spike glycoprotein	Severe acute respiratory syndrome-related coronavirus	Severe acute respiratory syndrome-related coronavirus
STDLIKNQCVNFNFN	Spike glycoprotein	Severe acute respiratory syndrome-related coronavirus	Severe acute respiratory syndrome-related coronavirus
STFFSTFKCYGVSATKL	Spike glycoprotein	Severe acute respiratory syndrome-related coronavirus	Severe acute respiratory syndrome-related coronavirus
TECANLLLQYGSFCTQL	Spike glycoprotein	Severe acute respiratory syndrome-related coronavirus	Severe acute respiratory syndrome-related coronavirus
TLACFVLAAV	Membrane protein	SARS coronavirus TJF	Severe acute respiratory syndrome-related coronavirus
TPSGTWLTYHGAIKL	Nucleoprotein	Severe acute respiratory syndrome-related coronavirus	Severe acute respiratory syndrome-related coronavirus
TWLTYHGAIKLDDKDPQF	Nucleoprotein	Severe acute respiratory syndrome-related coronavirus	Severe acute respiratory syndrome-related coronavirus
TWLTYHGAIKLDDKDPQFKDNVILL	Nucleoprotein	SARS coronavirus Urbani	Severe acute respiratory syndrome-related coronavirus
VLNDILSRL	Spike glycoprotein	Severe acute respiratory syndrome-related coronavirus	Severe acute respiratory syndrome-related coronavirus
VVFLHVTYV	Spike glycoprotein	Severe acute respiratory syndrome-related coronavirus	Severe acute respiratory syndrome-related coronavirus
YKTFPPTEPKKDKKKK	Nucleoprotein	Severe acute respiratory syndrome-related coronavirus	Severe acute respiratory syndrome-related coronavirus
AQKFNGLTVLPPLLTDDM	Spike glycoprotein	Severe acute respiratory syndrome-related coronavirus	Severe acute respiratory syndrome-related coronavirus
CTFEYISDAFSLD	Spike glycoprotein	Severe acute respiratory syndrome-related coronavirus	Severe acute respiratory syndrome-related coronavirus
DAFSLDVSEKSGN	Spike glycoprotein	Severe acute respiratory syndrome-related coronavirus	Severe acute respiratory syndrome-related coronavirus
EIFRSDTLYLTQDLFLPF	Spike glycoprotein	Severe acute respiratory syndrome-related coronavirus	Severe acute respiratory syndrome-related coronavirus
GAALQIPFAMQMAYRF	Spike glycoprotein	Severe acute respiratory syndrome-related coronavirus	Severe acute respiratory syndrome-related coronavirus
GFMKQYGECLGDINARDL	Spike glycoprotein	Severe acute respiratory syndrome-related coronavirus	Severe acute respiratory syndrome-related coronavirus
KSIVAYTMSLGADSSIAY	Spike glycoprotein	Severe acute respiratory syndrome-related coronavirus	Severe acute respiratory syndrome-related coronavirus
MAYRFNGIGVTQNVLY	Spike glycoprotein	Severe acute respiratory syndrome-related coronavirus	Severe acute respiratory syndrome-related coronavirus
NAFNCTFEYISDAFSLDV	Spike glycoprotein	Severe acute respiratory syndrome-related coronavirus	Severe acute respiratory syndrome-related coronavirus
NPFFAVSKPMGTQTHTMI	Spike glycoprotein	Severe acute respiratory syndrome-related coronavirus	Severe acute respiratory syndrome-related coronavirus
QLIRAAEIRASANLAATK	Spike glycoprotein	Severe acute respiratory syndrome-related coronavirus	Severe acute respiratory syndrome-related coronavirus
RPFERDISNVPFS	Spike glycoprotein	Severe acute respiratory syndrome-related coronavirus	Severe acute respiratory syndrome-related coronavirus
SWFITQRNFFSPQII	Spike glycoprotein	Severe acute respiratory syndrome-related coronavirus	Severe acute respiratory syndrome-related coronavirus
TAFSPAQDIWGTSAAAYF	Spike glycoprotein	Severe acute respiratory syndrome-related coronavirus	Severe acute respiratory syndrome-related coronavirus
TGFHTINHTFGNPVIPFK	Spike glycoprotein	Severe acute respiratory syndrome-related coronavirus	Severe acute respiratory syndrome-related coronavirus
TLKPIFKLPLGINITNFR	Spike glycoprotein	Severe acute respiratory syndrome-related coronavirus	Severe acute respiratory syndrome-related coronavirus
TNFRAILTAFSPAQDIW	Spike glycoprotein	Severe acute respiratory syndrome-related coronavirus	Severe acute respiratory syndrome-related coronavirus
VKQMYKTPTLKYFGGFNF	Spike glycoprotein	Severe acute respiratory syndrome-related coronavirus	Severe acute respiratory syndrome-related coronavirus
VRGWVFGSTMNNKSQSVI	Spike glycoprotein	Severe acute respiratory syndrome-related coronavirus	Severe acute respiratory syndrome-related coronavirus
YLRHGKLRPFERDISNVP	Spike glycoprotein	Severe acute respiratory syndrome-related coronavirus	Severe acute respiratory syndrome-related coronavirus
YLTQDLFLPFYSNVTGFH	Spike glycoprotein	Severe acute respiratory syndrome-related coronavirus	Severe acute respiratory syndrome-related coronavirus
AGCLIGAEHVDTSYECDI	Spike glycoprotein	SARS coronavirus Tor2	Severe acute respiratory syndrome-related coronavirus
DIPIGAGICASYHTVSLL	Spike glycoprotein	SARS coronavirus Tor2	Severe acute respiratory syndrome-related coronavirus
GHLRMAGHSLGRCDI	Membrane protein	SARS coronavirus Tor2	Severe acute respiratory syndrome-related coronavirus
PLQASLPFGWLVIGV	Protein 3a	SARS coronavirus Tor2	Severe acute respiratory syndrome-related coronavirus
TMLDIQPED	Non-structural protein 2a	Human coronavirus OC43	Betacoronavirus 1
ILLNKHID	Nucleoprotein	Severe acute respiratory syndrome-related coronavirus	Severe acute respiratory syndrome-related coronavirus
AFLAVFQSATKIIAL	Protein 3a	Severe acute respiratory syndrome-related coronavirus	Severe acute respiratory syndrome-related coronavirus
GVKDYVVVHGYFTEV	Protein 3a	Severe acute respiratory syndrome-related coronavirus	Severe acute respiratory syndrome-related coronavirus
NKRWQLALYKGFQFI	Protein 3a	Severe acute respiratory syndrome-related coronavirus	Severe acute respiratory syndrome-related coronavirus
RFFTLGSITAQPVKI	Protein 3a	Severe acute respiratory syndrome-related coronavirus	Severe acute respiratory syndrome-related coronavirus
YFTEVYYQLESTQIT	Protein 3a	Severe acute respiratory syndrome-related coronavirus	Severe acute respiratory syndrome-related coronavirus
MEVTPSGTWL	Nucleoprotein	Severe acute respiratory syndrome-related coronavirus	Severe acute respiratory syndrome-related coronavirus
RRPQGLPNNIASWFT	Nucleoprotein	Severe acute respiratory syndrome-related coronavirus	Severe acute respiratory syndrome-related coronavirus
SITAQPVKI	Protein 3a	Severe acute respiratory syndrome-related coronavirus	Severe acute respiratory syndrome-related coronavirus
GTSWFITQRNFFSPQ	Spike glycoprotein	Severe acute respiratory syndrome-related coronavirus	Severe acute respiratory syndrome-related coronavirus
HLRMAGHSL	Membrane protein	Severe acute respiratory syndrome-related coronavirus	Severe acute respiratory syndrome-related coronavirus
SSKRFQPFQQFGRDV	Spike glycoprotein	Severe acute respiratory syndrome-related coronavirus	Severe acute respiratory syndrome-related coronavirus
TKQYNVTQAF	Nucleoprotein	Severe acute respiratory syndrome-related coronavirus	Severe acute respiratory syndrome-related coronavirus

## Sheet: Predicted positive CoV peptides
IEDB peptides	coronavirus peptides	coronavirus	Parent.Protein from IEDB	Parent.Organism from IEDB
LITGRLAAL	LITGRLAAL	NL63	Spike glycoprotein	Human coronavirus 229E
LITGRLAAL	LITGRLAAL	229E	Spike glycoprotein	Human coronavirus 229E
TLACFVLAAV	TLACFVLAA	SARS-coV-2	Membrane protein	Severe acute respiratory syndrome-related coronavirus
TLACFVLAAV	TLACFVLAA	SARS	Membrane protein	Severe acute respiratory syndrome-related coronavirus
GETALALLLLDRLNQ	ALALLLLDR	SARS-coV-2	Nucleoprotein	Severe acute respiratory syndrome-related coronavirus
GETALALLLLDRLNQ	ALALLLLDR	SARS	Nucleoprotein	Severe acute respiratory syndrome-related coronavirus
MASGGGETALALLLLDRLNQLESKV	ALALLLLDR	SARS-coV-2	Nucleoprotein	Severe acute respiratory syndrome-related coronavirus
MASGGGETALALLLLDRLNQLESKV	ALALLLLDR	SARS	Nucleoprotein	Severe acute respiratory syndrome-related coronavirus
AQFAPSASAFFGMSR	AQFAPSASA	SARS-coV-2	Nucleoprotein	Severe acute respiratory syndrome-related coronavirus
AQFAPSASAFFGMSR	AQFAPSASA	SARS	Nucleoprotein	Severe acute respiratory syndrome-related coronavirus
AQFAPSASAFFGMSRIGM	AQFAPSASA	SARS-coV-2	Nucleoprotein	Severe acute respiratory syndrome-related coronavirus
AQFAPSASAFFGMSRIGM	AQFAPSASA	SARS	Nucleoprotein	Severe acute respiratory syndrome-related coronavirus
KHWPQIAQFAPSASAFF	AQFAPSASA	SARS-coV-2	Nucleoprotein	Severe acute respiratory syndrome-related coronavirus
KHWPQIAQFAPSASAFF	AQFAPSASA	SARS	Nucleoprotein	Severe acute respiratory syndrome-related coronavirus
AQFAPSASAFFGMSR	ASAFFGMSR	SARS-coV-2	Nucleoprotein	Severe acute respiratory syndrome-related coronavirus
AQFAPSASAFFGMSR	ASAFFGMSR	SARS	Nucleoprotein	Severe acute respiratory syndrome-related coronavirus
AQFAPSASAFFGMSRIGM	ASAFFGMSR	SARS-coV-2	Nucleoprotein	Severe acute respiratory syndrome-related coronavirus
AQFAPSASAFFGMSRIGM	ASAFFGMSR	SARS	Nucleoprotein	Severe acute respiratory syndrome-related coronavirus
AQFAPSASAFFGMSR	FAPSASAFF	SARS-coV-2	Nucleoprotein	Severe acute respiratory syndrome-related coronavirus
AQFAPSASAFFGMSR	FAPSASAFF	SARS	Nucleoprotein	Severe acute respiratory syndrome-related coronavirus
AQFAPSASAFFGMSRIGM	FAPSASAFF	SARS-coV-2	Nucleoprotein	Severe acute respiratory syndrome-related coronavirus
AQFAPSASAFFGMSRIGM	FAPSASAFF	SARS	Nucleoprotein	Severe acute respiratory syndrome-related coronavirus
KHWPQIAQFAPSASAFF	FAPSASAFF	SARS-coV-2	Nucleoprotein	Severe acute respiratory syndrome-related coronavirus
KHWPQIAQFAPSASAFF	FAPSASAFF	SARS	Nucleoprotein	Severe acute respiratory syndrome-related coronavirus
AFFGMSRIGMEVTPSGTW	FFGMSRIGM	SARS-coV-2	Nucleoprotein	Severe acute respiratory syndrome-related coronavirus
AFFGMSRIGMEVTPSGTW	FFGMSRIGM	SARS	Nucleoprotein	Severe acute respiratory syndrome-related coronavirus
AQFAPSASAFFGMSRIGM	FFGMSRIGM	SARS-coV-2	Nucleoprotein	Severe acute respiratory syndrome-related coronavirus
AQFAPSASAFFGMSRIGM	FFGMSRIGM	SARS	Nucleoprotein	Severe acute respiratory syndrome-related coronavirus
AFFGMSRIGMEVTPSGTW	GMSRIGMEV	SARS-coV-2	Nucleoprotein	Severe acute respiratory syndrome-related coronavirus
AFFGMSRIGMEVTPSGTW	GMSRIGMEV	SARS	Nucleoprotein	Severe acute respiratory syndrome-related coronavirus
GMSRIGMEV	GMSRIGMEV	SARS-coV-2	Nucleoprotein	Severe acute respiratory syndrome-related coronavirus
GMSRIGMEV	GMSRIGMEV	SARS	Nucleoprotein	Severe acute respiratory syndrome-related coronavirus
ILLNKHIDA	ILLNKHIDA	SARS-coV-2	Nucleoprotein	Severe acute respiratory syndrome-related coronavirus
ILLNKHIDA	ILLNKHIDA	SARS	Nucleoprotein	Severe acute respiratory syndrome-related coronavirus
PQFKDNVILLNKHIDAYK	ILLNKHIDA	SARS-coV-2	Nucleoprotein	Severe acute respiratory syndrome-related coronavirus
PQFKDNVILLNKHIDAYK	ILLNKHIDA	SARS	Nucleoprotein	Severe acute respiratory syndrome-related coronavirus
IRQGTDYKHWPQIAQFA	KHWPQIAQF	SARS-coV-2	Nucleoprotein	Severe acute respiratory syndrome-related coronavirus
IRQGTDYKHWPQIAQFA	KHWPQIAQF	SARS	Nucleoprotein	Severe acute respiratory syndrome-related coronavirus
KHWPQIAQFAPSASAFF	KHWPQIAQF	SARS-coV-2	Nucleoprotein	Severe acute respiratory syndrome-related coronavirus
KHWPQIAQFAPSASAFF	KHWPQIAQF	SARS	Nucleoprotein	Severe acute respiratory syndrome-related coronavirus
LLLDRLNQL	LLLDRLNQL	SARS-coV-2	Nucleoprotein	Severe acute respiratory syndrome-related coronavirus
LLLDRLNQL	LLLDRLNQL	SARS	Nucleoprotein	Severe acute respiratory syndrome-related coronavirus
MASGGGETALALLLLDRLNQLESKV	LLLDRLNQL	SARS-coV-2	Nucleoprotein	Severe acute respiratory syndrome-related coronavirus
MASGGGETALALLLLDRLNQLESKV	LLLDRLNQL	SARS	Nucleoprotein	Severe acute respiratory syndrome-related coronavirus
RRPQGLPNNTASWFT	LPNNTASWF	SARS-coV-2	Nucleoprotein	Severe acute respiratory syndrome-related coronavirus
RRPQGLPNNTASWFT	LPNNTASWF	SARS	Nucleoprotein	Severe acute respiratory syndrome-related coronavirus
LQLPQGTTL	LQLPQGTTL	SARS-coV-2	Nucleoprotein	Severe acute respiratory syndrome-related coronavirus
LQLPQGTTL	LQLPQGTTL	SARS	Nucleoprotein	Severe acute respiratory syndrome-related coronavirus
AFFGMSRIGMEVTPSGTW	MEVTPSGTW	SARS-coV-2	Nucleoprotein	Severe acute respiratory syndrome-related coronavirus
AFFGMSRIGMEVTPSGTW	MEVTPSGTW	SARS	Nucleoprotein	Severe acute respiratory syndrome-related coronavirus
GMEVTPSGTWLTYHGAIK	MEVTPSGTW	SARS-coV-2	Nucleoprotein	Severe acute respiratory syndrome-related coronavirus
GMEVTPSGTWLTYHGAIK	MEVTPSGTW	SARS	Nucleoprotein	Severe acute respiratory syndrome-related coronavirus
IGMEVTPSGTWLTYH	MEVTPSGTW	SARS-coV-2	Nucleoprotein	Severe acute respiratory syndrome-related coronavirus
IGMEVTPSGTWLTYH	MEVTPSGTW	SARS	Nucleoprotein	Severe acute respiratory syndrome-related coronavirus
MEVTPSGTWL	MEVTPSGTW	SARS-coV-2	Nucleoprotein	Severe acute respiratory syndrome-related coronavirus
MEVTPSGTWL	MEVTPSGTW	SARS	Nucleoprotein	Severe acute respiratory syndrome-related coronavirus
AQFAPSASAFFGMSR	QFAPSASAF	SARS-coV-2	Nucleoprotein	Severe acute respiratory syndrome-related coronavirus
AQFAPSASAFFGMSR	QFAPSASAF	SARS	Nucleoprotein	Severe acute respiratory syndrome-related coronavirus
AQFAPSASAFFGMSRIGM	QFAPSASAF	SARS-coV-2	Nucleoprotein	Severe acute respiratory syndrome-related coronavirus
AQFAPSASAFFGMSRIGM	QFAPSASAF	SARS	Nucleoprotein	Severe acute respiratory syndrome-related coronavirus
KHWPQIAQFAPSASAFF	QFAPSASAF	SARS-coV-2	Nucleoprotein	Severe acute respiratory syndrome-related coronavirus
KHWPQIAQFAPSASAFF	QFAPSASAF	SARS	Nucleoprotein	Severe acute respiratory syndrome-related coronavirus
RRPQGLPNNTASWFT	RPQGLPNNT	SARS-coV-2	Nucleoprotein	Severe acute respiratory syndrome-related coronavirus
RRPQGLPNNTASWFT	RPQGLPNNT	SARS	Nucleoprotein	Severe acute respiratory syndrome-related coronavirus
AQFAPSASAFFGMSRIGM	SAFFGMSRI	SARS-coV-2	Nucleoprotein	Severe acute respiratory syndrome-related coronavirus
AQFAPSASAFFGMSRIGM	SAFFGMSRI	SARS	Nucleoprotein	Severe acute respiratory syndrome-related coronavirus
GMEVTPSGTWLTYHGAIK	TPSGTWLTY	SARS-coV-2	Nucleoprotein	Severe acute respiratory syndrome-related coronavirus
GMEVTPSGTWLTYHGAIK	TPSGTWLTY	SARS	Nucleoprotein	Severe acute respiratory syndrome-related coronavirus
IGMEVTPSGTWLTYH	TPSGTWLTY	SARS-coV-2	Nucleoprotein	Severe acute respiratory syndrome-related coronavirus
IGMEVTPSGTWLTYH	TPSGTWLTY	SARS	Nucleoprotein	Severe acute respiratory syndrome-related coronavirus
TPSGTWLTYHGAIKL	TPSGTWLTY	SARS-coV-2	Nucleoprotein	Severe acute respiratory syndrome-related coronavirus
TPSGTWLTYHGAIKL	TPSGTWLTY	SARS	Nucleoprotein	Severe acute respiratory syndrome-related coronavirus
GAALQIPFAMQMAYRF	AALQIPFAM	SARS-coV-2	Spike glycoprotein	Severe acute respiratory syndrome-related coronavirus
GAALQIPFAMQMAYRF	AALQIPFAM	SARS	Spike glycoprotein	Severe acute respiratory syndrome-related coronavirus
ALNTLVKQL	ALNTLVKQL	SARS-coV-2	Spike glycoprotein	Severe acute respiratory syndrome-related coronavirus
ALNTLVKQL	ALNTLVKQL	SARS	Spike glycoprotein	Severe acute respiratory syndrome-related coronavirus
QALNTLVKQLSSNFGAI	ALNTLVKQL	SARS-coV-2	Spike glycoprotein	Severe acute respiratory syndrome-related coronavirus
QALNTLVKQLSSNFGAI	ALNTLVKQL	SARS	Spike glycoprotein	Severe acute respiratory syndrome-related coronavirus
QLIRAAEIRASANLAATK	ASANLAATK	SARS-coV-2	Spike glycoprotein	Severe acute respiratory syndrome-related coronavirus
QLIRAAEIRASANLAATK	ASANLAATK	SARS	Spike glycoprotein	Severe acute respiratory syndrome-related coronavirus
FIAGLIAIV	FIAGLIAIV	SARS-coV-2	Spike glycoprotein	Severe acute respiratory syndrome-related coronavirus
FIAGLIAIV	FIAGLIAIV	SARS	Spike glycoprotein	Severe acute respiratory syndrome-related coronavirus
AQKFNGLTVLPPLLTDDM	GLTVLPPLL	SARS-coV-2	Spike glycoprotein	Severe acute respiratory syndrome-related coronavirus
AQKFNGLTVLPPLLTDDM	GLTVLPPLL	SARS	Spike glycoprotein	Severe acute respiratory syndrome-related coronavirus
GAALQIPFAMQMAYRF	IPFAMQMAY	SARS-coV-2	Spike glycoprotein	Severe acute respiratory syndrome-related coronavirus
GAALQIPFAMQMAYRF	IPFAMQMAY	SARS	Spike glycoprotein	Severe acute respiratory syndrome-related coronavirus
DIPIGAGICASYHTVSLL	IPIGAGICA	SARS-coV-2	Spike glycoprotein	Severe acute respiratory syndrome-related coronavirus
DIPIGAGICASYHTVSLL	IPIGAGICA	SARS	Spike glycoprotein	Severe acute respiratory syndrome-related coronavirus
QLIRAAEIRASANLAATK	IRASANLAA	SARS-coV-2	Spike glycoprotein	Severe acute respiratory syndrome-related coronavirus
QLIRAAEIRASANLAATK	IRASANLAA	SARS	Spike glycoprotein	Severe acute respiratory syndrome-related coronavirus
LITGRLQSL	LITGRLQSL	SARS-coV-2	Spike glycoprotein	Severe acute respiratory syndrome-related coronavirus
LITGRLQSL	LITGRLQSL	SARS	Spike glycoprotein	Severe acute respiratory syndrome-related coronavirus
GAALQIPFAMQMAYRF	LQIPFAMQM	SARS-coV-2	Spike glycoprotein	Severe acute respiratory syndrome-related coronavirus
GAALQIPFAMQMAYRF	LQIPFAMQM	SARS	Spike glycoprotein	Severe acute respiratory syndrome-related coronavirus
NLNESLIDL	NLNESLIDL	SARS-coV-2	Spike glycoprotein	Severe acute respiratory syndrome-related coronavirus
NLNESLIDL	NLNESLIDL	SARS	Spike glycoprotein	Severe acute respiratory syndrome-related coronavirus
RLNEVAKNL	RLNEVAKNL	SARS-coV-2	Spike glycoprotein	Severe acute respiratory syndrome-related coronavirus
RLNEVAKNL	RLNEVAKNL	SARS	Spike glycoprotein	Severe acute respiratory syndrome-related coronavirus
VLNDILSRL	VLNDILSRL	SARS-coV-2	Spike glycoprotein	Severe acute respiratory syndrome-related coronavirus
VLNDILSRL	VLNDILSRL	SARS	Spike glycoprotein	Severe acute respiratory syndrome-related coronavirus
VVFLHVTYV	VVFLHVTYV	SARS-coV-2	Spike glycoprotein	Severe acute respiratory syndrome-related coronavirus
VVFLHVTYV	VVFLHVTYV	SARS	Spike glycoprotein	Severe acute respiratory syndrome-related coronavirus
TAFSPAQDIWGTSAAAYF	AFSPAQDIW	SARS	Spike glycoprotein	Severe acute respiratory syndrome-related coronavirus
TNFRAILTAFSPAQDIW	AFSPAQDIW	SARS	Spike glycoprotein	Severe acute respiratory syndrome-related coronavirus
TLKPIFKLPLGINITNFR	FKLPLGINI	SARS	Spike glycoprotein	Severe acute respiratory syndrome-related coronavirus
GFMKQYGECLGDINARDL	FMKQYGECL	SARS	Spike glycoprotein	Severe acute respiratory syndrome-related coronavirus
IYQTSNFRVVPSGDVVRF	FRVVPSGDV	SARS	Spike glycoprotein	Severe acute respiratory syndrome-related coronavirus
GTSWFITQRNFFSPQ	GTSWFITQR	SARS	Spike glycoprotein	Severe acute respiratory syndrome-related coronavirus
TAFSPAQDIWGTSAAAYF	IWGTSAAAY	SARS	Spike glycoprotein	Severe acute respiratory syndrome-related coronavirus
KLPDDFMGCV	KLPDDFMGC	SARS	Spike glycoprotein	Severe acute respiratory syndrome-related coronavirus
AQKFNGLTVLPPLLTDDM	LPPLLTDDM	SARS	Spike glycoprotein	Severe acute respiratory syndrome-related coronavirus
NYNYKYRYLRHGKLRPF	LRHGKLRPF	SARS	Spike glycoprotein	Severe acute respiratory syndrome-related coronavirus
YLRHGKLRPFERDISNVP	LRHGKLRPF	SARS	Spike glycoprotein	Severe acute respiratory syndrome-related coronavirus
EIFRSDTLYLTQDLFLPF	LTQDLFLPF	SARS	Spike glycoprotein	Severe acute respiratory syndrome-related coronavirus
YLTQDLFLPFYSNVTGFH	LTQDLFLPF	SARS	Spike glycoprotein	Severe acute respiratory syndrome-related coronavirus
TNFRAILTAFSPAQDIW	NFRAILTAF	SARS	Spike glycoprotein	Severe acute respiratory syndrome-related coronavirus
TLKPIFKLPLGINITNFR	PLGINITNF	SARS	Spike glycoprotein	Severe acute respiratory syndrome-related coronavirus
VRGWVFGSTMNNKSQSVI	RGWVFGSTM	SARS	Spike glycoprotein	Severe acute respiratory syndrome-related coronavirus
IYQTSNFRVVPSGDVVRF	RVVPSGDVV	SARS	Spike glycoprotein	Severe acute respiratory syndrome-related coronavirus
LLRSTSQKSIVAYTMSL	SIVAYTMSL	SARS	Spike glycoprotein	Severe acute respiratory syndrome-related coronavirus
SIVAYTMSL	SIVAYTMSL	SARS	Spike glycoprotein	Severe acute respiratory syndrome-related coronavirus
KSIVAYTMSLGADSSIAY	SIVAYTMSL	SARS	Spike glycoprotein	Severe acute respiratory syndrome-related coronavirus
ESLTTTSTALGKLQDVV	SLTTTSTAL	SARS	Spike glycoprotein	Severe acute respiratory syndrome-related coronavirus
SWFITQRNFFSPQII	SWFITQRNF	SARS	Spike glycoprotein	Severe acute respiratory syndrome-related coronavirus
GTSWFITQRNFFSPQ	SWFITQRNF	SARS	Spike glycoprotein	Severe acute respiratory syndrome-related coronavirus
TGFHTINHTFGNPVIPFK	TFGNPVIPF	SARS	Spike glycoprotein	Severe acute respiratory syndrome-related coronavirus
NYNYKYRYLRHGKLRPF	YRYLRHGKL	SARS	Spike glycoprotein	Severe acute respiratory syndrome-related coronavirus
PLQASLPFGWLVIGV	ASLPFGWLV	SARS	Protein 3a	Severe acute respiratory syndrome-related coronavirus
AFLAVFQSATKIIAL	AVFQSATKI	SARS	Protein 3a	Severe acute respiratory syndrome-related coronavirus
AFLAVFQSATKIIAL	FLAVFQSAT	SARS	Protein 3a	Severe acute respiratory syndrome-related coronavirus
AFLAVFQSATKIIAL	LAVFQSATK	SARS	Protein 3a	Severe acute respiratory syndrome-related coronavirus
PLQASLPFGWLVIGV	LQASLPFGW	SARS	Protein 3a	Severe acute respiratory syndrome-related coronavirus
PLQASLPFGWLVIGV	SLPFGWLVI	SARS	Protein 3a	Severe acute respiratory syndrome-related coronavirus
GLMWLSYFV	GLMWLSYFV	SARS	Membrane protein	Severe acute respiratory syndrome-related coronavirus
GHLRMAGHSLGRCDI	HLRMAGHSL	SARS	Membrane protein	Severe acute respiratory syndrome-related coronavirus
HLRMAGHSL	HLRMAGHSL	SARS	Membrane protein	Severe acute respiratory syndrome-related coronavirus
GHLRMAGHSLGRCDI	RMAGHSLGR	SARS	Membrane protein	Severe acute respiratory syndrome-related coronavirus
GETALALLLL	GETALALLL	SARS	Nucleoprotein	Severe acute respiratory syndrome-related coronavirus
GETALALLLLDRLNQ	GETALALLL	SARS	Nucleoprotein	Severe acute respiratory syndrome-related coronavirus
MASGGGETALALLLLDRLNQLESKV	GETALALLL	SARS	Nucleoprotein	Severe acute respiratory syndrome-related coronavirus
ANKEGIVWVATEGAL	KEGIVWVAT	SARS	Nucleoprotein	Severe acute respiratory syndrome-related coronavirus
IKLDDKDPQFKDNVILL	QFKDNVILL	SARS	Nucleoprotein	Severe acute respiratory syndrome-related coronavirus
PQFKDNVILLNKHIDAYK	QFKDNVILL	SARS	Nucleoprotein	Severe acute respiratory syndrome-related coronavirus
QFKDNVILL	QFKDNVILL	SARS	Nucleoprotein	Severe acute respiratory syndrome-related coronavirus
TWLTYHGAIKLDDKDPQFKDNVILL	QFKDNVILL	SARS	Nucleoprotein	Severe acute respiratory syndrome-related coronavirus
MASGGGETALALLLLDRLNQLESKV	RLNQLESKV	SARS	Nucleoprotein	Severe acute respiratory syndrome-related coronavirus
RLNQLESKV	RLNQLESKV	SARS	Nucleoprotein	Severe acute respiratory syndrome-related coronavirus
ANKEGIVWVATEGAL	VWVATEGAL	SARS	Nucleoprotein	Severe acute respiratory syndrome-related coronavirus
LLLNCLWSV	LLLNCLWSV	229E	Spike glycoprotein	Human coronavirus 229E

## Sheet: Predicted negative CoV peptides
IEDB	coV	value	strain	Parent.Organism
LLNKHIDAYKTFPPTEPK	KHIDAYKTF	4	SARS-coV-2	Severe acute respiratory syndrome-related coronavirus
LLNKHIDAYKTFPPTEPK	KHIDAYKTF	4	SARS	Severe acute respiratory syndrome-related coronavirus
LLNKHIDAYKTFPPTEPK	KTFPPTEPK	10	SARS-coV-2	Severe acute respiratory syndrome-related coronavirus
LLNKHIDAYKTFPPTEPK	KTFPPTEPK	10	SARS	Severe acute respiratory syndrome-related coronavirus
YKTFPPTEPKKDKKKK	KTFPPTEPK	2	SARS-coV-2	Severe acute respiratory syndrome-related coronavirus
YKTFPPTEPKKDKKKK	KTFPPTEPK	2	SARS	Severe acute respiratory syndrome-related coronavirus
LLNKHIDAYKTFPPTEPK	LLNKHIDAY	1	SARS-coV-2	Severe acute respiratory syndrome-related coronavirus
LLNKHIDAYKTFPPTEPK	LLNKHIDAY	1	SARS	Severe acute respiratory syndrome-related coronavirus
KMKELSPRWYFYYLG	LSPRWYFYY	5	SARS-coV-2	Severe acute respiratory syndrome-related coronavirus
KMKELSPRWYFYYLG	LSPRWYFYY	5	SARS	Severe acute respiratory syndrome-related coronavirus
KMKELSPRWYFYYLG	SPRWYFYYL	6	SARS-coV-2	Severe acute respiratory syndrome-related coronavirus
KMKELSPRWYFYYLG	SPRWYFYYL	6	SARS	Severe acute respiratory syndrome-related coronavirus
MAYRFNGIGVTQNVLY	AYRFNGIGV	2	SARS-coV-2	Severe acute respiratory syndrome-related coronavirus
MAYRFNGIGVTQNVLY	AYRFNGIGV	2	SARS	Severe acute respiratory syndrome-related coronavirus
KKISNCVADYSVLYNSTF	CVADYSVLY	6	SARS-coV-2	Severe acute respiratory syndrome-related coronavirus
KKISNCVADYSVLYNSTF	CVADYSVLY	6	SARS	Severe acute respiratory syndrome-related coronavirus
KSFEIDKGIYQTSNFRVV	GIYQTSNFR	8	SARS-coV-2	Severe acute respiratory syndrome-related coronavirus
KSFEIDKGIYQTSNFRVV	GIYQTSNFR	8	SARS	Severe acute respiratory syndrome-related coronavirus
MAYRFNGIGVTQNVLY	IGVTQNVLY	8	SARS-coV-2	Severe acute respiratory syndrome-related coronavirus
MAYRFNGIGVTQNVLY	IGVTQNVLY	8	SARS	Severe acute respiratory syndrome-related coronavirus
KSFEIDKGIYQTSNFRVV	IYQTSNFRV	9	SARS-coV-2	Severe acute respiratory syndrome-related coronavirus
KSFEIDKGIYQTSNFRVV	IYQTSNFRV	9	SARS	Severe acute respiratory syndrome-related coronavirus
TECANLLLQYGSFCTQL	NLLLQYGSF	5	SARS-coV-2	Severe acute respiratory syndrome-related coronavirus
TECANLLLQYGSFCTQL	NLLLQYGSF	5	SARS	Severe acute respiratory syndrome-related coronavirus
TECANLLLQYGSFCTQL	QYGSFCTQL	9	SARS-coV-2	Severe acute respiratory syndrome-related coronavirus
TECANLLLQYGSFCTQL	QYGSFCTQL	9	SARS	Severe acute respiratory syndrome-related coronavirus
MAYRFNGIGVTQNVLY	YRFNGIGVT	3	SARS-coV-2	Severe acute respiratory syndrome-related coronavirus
MAYRFNGIGVTQNVLY	YRFNGIGVT	3	SARS	Severe acute respiratory syndrome-related coronavirus
NAFNCTFEYISDAFSLDV	AFNCTFEYI	2	SARS	Severe acute respiratory syndrome-related coronavirus
DAFSLDVSEKSGN	AFSLDVSEK	2	SARS	Severe acute respiratory syndrome-related coronavirus
NIDATSTGNYNYKYRYLR	ATSTGNYNY	4	SARS	Severe acute respiratory syndrome-related coronavirus
STFFSTFKCYGVSATKL	CYGVSATKL	9	SARS	Severe acute respiratory syndrome-related coronavirus
TECANLLLQYGSFCTQL	ECANLLLQY	2	SARS	Severe acute respiratory syndrome-related coronavirus
CSQNPLAELKCSVKSFEI	ELKCSVKSF	8	SARS	Severe acute respiratory syndrome-related coronavirus
RPFERDISNVPFS	ERDISNVPF	4	SARS	Severe acute respiratory syndrome-related coronavirus
CTFEYISDAFSLD	EYISDAFSL	4	SARS	Severe acute respiratory syndrome-related coronavirus
NAFNCTFEYISDAFSLDV	EYISDAFSL	8	SARS	Severe acute respiratory syndrome-related coronavirus
RPFERDISNVPFS	FERDISNVP	3	SARS	Severe acute respiratory syndrome-related coronavirus
AGCLIGAEHVDTSYECDI	GAEHVDTSY	6	SARS	Severe acute respiratory syndrome-related coronavirus
NIDATSTGNYNYKYRYLR	GNYNYKYRY	8	SARS	Severe acute respiratory syndrome-related coronavirus
NFNGLTGTGVLTPSSKRF	GVLTPSSKR	9	SARS	Severe acute respiratory syndrome-related coronavirus
NIDATSTGNYNYKYRYLR	IDATSTGNY	2	SARS	Severe acute respiratory syndrome-related coronavirus
NAFNCTFEYISDAFSLDV	ISDAFSLDV	10	SARS	Severe acute respiratory syndrome-related coronavirus
STFFSTFKCYGVSATKL	KCYGVSATK	8	SARS	Severe acute respiratory syndrome-related coronavirus
KKISNCVADYSVLYNSTF	KISNCVADY	2	SARS	Severe acute respiratory syndrome-related coronavirus
NPFFAVSKPMGTQTHTMI	KPMGTQTHT	8	SARS	Severe acute respiratory syndrome-related coronavirus
VKQMYKTPTLKYFGGFNF	KQMYKTPTL	2	SARS	Severe acute respiratory syndrome-related coronavirus
SSKRFQPFQQFGRDV	KRFQPFQQF	3	SARS	Severe acute respiratory syndrome-related coronavirus
VKQMYKTPTLKYFGGFNF	LKYFGGFNF	10	SARS	Severe acute respiratory syndrome-related coronavirus
VKQMYKTPTLKYFGGFNF	MYKTPTLKY	4	SARS	Severe acute respiratory syndrome-related coronavirus
NAFNCTFEYISDAFSLDV	NAFNCTFEY	1	SARS	Severe acute respiratory syndrome-related coronavirus
NIDATSTGNYNYKYRYLR	NYNYKYRYL	9	SARS	Severe acute respiratory syndrome-related coronavirus
VKQMYKTPTLKYFGGFNF	QMYKTPTLK	3	SARS	Severe acute respiratory syndrome-related coronavirus
RPFERDISNVPFS	RPFERDISN	1	SARS	Severe acute respiratory syndrome-related coronavirus
KSFEIDKGIYQTSNFRVV	SFEIDKGIY	2	SARS	Severe acute respiratory syndrome-related coronavirus
CSQNPLAELKCSVKSFEI	SQNPLAELK	2	SARS	Severe acute respiratory syndrome-related coronavirus
NIDATSTGNYNYKYRYLR	STGNYNYKY	6	SARS	Severe acute respiratory syndrome-related coronavirus
CTFEYISDAFSLD	TFEYISDAF	2	SARS	Severe acute respiratory syndrome-related coronavirus
NAFNCTFEYISDAFSLDV	TFEYISDAF	6	SARS	Severe acute respiratory syndrome-related coronavirus
STFFSTFKCYGVSATKL	TFFSTFKCY	2	SARS	Severe acute respiratory syndrome-related coronavirus
NIDATSTGNYNYKYRYLR	TSTGNYNYK	5	SARS	Severe acute respiratory syndrome-related coronavirus
NFNGLTGTGVLTPSSKRF	VLTPSSKRF	10	SARS	Severe acute respiratory syndrome-related coronavirus
VKQMYKTPTLKYFGGFNF	YKTPTLKYF	5	SARS	Severe acute respiratory syndrome-related coronavirus
KSFEIDKGIYQTSNFRVV	YQTSNFRVV	10	SARS	Severe acute respiratory syndrome-related coronavirus
KKISNCVADYSVLYNSTF	YSVLYNSTF	10	SARS	Severe acute respiratory syndrome-related coronavirus
NKRWQLALYKGFQFI	ALYKGFQFI	7	SARS	Severe acute respiratory syndrome-related coronavirus
GVKDYVVVHGYFTEV	DYVVVHGYF	4	SARS	Severe acute respiratory syndrome-related coronavirus
GVKDYVVVHGYFTEV	GVKDYVVVH	1	SARS	Severe acute respiratory syndrome-related coronavirus
GVKDYVVVHGYFTEV	KDYVVVHGY	3	SARS	Severe acute respiratory syndrome-related coronavirus
NKRWQLALYKGFQFI	LALYKGFQF	6	SARS	Severe acute respiratory syndrome-related coronavirus
GVKDYVVVHGYFTEV	VVHGYFTEV	7	SARS	Severe acute respiratory syndrome-related coronavirus
YFTEVYYQLESTQIT	YFTEVYYQL	1	SARS	Severe acute respiratory syndrome-related coronavirus
YFTEVYYQLESTQIT	YYQLESTQI	6	SARS	Severe acute respiratory syndrome-related coronavirus
KMKELSPRWYFYYLG	ELSPRWYFY	4	SARS	Severe acute respiratory syndrome-related coronavirus
KMKELSPRWYFYYLG	KELSPRWYF	3	SARS	Severe acute respiratory syndrome-related coronavirus
TWLTYHGAIKLDDKDPQF	KLDDKDPQF	10	SARS	Severe acute respiratory syndrome-related coronavirus
KMKELSPRWYFYYLG	KMKELSPRW	1	SARS	Severe acute respiratory syndrome-related coronavirus
QKRTATKQYNVTQAF	KQYNVTQAF	7	SARS	Severe acute respiratory syndrome-related coronavirus
TKQYNVTQAF	KQYNVTQAF	2	SARS	Severe acute respiratory syndrome-related coronavirus
TWLTYHGAIKLDDKDPQF	LTYHGAIKL	3	SARS	Severe acute respiratory syndrome-related coronavirus
TWLTYHGAIKLDDKDPQF	TWLTYHGAI	1	SARS	Severe acute respiratory syndrome-related coronavirus
TWLTYHGAIKLDDKDPQF	WLTYHGAIK	2	SARS	Severe acute respiratory syndrome-related coronavirus
KMKELSPRWYFYYLG	PRWYFYYLG	7	HKU1	Severe acute respiratory syndrome-related coronavirus
KMKELSPRWYFYYLG	PRWYFYYLG	7	OC43	Severe acute respiratory syndrome-related coronavirus
KMKELSPRWYFYYLG	PRWYFYYLG	7	SARS-coV-2	Severe acute respiratory syndrome-related coronavirus
KMKELSPRWYFYYLG	PRWYFYYLG	7	SARS	Severe acute respiratory syndrome-related coronavirus
TMLDIQPED	TMLDIQPED	1	OC43	Betacoronavirus 1
KKISNCVADYSVLYNSTF	ADYSVLYNS	8	SARS-coV-2	Severe acute respiratory syndrome-related coronavirus
KKISNCVADYSVLYNSTF	ADYSVLYNS	8	SARS	Severe acute respiratory syndrome-related coronavirus
AGCLIGAEHVDTSYECDI	AGCLIGAEH	1	SARS-coV-2	Severe acute respiratory syndrome-related coronavirus
AGCLIGAEHVDTSYECDI	AGCLIGAEH	1	SARS	Severe acute respiratory syndrome-related coronavirus
TWLTYHGAIKLDDKDPQF	AIKLDDKDP	8	SARS-coV-2	Severe acute respiratory syndrome-related coronavirus
TWLTYHGAIKLDDKDPQF	AIKLDDKDP	8	SARS	Severe acute respiratory syndrome-related coronavirus
ALNTPKDHI	ALNTPKDHI	1	SARS-coV-2	Severe acute respiratory syndrome-related coronavirus
ALNTPKDHI	ALNTPKDHI	1	SARS	Severe acute respiratory syndrome-related coronavirus
LLNKHIDAYKTFPPTEPK	AYKTFPPTE	8	SARS-coV-2	Severe acute respiratory syndrome-related coronavirus
LLNKHIDAYKTFPPTEPK	AYKTFPPTE	8	SARS	Severe acute respiratory syndrome-related coronavirus
LLNKHIDAYKTFPPTEPK	DAYKTFPPT	7	SARS-coV-2	Severe acute respiratory syndrome-related coronavirus
LLNKHIDAYKTFPPTEPK	DAYKTFPPT	7	SARS	Severe acute respiratory syndrome-related coronavirus
YKTFPPTEPKKDKKKK	EPKKDKKKK	8	SARS-coV-2	Severe acute respiratory syndrome-related coronavirus
YKTFPPTEPKKDKKKK	EPKKDKKKK	8	SARS	Severe acute respiratory syndrome-related coronavirus
MAYRFNGIGVTQNVLY	FNGIGVTQN	5	SARS-coV-2	Severe acute respiratory syndrome-related coronavirus
MAYRFNGIGVTQNVLY	FNGIGVTQN	5	SARS	Severe acute respiratory syndrome-related coronavirus
NFNGLTGTGVLTPSSKRF	FNGLTGTGV	2	SARS-coV-2	Severe acute respiratory syndrome-related coronavirus
NFNGLTGTGVLTPSSKRF	FNGLTGTGV	2	SARS	Severe acute respiratory syndrome-related coronavirus
YKTFPPTEPKKDKKKK	FPPTEPKKD	4	SARS-coV-2	Severe acute respiratory syndrome-related coronavirus
YKTFPPTEPKKDKKKK	FPPTEPKKD	4	SARS	Severe acute respiratory syndrome-related coronavirus
STFFSTFKCYGVSATKL	FSTFKCYGV	4	SARS-coV-2	Severe acute respiratory syndrome-related coronavirus
STFFSTFKCYGVSATKL	FSTFKCYGV	4	SARS	Severe acute respiratory syndrome-related coronavirus
TWLTYHGAIKLDDKDPQF	GAIKLDDKD	7	SARS-coV-2	Severe acute respiratory syndrome-related coronavirus
TWLTYHGAIKLDDKDPQF	GAIKLDDKD	7	SARS	Severe acute respiratory syndrome-related coronavirus
AGCLIGAEHVDTSYECDI	GCLIGAEHV	2	SARS-coV-2	Severe acute respiratory syndrome-related coronavirus
AGCLIGAEHVDTSYECDI	GCLIGAEHV	2	SARS	Severe acute respiratory syndrome-related coronavirus
MAYRFNGIGVTQNVLY	GIGVTQNVL	7	SARS-coV-2	Severe acute respiratory syndrome-related coronavirus
MAYRFNGIGVTQNVLY	GIGVTQNVL	7	SARS	Severe acute respiratory syndrome-related coronavirus
NFNGLTGTGVLTPSSKRF	GLTGTGVLT	4	SARS-coV-2	Severe acute respiratory syndrome-related coronavirus
NFNGLTGTGVLTPSSKRF	GLTGTGVLT	4	SARS	Severe acute respiratory syndrome-related coronavirus
LLNKHIDAYKTFPPTEPK	HIDAYKTFP	5	SARS-coV-2	Severe acute respiratory syndrome-related coronavirus
LLNKHIDAYKTFPPTEPK	HIDAYKTFP	5	SARS	Severe acute respiratory syndrome-related coronavirus
LLNKHIDAYKTFPPTEPK	IDAYKTFPP	6	SARS-coV-2	Severe acute respiratory syndrome-related coronavirus
LLNKHIDAYKTFPPTEPK	IDAYKTFPP	6	SARS	Severe acute respiratory syndrome-related coronavirus
KKISNCVADYSVLYNSTF	ISNCVADYS	3	SARS-coV-2	Severe acute respiratory syndrome-related coronavirus
KKISNCVADYSVLYNSTF	ISNCVADYS	3	SARS	Severe acute respiratory syndrome-related coronavirus
KSFEIDKGIYQTSNFRVV	KGIYQTSNF	7	SARS-coV-2	Severe acute respiratory syndrome-related coronavirus
KSFEIDKGIYQTSNFRVV	KGIYQTSNF	7	SARS	Severe acute respiratory syndrome-related coronavirus
LALLLLDRL	LALLLLDRL	1	SARS-coV-2	Severe acute respiratory syndrome-related coronavirus
LALLLLDRL	LALLLLDRL	1	SARS	Severe acute respiratory syndrome-related coronavirus
TECANLLLQYGSFCTQL	LLLQYGSFC	6	SARS-coV-2	Severe acute respiratory syndrome-related coronavirus
TECANLLLQYGSFCTQL	LLLQYGSFC	6	SARS	Severe acute respiratory syndrome-related coronavirus
TECANLLLQYGSFCTQL	LLQYGSFCT	7	SARS-coV-2	Severe acute respiratory syndrome-related coronavirus
TECANLLLQYGSFCTQL	LLQYGSFCT	7	SARS	Severe acute respiratory syndrome-related coronavirus
LLNKHIDAYKTFPPTEPK	LNKHIDAYK	2	SARS-coV-2	Severe acute respiratory syndrome-related coronavirus
LLNKHIDAYKTFPPTEPK	LNKHIDAYK	2	SARS	Severe acute respiratory syndrome-related coronavirus
TECANLLLQYGSFCTQL	LQYGSFCTQ	8	SARS-coV-2	Severe acute respiratory syndrome-related coronavirus
TECANLLLQYGSFCTQL	LQYGSFCTQ	8	SARS	Severe acute respiratory syndrome-related coronavirus
MAYRFNGIGVTQNVLY	MAYRFNGIG	1	SARS-coV-2	Severe acute respiratory syndrome-related coronavirus
MAYRFNGIGVTQNVLY	MAYRFNGIG	1	SARS	Severe acute respiratory syndrome-related coronavirus
KKISNCVADYSVLYNSTF	NCVADYSVL	5	SARS-coV-2	Severe acute respiratory syndrome-related coronavirus
KKISNCVADYSVLYNSTF	NCVADYSVL	5	SARS	Severe acute respiratory syndrome-related coronavirus
NFNGLTGTGVLTPSSKRF	NFNGLTGTG	1	SARS-coV-2	Severe acute respiratory syndrome-related coronavirus
NFNGLTGTGVLTPSSKRF	NFNGLTGTG	1	SARS	Severe acute respiratory syndrome-related coronavirus
MAYRFNGIGVTQNVLY	NGIGVTQNV	6	SARS-coV-2	Severe acute respiratory syndrome-related coronavirus
MAYRFNGIGVTQNVLY	NGIGVTQNV	6	SARS	Severe acute respiratory syndrome-related coronavirus
NFNGLTGTGVLTPSSKRF	NGLTGTGVL	3	SARS-coV-2	Severe acute respiratory syndrome-related coronavirus
NFNGLTGTGVLTPSSKRF	NGLTGTGVL	3	SARS	Severe acute respiratory syndrome-related coronavirus
LLNKHIDAYKTFPPTEPK	NKHIDAYKT	3	SARS-coV-2	Severe acute respiratory syndrome-related coronavirus
LLNKHIDAYKTFPPTEPK	NKHIDAYKT	3	SARS	Severe acute respiratory syndrome-related coronavirus
YKTFPPTEPKKDKKKK	PPTEPKKDK	5	SARS-coV-2	Severe acute respiratory syndrome-related coronavirus
YKTFPPTEPKKDKKKK	PPTEPKKDK	5	SARS	Severe acute respiratory syndrome-related coronavirus
YKTFPPTEPKKDKKKK	PTEPKKDKK	6	SARS-coV-2	Severe acute respiratory syndrome-related coronavirus
YKTFPPTEPKKDKKKK	PTEPKKDKK	6	SARS	Severe acute respiratory syndrome-related coronavirus
MAYRFNGIGVTQNVLY	RFNGIGVTQ	4	SARS-coV-2	Severe acute respiratory syndrome-related coronavirus
MAYRFNGIGVTQNVLY	RFNGIGVTQ	4	SARS	Severe acute respiratory syndrome-related coronavirus
RRPQGLPNNIASWFT	RRPQGLPNN	1	SARS-coV-2	Severe acute respiratory syndrome-related coronavirus
RRPQGLPNNIASWFT	RRPQGLPNN	1	SARS	Severe acute respiratory syndrome-related coronavirus
KKISNCVADYSVLYNSTF	SNCVADYSV	4	SARS-coV-2	Severe acute respiratory syndrome-related coronavirus
KKISNCVADYSVLYNSTF	SNCVADYSV	4	SARS	Severe acute respiratory syndrome-related coronavirus
STFFSTFKCYGVSATKL	STFKCYGVS	5	SARS-coV-2	Severe acute respiratory syndrome-related coronavirus
STFFSTFKCYGVSATKL	STFKCYGVS	5	SARS	Severe acute respiratory syndrome-related coronavirus
YKTFPPTEPKKDKKKK	TEPKKDKKK	7	SARS-coV-2	Severe acute respiratory syndrome-related coronavirus
YKTFPPTEPKKDKKKK	TEPKKDKKK	7	SARS	Severe acute respiratory syndrome-related coronavirus
YKTFPPTEPKKDKKKK	TFPPTEPKK	3	SARS-coV-2	Severe acute respiratory syndrome-related coronavirus
YKTFPPTEPKKDKKKK	TFPPTEPKK	3	SARS	Severe acute respiratory syndrome-related coronavirus
KKISNCVADYSVLYNSTF	VADYSVLYN	7	SARS-coV-2	Severe acute respiratory syndrome-related coronavirus
KKISNCVADYSVLYNSTF	VADYSVLYN	7	SARS	Severe acute respiratory syndrome-related coronavirus
LLNKHIDAYKTFPPTEPK	YKTFPPTEP	9	SARS-coV-2	Severe acute respiratory syndrome-related coronavirus
LLNKHIDAYKTFPPTEPK	YKTFPPTEP	9	SARS	Severe acute respiratory syndrome-related coronavirus
YKTFPPTEPKKDKKKK	YKTFPPTEP	1	SARS-coV-2	Severe acute respiratory syndrome-related coronavirus
YKTFPPTEPKKDKKKK	YKTFPPTEP	1	SARS	Severe acute respiratory syndrome-related coronavirus
AGCLIGAEHVDTSYECDI	AEHVDTSYE	7	SARS	Severe acute respiratory syndrome-related coronavirus
CSQNPLAELKCSVKSFEI	AELKCSVKS	7	SARS	Severe acute respiratory syndrome-related coronavirus
TECANLLLQYGSFCTQL	ANLLLQYGS	4	SARS	Severe acute respiratory syndrome-related coronavirus
QKRTATKQYNVTQAF	ATKQYNVTQ	5	SARS	Severe acute respiratory syndrome-related coronavirus
NPFFAVSKPMGTQTHTMI	AVSKPMGTQ	5	SARS	Severe acute respiratory syndrome-related coronavirus
TECANLLLQYGSFCTQL	CANLLLQYG	3	SARS	Severe acute respiratory syndrome-related coronavirus
AGCLIGAEHVDTSYECDI	CLIGAEHVD	3	SARS	Severe acute respiratory syndrome-related coronavirus
CSQNPLAELKCSVKSFEI	CSQNPLAEL	1	SARS	Severe acute respiratory syndrome-related coronavirus
CTFEYISDAFSLD	CTFEYISDA	1	SARS	Severe acute respiratory syndrome-related coronavirus
NAFNCTFEYISDAFSLDV	CTFEYISDA	5	SARS	Severe acute respiratory syndrome-related coronavirus
DAFSLDVSEKSGN	DAFSLDVSE	1	SARS	Severe acute respiratory syndrome-related coronavirus
NIDATSTGNYNYKYRYLR	DATSTGNYN	3	SARS	Severe acute respiratory syndrome-related coronavirus
KSFEIDKGIYQTSNFRVV	DKGIYQTSN	6	SARS	Severe acute respiratory syndrome-related coronavirus
STDLIKNQCVNFNFN	DLIKNQCVN	3	SARS	Severe acute respiratory syndrome-related coronavirus
KKISNCVADYSVLYNSTF	DYSVLYNST	9	SARS	Severe acute respiratory syndrome-related coronavirus
AGCLIGAEHVDTSYECDI	EHVDTSYEC	8	SARS	Severe acute respiratory syndrome-related coronavirus
KSFEIDKGIYQTSNFRVV	EIDKGIYQT	4	SARS	Severe acute respiratory syndrome-related coronavirus
YFTEVYYQLESTQIT	EVYYQLEST	4	SARS	Severe acute respiratory syndrome-related coronavirus
NPFFAVSKPMGTQTHTMI	FAVSKPMGT	4	SARS	Severe acute respiratory syndrome-related coronavirus
KSFEIDKGIYQTSNFRVV	FEIDKGIYQ	3	SARS	Severe acute respiratory syndrome-related coronavirus
CTFEYISDAFSLD	FEYISDAFS	3	SARS	Severe acute respiratory syndrome-related coronavirus
NAFNCTFEYISDAFSLDV	FEYISDAFS	7	SARS	Severe acute respiratory syndrome-related coronavirus
NPFFAVSKPMGTQTHTMI	FFAVSKPMG	3	SARS	Severe acute respiratory syndrome-related coronavirus
STFFSTFKCYGVSATKL	FFSTFKCYG	3	SARS	Severe acute respiratory syndrome-related coronavirus
STFFSTFKCYGVSATKL	FKCYGVSAT	7	SARS	Severe acute respiratory syndrome-related coronavirus
NAFNCTFEYISDAFSLDV	FNCTFEYIS	3	SARS	Severe acute respiratory syndrome-related coronavirus
SSKRFQPFQQFGRDV	FQPFQQFGR	5	SARS	Severe acute respiratory syndrome-related coronavirus
DAFSLDVSEKSGN	FSLDVSEKS	3	SARS	Severe acute respiratory syndrome-related coronavirus
YFTEVYYQLESTQIT	FTEVYYQLE	2	SARS	Severe acute respiratory syndrome-related coronavirus
NFNGLTGTGVLTPSSKRF	GTGVLTPSS	7	SARS	Severe acute respiratory syndrome-related coronavirus
TWLTYHGAIKLDDKDPQF	HGAIKLDDK	6	SARS	Severe acute respiratory syndrome-related coronavirus
AGCLIGAEHVDTSYECDI	HVDTSYECD	9	SARS	Severe acute respiratory syndrome-related coronavirus
KSFEIDKGIYQTSNFRVV	IDKGIYQTS	5	SARS	Severe acute respiratory syndrome-related coronavirus
AGCLIGAEHVDTSYECDI	IGAEHVDTS	5	SARS	Severe acute respiratory syndrome-related coronavirus
TWLTYHGAIKLDDKDPQF	IKLDDKDPQ	9	SARS	Severe acute respiratory syndrome-related coronavirus
STDLIKNQCVNFNFN	IKNQCVNFN	5	SARS	Severe acute respiratory syndrome-related coronavirus
ILPDPLKPT	ILPDPLKPT	1	SARS	Severe acute respiratory syndrome-related coronavirus
CSQNPLAELKCSVKSFEI	KCSVKSFEI	10	SARS	Severe acute respiratory syndrome-related coronavirus
KKISNCVADYSVLYNSTF	KKISNCVAD	1	SARS	Severe acute respiratory syndrome-related coronavirus
STDLIKNQCVNFNFN	KNQCVNFNF	6	SARS	Severe acute respiratory syndrome-related coronavirus
QKRTATKQYNVTQAF	KRTATKQYN	2	SARS	Severe acute respiratory syndrome-related coronavirus
NKRWQLALYKGFQFI	KRWQLALYK	2	SARS	Severe acute respiratory syndrome-related coronavirus
KSFEIDKGIYQTSNFRVV	KSFEIDKGI	1	SARS	Severe acute respiratory syndrome-related coronavirus
VKQMYKTPTLKYFGGFNF	KTPTLKYFG	6	SARS	Severe acute respiratory syndrome-related coronavirus
CSQNPLAELKCSVKSFEI	LAELKCSVK	6	SARS	Severe acute respiratory syndrome-related coronavirus
DAFSLDVSEKSGN	LDVSEKSGN	5	SARS	Severe acute respiratory syndrome-related coronavirus
AGCLIGAEHVDTSYECDI	LIGAEHVDT	4	SARS	Severe acute respiratory syndrome-related coronavirus
STDLIKNQCVNFNFN	LIKNQCVNF	4	SARS	Severe acute respiratory syndrome-related coronavirus
CSQNPLAELKCSVKSFEI	LKCSVKSFE	9	SARS	Severe acute respiratory syndrome-related coronavirus
NFNGLTGTGVLTPSSKRF	LTGTGVLTP	5	SARS	Severe acute respiratory syndrome-related coronavirus
NPFFAVSKPMGTQTHTMI	MGTQTHTMI	10	SARS	Severe acute respiratory syndrome-related coronavirus
KMKELSPRWYFYYLG	MKELSPRWY	2	SARS	Severe acute respiratory syndrome-related coronavirus
NAFNCTFEYISDAFSLDV	NCTFEYISD	4	SARS	Severe acute respiratory syndrome-related coronavirus
NIDATSTGNYNYKYRYLR	NIDATSTGN	1	SARS	Severe acute respiratory syndrome-related coronavirus
NKRWQLALYKGFQFI	NKRWQLALY	1	SARS	Severe acute respiratory syndrome-related coronavirus
NPFFAVSKPMGTQTHTMI	NPFFAVSKP	1	SARS	Severe acute respiratory syndrome-related coronavirus
CSQNPLAELKCSVKSFEI	NPLAELKCS	4	SARS	Severe acute respiratory syndrome-related coronavirus
STDLIKNQCVNFNFN	NQCVNFNFN	7	SARS	Severe acute respiratory syndrome-related coronavirus
RPFERDISNVPFS	PFERDISNV	2	SARS	Severe acute respiratory syndrome-related coronavirus
NPFFAVSKPMGTQTHTMI	PFFAVSKPM	2	SARS	Severe acute respiratory syndrome-related coronavirus
SSKRFQPFQQFGRDV	PFQQFGRDV	7	SARS	Severe acute respiratory syndrome-related coronavirus
CSQNPLAELKCSVKSFEI	PLAELKCSV	5	SARS	Severe acute respiratory syndrome-related coronavirus
NPFFAVSKPMGTQTHTMI	PMGTQTHTM	9	SARS	Severe acute respiratory syndrome-related coronavirus
VKQMYKTPTLKYFGGFNF	PTLKYFGGF	8	SARS	Severe acute respiratory syndrome-related coronavirus
QKRTATKQYNVTQAF	QKRTATKQY	1	SARS	Severe acute respiratory syndrome-related coronavirus
NKRWQLALYKGFQFI	QLALYKGFQ	5	SARS	Severe acute respiratory syndrome-related coronavirus
CSQNPLAELKCSVKSFEI	QNPLAELKC	3	SARS	Severe acute respiratory syndrome-related coronavirus
SSKRFQPFQQFGRDV	QPFQQFGRD	6	SARS	Severe acute respiratory syndrome-related coronavirus
RPFERDISNVPFS	RDISNVPFS	5	SARS	Severe acute respiratory syndrome-related coronavirus
SSKRFQPFQQFGRDV	RFQPFQQFG	4	SARS	Severe acute respiratory syndrome-related coronavirus
QKRTATKQYNVTQAF	RTATKQYNV	3	SARS	Severe acute respiratory syndrome-related coronavirus
NKRWQLALYKGFQFI	RWQLALYKG	3	SARS	Severe acute respiratory syndrome-related coronavirus
RFFTLGSITAQPVKI	SITAQPVKI	7	SARS	Severe acute respiratory syndrome-related coronavirus
SITAQPVKI	SITAQPVKI	1	SARS	Severe acute respiratory syndrome-related coronavirus
NPFFAVSKPMGTQTHTMI	SKPMGTQTH	7	SARS	Severe acute respiratory syndrome-related coronavirus
SSKRFQPFQQFGRDV	SKRFQPFQQ	2	SARS	Severe acute respiratory syndrome-related coronavirus
DAFSLDVSEKSGN	SLDVSEKSG	4	SARS	Severe acute respiratory syndrome-related coronavirus
SSKRFQPFQQFGRDV	SSKRFQPFQ	1	SARS	Severe acute respiratory syndrome-related coronavirus
STDLIKNQCVNFNFN	STDLIKNQC	1	SARS	Severe acute respiratory syndrome-related coronavirus
STFFSTFKCYGVSATKL	STFFSTFKC	1	SARS	Severe acute respiratory syndrome-related coronavirus
QKRTATKQYNVTQAF	TATKQYNVT	4	SARS	Severe acute respiratory syndrome-related coronavirus
STDLIKNQCVNFNFN	TDLIKNQCV	2	SARS	Severe acute respiratory syndrome-related coronavirus
TECANLLLQYGSFCTQL	TECANLLLQ	1	SARS	Severe acute respiratory syndrome-related coronavirus
YFTEVYYQLESTQIT	TEVYYQLES	3	SARS	Severe acute respiratory syndrome-related coronavirus
STFFSTFKCYGVSATKL	TFKCYGVSA	6	SARS	Severe acute respiratory syndrome-related coronavirus
NIDATSTGNYNYKYRYLR	TGNYNYKYR	7	SARS	Severe acute respiratory syndrome-related coronavirus
NFNGLTGTGVLTPSSKRF	TGTGVLTPS	6	SARS	Severe acute respiratory syndrome-related coronavirus
NFNGLTGTGVLTPSSKRF	TGVLTPSSK	8	SARS	Severe acute respiratory syndrome-related coronavirus
QKRTATKQYNVTQAF	TKQYNVTQA	6	SARS	Severe acute respiratory syndrome-related coronavirus
TKQYNVTQAF	TKQYNVTQA	1	SARS	Severe acute respiratory syndrome-related coronavirus
VKQMYKTPTLKYFGGFNF	TLKYFGGFN	9	SARS	Severe acute respiratory syndrome-related coronavirus
VKQMYKTPTLKYFGGFNF	TPTLKYFGG	7	SARS	Severe acute respiratory syndrome-related coronavirus
TWLTYHGAIKLDDKDPQF	TYHGAIKLD	4	SARS	Severe acute respiratory syndrome-related coronavirus
AGCLIGAEHVDTSYECDI	VDTSYECDI	10	SARS	Severe acute respiratory syndrome-related coronavirus
GVKDYVVVHGYFTEV	VKDYVVVHG	2	SARS	Severe acute respiratory syndrome-related coronavirus
VKQMYKTPTLKYFGGFNF	VKQMYKTPT	1	SARS	Severe acute respiratory syndrome-related coronavirus
NPFFAVSKPMGTQTHTMI	VSKPMGTQT	6	SARS	Severe acute respiratory syndrome-related coronavirus
GVKDYVVVHGYFTEV	VVVHGYFTE	6	SARS	Severe acute respiratory syndrome-related coronavirus
YFTEVYYQLESTQIT	VYYQLESTQ	5	SARS	Severe acute respiratory syndrome-related coronavirus
NKRWQLALYKGFQFI	WQLALYKGF	4	SARS	Severe acute respiratory syndrome-related coronavirus
TWLTYHGAIKLDDKDPQF	YHGAIKLDD	5	SARS	Severe acute respiratory syndrome-related coronavirus
CTFEYISDAFSLD	YISDAFSLD	5	SARS	Severe acute respiratory syndrome-related coronavirus
NAFNCTFEYISDAFSLDV	YISDAFSLD	9	SARS	Severe acute respiratory syndrome-related coronavirus
NIDATSTGNYNYKYRYLR	YNYKYRYLR	10	SARS	Severe acute respiratory syndrome-related coronavirus
YFTEVYYQLESTQIT	YQLESTQIT	7	SARS	Severe acute respiratory syndrome-related coronavirus
GVKDYVVVHGYFTEV	YVVVHGYFT	5	SARS	Severe acute respiratory syndrome-related coronavirus
