# Supplementary material for: Potential CD8+ T Cell Cross-Reactivity Against SARS-CoV-2 Conferred by Other Coronavirus Strains
Source: Front Immunol. 2020 Nov 5;11:579480. doi: 10.3389/fimmu.2020.579480 (PMC7676914; doi:10.3389/fimmu.2020.579480)
Supplement: Supplementary Table 4 — List of public predicted epitopes up to two mismatches. Expansion of shared epitopes to include up to two amino acid mismatches. [file Table_4.csv]

SARS-coV-2	other coronavirus	value	strain	ProteinID
ARTVAGVSI	ARTVAGVSI	0	HKU1	Orf1ab
ARTVAGVSI	ARTVAGVSI	0	MERS	Orf1ab
ARTVAGVSI	ARTVAGVSI	0	OC43	Orf1ab
ARTVAGVSI	ARTVAGVSI	0	SARS	Orf1ab
FVDGVPFVV	FVDGVPFVV	0	HKU1	Orf1ab
FVDGVPFVV	FVDGVPFVV	0	MERS	Orf1ab
FVDGVPFVV	FVDGVPFVV	0	OC43	Orf1ab
FVDGVPFVV	FVDGVPFVV	0	SARS	Orf1ab
IERFVSLAI	IERFVSLAI	0	HKU1	Orf1ab
IERFVSLAI	IERFVSLAI	0	OC43	Orf1ab
IERFVSLAI	IERFVSLAI	0	SARS	Orf1ab
IFVDGVPFV	IFVDGVPFV	0	HKU1	Orf1ab
IFVDGVPFV	IFVDGVPFV	0	MERS	Orf1ab
IFVDGVPFV	IFVDGVPFV	0	OC43	Orf1ab
IFVDGVPFV	IFVDGVPFV	0	SARS	Orf1ab
LPYPDPSRI	LPYPDPSRI	0	HKU1	Orf1ab
LPYPDPSRI	LPYPDPSRI	0	MERS	Orf1ab
LPYPDPSRI	LPYPDPSRI	0	NL63	Orf1ab
LPYPDPSRI	LPYPDPSRI	0	SARS	Orf1ab
LPYPDPSRI	LPYPDPSRI	0	229E	Orf1ab
NRARTVAGV	NRARTVAGV	0	HKU1	Orf1ab
NRARTVAGV	NRARTVAGV	0	MERS	Orf1ab
NRARTVAGV	NRARTVAGV	0	OC43	Orf1ab
NRARTVAGV	NRARTVAGV	0	SARS	Orf1ab
RILGAGCFV	RILGAGCFV	0	HKU1	Orf1ab
RILGAGCFV	RILGAGCFV	0	OC43	Orf1ab
RILGAGCFV	RILGAGCFV	0	SARS	Orf1ab
RLANECAQV	RLANECAQV	0	HKU1	Orf1ab
RLANECAQV	RLANECAQV	0	MERS	Orf1ab
RLANECAQV	RLANECAQV	0	OC43	Orf1ab
RLANECAQV	RLANECAQV	0	SARS	Orf1ab
SLAIDAYPL	SLAIDAYPL	0	HKU1	Orf1ab
SLAIDAYPL	SLAIDAYPL	0	MERS	Orf1ab
SLAIDAYPL	SLAIDAYPL	0	NL63	Orf1ab
SLAIDAYPL	SLAIDAYPL	0	OC43	Orf1ab
SLAIDAYPL	SLAIDAYPL	0	SARS	Orf1ab
SLAIDAYPL	SLAIDAYPL	0	229E	Orf1ab
SRILGAGCF	SRILGAGCF	0	HKU1	Orf1ab
SRILGAGCF	SRILGAGCF	0	OC43	Orf1ab
SRILGAGCF	SRILGAGCF	0	SARS	Orf1ab
SVFNICQAV	SVFNICQAV	0	HKU1	Orf1ab
SVFNICQAV	SVFNICQAV	0	OC43	Orf1ab
SVFNICQAV	SVFNICQAV	0	SARS	Orf1ab
VIDLLLDDF	VIDLLLDDF	0	HKU1	Orf1ab
VIDLLLDDF	VIDLLLDDF	0	SARS	Orf1ab
VYIGDPAQL	VYIGDPAQL	0	HKU1	Orf1ab
VYIGDPAQL	VYIGDPAQL	0	OC43	Orf1ab
VYIGDPAQL	VYIGDPAQL	0	SARS	Orf1ab
VLLSVLQQL	VLLSVLQQL	0	MERS	Orf1ab
VLLSVLQQL	VLLSVLQQL	0	SARS	Orf1ab
ALGGSVAIK	ALGGSVAIK	0	MERS	Orf1ab
ALGGSVAIK	ALGGSVAIK	0	OC43	Orf1ab
AQLPAPRTL	AQLPAPRTL	0	MERS	Orf1ab
AQLPAPRTL	AQLPAPRTL	0	SARS	Orf1ab
FAQDGNAAI	FAQDGNAAI	0	MERS	Orf1ab
FAQDGNAAI	FAQDGNAAI	0	SARS	Orf1ab
FFAQDGNAA	FFAQDGNAA	0	MERS	Orf1ab
FFAQDGNAA	FFAQDGNAA	0	SARS	Orf1ab
HLMGWDYPK	HLMGWDYPK	0	MERS	Orf1ab
HLMGWDYPK	HLMGWDYPK	0	SARS	Orf1ab
LALGGSVAI	LALGGSVAI	0	MERS	Orf1ab
LALGGSVAI	LALGGSVAI	0	OC43	Orf1ab
LPAPRTLLT	LPAPRTLLT	0	MERS	Orf1ab
LPAPRTLLT	LPAPRTLLT	0	SARS	Orf1ab
LPGCDGGSL	LPGCDGGSL	0	MERS	Orf1ab
LPGCDGGSL	LPGCDGGSL	0	SARS	Orf1ab
LQLGFSTGV	LQLGFSTGV	0	MERS	Orf1ab
LQLGFSTGV	LQLGFSTGV	0	SARS	Orf1ab
QLPAPRTLL	QLPAPRTLL	0	MERS	Orf1ab
QLPAPRTLL	QLPAPRTLL	0	SARS	Orf1ab
VFMSEAKCW	VFMSEAKCW	0	MERS	Orf1ab
VFMSEAKCW	VFMSEAKCW	0	SARS	Orf1ab
IWLGFIAGL	IWLGFIAGL	0	MERS	S
WPWYIWLGF	WPWYIWLGF	0	MERS	S
IPARARVEC	IPARARVEC	0	NL63	Orf1ab
IPARARVEC	IPARARVEC	0	SARS	Orf1ab
IPARARVEC	IPARARVEC	0	229E	Orf1ab
RIIPARARV	RIIPARARV	0	NL63	Orf1ab
RIIPARARV	RIIPARARV	0	SARS	Orf1ab
RIIPARARV	RIIPARARV	0	229E	Orf1ab
AIMTRCLAV	AIMTRCLAV	0	OC43	Orf1ab
AIMTRCLAV	AIMTRCLAV	0	SARS	Orf1ab
AIMTRCLAV	AIMTRCLAV	0	229E	Orf1ab
IVDTVSALV	IVDTVSALV	0	OC43	Orf1ab
IVDTVSALV	IVDTVSALV	0	SARS	Orf1ab
VPLKSATCI	VPLKSATCI	0	OC43	Orf1ab
VPLKSATCI	VPLKSATCI	0	SARS	Orf1ab
AALQIPFAM	AALQIPFAM	0	SARS	S
AEVQIDRLI	AEVQIDRLI	0	SARS	S
ALNTLVKQL	ALNTLVKQL	0	SARS	S
ASANLAATK	ASANLAATK	0	SARS	S
FIAGLIAIV	FIAGLIAIV	0	SARS	S
GFIAGLIAI	GFIAGLIAI	0	SARS	S
GINASVVNI	GINASVVNI	0	SARS	S
GLIAIVMVT	GLIAIVMVT	0	SARS	S
GLTVLPPLL	GLTVLPPLL	0	SARS	S
IITTDNTFV	IITTDNTFV	0	SARS	S
IPFAMQMAY	IPFAMQMAY	0	SARS	S
IPIGAGICA	IPIGAGICA	0	SARS	S
IRASANLAA	IRASANLAA	0	SARS	S
LITGRLQSL	LITGRLQSL	0	SARS	S
LQIPFAMQM	LQIPFAMQM	0	SARS	S
NFGAISSVL	NFGAISSVL	0	SARS	S
NLCPFGEVF	NLCPFGEVF	0	SARS	S
NLNESLIDL	NLNESLIDL	0	SARS	S
PLQPELDSF	PLQPELDSF	0	SARS	S
QIITTDNTF	QIITTDNTF	0	SARS	S
RFPNITNLC	RFPNITNLC	0	SARS	S
RLNEVAKNL	RLNEVAKNL	0	SARS	S
RSFIEDLLF	RSFIEDLLF	0	SARS	S
SANLAATKM	SANLAATKM	0	SARS	S
SVLNDILSR	SVLNDILSR	0	SARS	S
VLNDILSRL	VLNDILSRL	0	SARS	S
VRFPNITNL	VRFPNITNL	0	SARS	S
VVFLHVTYV	VVFLHVTYV	0	SARS	S
VVNQNAQAL	VVNQNAQAL	0	SARS	S
WTFGAGAAL	WTFGAGAAL	0	SARS	S
CVRGTTVLL	CVRGTTVLL	0	SARS	Other
DFQVTIAEI	DFQVTIAEI	0	SARS	Other
EGNSPFHPL	EGNSPFHPL	0	SARS	Other
FLAFLLFLV	FLAFLLFLV	0	SARS	Other
FQVTIAEIL	FQVTIAEIL	0	SARS	Other
HLVDFQVTI	HLVDFQVTI	0	SARS	Other
LVDFQVTIA	LVDFQVTIA	0	SARS	Other
MFHLVDFQV	MFHLVDFQV	0	SARS	Other
QECVRGTTV	QECVRGTTV	0	SARS	Other
ARTRSMWSF	ARTRSMWSF	0	SARS	M
EQWNLVIGF	EQWNLVIGF	0	SARS	M
FVLAAVYRI	FVLAAVYRI	0	SARS	M
LFARTRSMW	LFARTRSMW	0	SARS	M
LLEQWNLVI	LLEQWNLVI	0	SARS	M
LLWPVTLAC	LLWPVTLAC	0	SARS	M
LWLLWPVTL	LWLLWPVTL	0	SARS	M
LWPVTLACF	LWPVTLACF	0	SARS	M
NLVIGFLFL	NLVIGFLFL	0	SARS	M
QWNLVIGFL	QWNLVIGFL	0	SARS	M
RLFARTRSM	RLFARTRSM	0	SARS	M
SELVIGAVI	SELVIGAVI	0	SARS	M
SFNPETNIL	SFNPETNIL	0	SARS	M
TLACFVLAA	TLACFVLAA	0	SARS	M
WLLWPVTLA	WLLWPVTLA	0	SARS	M
ALALLLLDR	ALALLLLDR	0	SARS	N
APRITFGGP	APRITFGGP	0	SARS	N
AQFAPSASA	AQFAPSASA	0	SARS	N
ASAFFGMSR	ASAFFGMSR	0	SARS	N
FAPSASAFF	FAPSASAFF	0	SARS	N
FFGMSRIGM	FFGMSRIGM	0	SARS	N
FPRGQGVPI	FPRGQGVPI	0	SARS	N
GMSRIGMEV	GMSRIGMEV	0	SARS	N
ILLNKHIDA	ILLNKHIDA	0	SARS	N
KHWPQIAQF	KHWPQIAQF	0	SARS	N
LLLDRLNQL	LLLDRLNQL	0	SARS	N
LPNNTASWF	LPNNTASWF	0	SARS	N
LQLPQGTTL	LQLPQGTTL	0	SARS	N
MEVTPSGTW	MEVTPSGTW	0	SARS	N
NTASWFTAL	NTASWFTAL	0	SARS	N
QFAPSASAF	QFAPSASAF	0	SARS	N
RPQGLPNNT	RPQGLPNNT	0	SARS	N
SAFFGMSRI	SAFFGMSRI	0	SARS	N
TPSGTWLTY	TPSGTWLTY	0	SARS	N
ADQAMTQMY	ADQAMTQMY	0	SARS	Orf1ab
AIASEFSSL	AIASEFSSL	0	SARS	Orf1ab
ALDQAISMW	ALDQAISMW	0	SARS	Orf1ab
ALWEIQQVV	ALWEIQQVV	0	SARS	Orf1ab
AMQTMLFTM	AMQTMLFTM	0	SARS	Orf1ab
ANDPVGFTL	ANDPVGFTL	0	SARS	Orf1ab
APLLSAGIF	APLLSAGIF	0	SARS	Orf1ab
AVLQSGFRK	AVLQSGFRK	0	SARS	Orf1ab
AWPLIVTAL	AWPLIVTAL	0	SARS	Orf1ab
DEFTPFDVV	DEFTPFDVV	0	SARS	Orf1ab
DNRATLQAI	DNRATLQAI	0	SARS	Orf1ab
DQAISMWAL	DQAISMWAL	0	SARS	Orf1ab
EEAALCTFL	EEAALCTFL	0	SARS	Orf1ab
EMLDNRATL	EMLDNRATL	0	SARS	Orf1ab
EVPANSTVL	EVPANSTVL	0	SARS	Orf1ab
FEEAALCTF	FEEAALCTF	0	SARS	Orf1ab
FFPDLNGDV	FFPDLNGDV	0	SARS	Orf1ab
FISNSWLMW	FISNSWLMW	0	SARS	Orf1ab
FLGRYMSAL	FLGRYMSAL	0	SARS	Orf1ab
FLHFLPRVF	FLHFLPRVF	0	SARS	Orf1ab
FLLPSLATV	FLLPSLATV	0	SARS	Orf1ab
FLNGSCGSV	FLNGSCGSV	0	SARS	Orf1ab
FLPRVFSAV	FLPRVFSAV	0	SARS	Orf1ab
FVMMSAPPA	FVMMSAPPA	0	SARS	Orf1ab
GFMGRIRSV	GFMGRIRSV	0	SARS	Orf1ab
GGVAGALNK	GGVAGALNK	0	SARS	Orf1ab
GLFCLLNRY	GLFCLLNRY	0	SARS	Orf1ab
GMVLGSLAA	GMVLGSLAA	0	SARS	Orf1ab
GPFVDRQTA	GPFVDRQTA	0	SARS	Orf1ab
GPLSAQTGI	GPLSAQTGI	0	SARS	Orf1ab
GQQFGPTYL	GQQFGPTYL	0	SARS	Orf1ab
GRIRSVYPV	GRIRSVYPV	0	SARS	Orf1ab
HFISNSWLM	HFISNSWLM	0	SARS	Orf1ab
HHMELPTGV	HHMELPTGV	0	SARS	Orf1ab
HVDILGPLS	HVDILGPLS	0	SARS	Orf1ab
HVQLSLPVL	HVQLSLPVL	0	SARS	Orf1ab
IIPLTTAAK	IIPLTTAAK	0	SARS	Orf1ab
ILGPLSAQT	ILGPLSAQT	0	SARS	Orf1ab
ILGTVSWNL	ILGTVSWNL	0	SARS	Orf1ab
ILLLDQALV	ILLLDQALV	0	SARS	Orf1ab
ILMTARTVY	ILMTARTVY	0	SARS	Orf1ab
IPLTTAAKL	IPLTTAAKL	0	SARS	Orf1ab
IQPGQTFSV	IQPGQTFSV	0	SARS	Orf1ab
KLWAQCVQL	KLWAQCVQL	0	SARS	Orf1ab
KMADQAMTQ	KMADQAMTQ	0	SARS	Orf1ab
KPCIKVATV	KPCIKVATV	0	SARS	Orf1ab
KVTSAMQTM	KVTSAMQTM	0	SARS	Orf1ab
LAAECTIFK	LAAECTIFK	0	SARS	Orf1ab
LAWPLIVTA	LAWPLIVTA	0	SARS	Orf1ab
LFCLLNRYF	LFCLLNRYF	0	SARS	Orf1ab
LLMPLKAPK	LLMPLKAPK	0	SARS	Orf1ab
LLQNGMNGR	LLQNGMNGR	0	SARS	Orf1ab
LLSAGIFGA	LLSAGIFGA	0	SARS	Orf1ab
LMCQPILLL	LMCQPILLL	0	SARS	Orf1ab
LMDGSIIQF	LMDGSIIQF	0	SARS	Orf1ab
LNRYFRLTL	LNRYFRLTL	0	SARS	Orf1ab
LPRVFSAVG	LPRVFSAVG	0	SARS	Orf1ab
LPSLATVAY	LPSLATVAY	0	SARS	Orf1ab
LPTGVHAGT	LPTGVHAGT	0	SARS	Orf1ab
LPVLQVRDV	LPVLQVRDV	0	SARS	Orf1ab
LQNNELSPV	LQNNELSPV	0	SARS	Orf1ab
LVQAGNVQL	LVQAGNVQL	0	SARS	Orf1ab
LVRGFGDSV	LVRGFGDSV	0	SARS	Orf1ab
MADQAMTQM	MADQAMTQM	0	SARS	Orf1ab
MELPTGVHA	MELPTGVHA	0	SARS	Orf1ab
MLDNRATLQ	MLDNRATLQ	0	SARS	Orf1ab
MPASWVMRI	MPASWVMRI	0	SARS	Orf1ab
MVYMPASWV	MVYMPASWV	0	SARS	Orf1ab
NARDGCVPL	NARDGCVPL	0	SARS	Orf1ab
NGMNGRTIL	NGMNGRTIL	0	SARS	Orf1ab
NLAWPLIVT	NLAWPLIVT	0	SARS	Orf1ab
NLREMLAHA	NLREMLAHA	0	SARS	Orf1ab
NMVYMPASW	NMVYMPASW	0	SARS	Orf1ab
NNLNRGMVL	NNLNRGMVL	0	SARS	Orf1ab
NRGMVLGSL	NRGMVLGSL	0	SARS	Orf1ab
NVLAWLYAA	NVLAWLYAA	0	SARS	Orf1ab
QLMCQPILL	QLMCQPILL	0	SARS	Orf1ab
QLSLPVLQV	QLSLPVLQV	0	SARS	Orf1ab
QPGQTFSVL	QPGQTFSVL	0	SARS	Orf1ab
QPITNCVKM	QPITNCVKM	0	SARS	Orf1ab
QSTQWSLFF	QSTQWSLFF	0	SARS	Orf1ab
QTFSVLACY	QTFSVLACY	0	SARS	Orf1ab
QTMLFTMLR	QTMLFTMLR	0	SARS	Orf1ab
QYNRYLALY	QYNRYLALY	0	SARS	Orf1ab
RRVWTLMNV	RRVWTLMNV	0	SARS	Orf1ab
RVFSAVGNI	RVFSAVGNI	0	SARS	Orf1ab
RYVLMDGSI	RYVLMDGSI	0	SARS	Orf1ab
SAQTGIAVL	SAQTGIAVL	0	SARS	Orf1ab
SEFDRDAAM	SEFDRDAAM	0	SARS	Orf1ab
SLLSVLLSM	SLLSVLLSM	0	SARS	Orf1ab
SLPINVIVF	SLPINVIVF	0	SARS	Orf1ab
SPNLAWPLI	SPNLAWPLI	0	SARS	Orf1ab
SPVALRQMS	SPVALRQMS	0	SARS	Orf1ab
STQWSLFFF	STQWSLFFF	0	SARS	Orf1ab
SWVMRIMTW	SWVMRIMTW	0	SARS	Orf1ab
TFTYASALW	TFTYASALW	0	SARS	Orf1ab
TLGVLVPHV	TLGVLVPHV	0	SARS	Orf1ab
TLQAIASEF	TLQAIASEF	0	SARS	Orf1ab
TPFDVVRQC	TPFDVVRQC	0	SARS	Orf1ab
TPRDLGACI	TPRDLGACI	0	SARS	Orf1ab
TRVECTTIV	TRVECTTIV	0	SARS	Orf1ab
TSAMQTMLF	TSAMQTMLF	0	SARS	Orf1ab
TTAAKLMVV	TTAAKLMVV	0	SARS	Orf1ab
TYASALWEI	TYASALWEI	0	SARS	Orf1ab
VARDLSLQF	VARDLSLQF	0	SARS	Orf1ab
VINGDRWFL	VINGDRWFL	0	SARS	Orf1ab
VLAAECTIF	VLAAECTIF	0	SARS	Orf1ab
VLAWLYAAV	VLAWLYAAV	0	SARS	Orf1ab
VLGSLAATV	VLGSLAATV	0	SARS	Orf1ab
VLLILMTAR	VLLILMTAR	0	SARS	Orf1ab
VLLSMQGAV	VLLSMQGAV	0	SARS	Orf1ab
VLPQLEQPY	VLPQLEQPY	0	SARS	Orf1ab
VLQVRDVLV	VLQVRDVLV	0	SARS	Orf1ab
VLSFCAFAV	VLSFCAFAV	0	SARS	Orf1ab
VMYMGTLSY	VMYMGTLSY	0	SARS	Orf1ab
VPANSTVLS	VPANSTVLS	0	SARS	Orf1ab
VQSTQWSLF	VQSTQWSLF	0	SARS	Orf1ab
VRDVLVRGF	VRDVLVRGF	0	SARS	Orf1ab
VRIQPGQTF	VRIQPGQTF	0	SARS	Orf1ab
VRQCSGVTF	VRQCSGVTF	0	SARS	Orf1ab
VYMPASWVM	VYMPASWVM	0	SARS	Orf1ab
YFRLTLGVY	YFRLTLGVY	0	SARS	Orf1ab
YLASGGQPI	YLASGGQPI	0	SARS	Orf1ab
AADPAMHAA	AADPAMHAA	0	SARS	Orf1ab
AALTNNVAF	AALTNNVAF	0	SARS	Orf1ab
AGIVGVLTL	AGIVGVLTL	0	SARS	Orf1ab
AINRPQIGV	AINRPQIGV	0	SARS	Orf1ab
ALLADKFPV	ALLADKFPV	0	SARS	Orf1ab
ALPETTADI	ALPETTADI	0	SARS	Orf1ab
ALYYPSARI	ALYYPSARI	0	SARS	Orf1ab
AMPNMLRIM	AMPNMLRIM	0	SARS	Orf1ab
ANGQVFGLY	ANGQVFGLY	0	SARS	Orf1ab
APRTLLTKG	APRTLLTKG	0	SARS	Orf1ab
AQVLSEMVM	AQVLSEMVM	0	SARS	Orf1ab
ASCDAIMTR	ASCDAIMTR	0	SARS	Orf1ab
AVTANVNAL	AVTANVNAL	0	SARS	Orf1ab
CLDDRCILH	CLDDRCILH	0	SARS	Orf1ab
CQYLNTLTL	CQYLNTLTL	0	SARS	Orf1ab
DFIPMDSTV	DFIPMDSTV	0	SARS	Orf1ab
DILRVYANL	DILRVYANL	0	SARS	Orf1ab
EFLTRNPAW	EFLTRNPAW	0	SARS	Orf1ab
FAIGLALYY	FAIGLALYY	0	SARS	Orf1ab
FLELAMDEF	FLELAMDEF	0	SARS	Orf1ab
FPLCANGQV	FPLCANGQV	0	SARS	Orf1ab
FPPTSFGPL	FPPTSFGPL	0	SARS	Orf1ab
FRNARNGVL	FRNARNGVL	0	SARS	Orf1ab
FTDGVCLFW	FTDGVCLFW	0	SARS	Orf1ab
FVLTSHTVM	FVLTSHTVM	0	SARS	Orf1ab
FVSDADSTL	FVSDADSTL	0	SARS	Orf1ab
FYGGWHNML	FYGGWHNML	0	SARS	Orf1ab
GACIRRPFL	GACIRRPFL	0	SARS	Orf1ab
GFSTGVNLV	GFSTGVNLV	0	SARS	Orf1ab
GIATVREVL	GIATVREVL	0	SARS	Orf1ab
GLALYYPSA	GLALYYPSA	0	SARS	Orf1ab
GLCVDIPGI	GLCVDIPGI	0	SARS	Orf1ab
GLPWNVVRI	GLPWNVVRI	0	SARS	Orf1ab
GVAMPNLYK	GVAMPNLYK	0	SARS	Orf1ab
GVAPGTAVL	GVAPGTAVL	0	SARS	Orf1ab
GVAPGTAVL	GVAPGTAVL	0	229E	Orf1ab
GVDIAANTV	GVDIAANTV	0	SARS	Orf1ab
GVVREFLTR	GVVREFLTR	0	SARS	Orf1ab
HAASGNLLL	HAASGNLLL	0	SARS	Orf1ab
HFAIGLALY	HFAIGLALY	0	SARS	Orf1ab
HKPPISFPL	HKPPISFPL	0	SARS	Orf1ab
HPTQAPTHL	HPTQAPTHL	0	SARS	Orf1ab
IFWRNTNPI	IFWRNTNPI	0	SARS	Orf1ab
IGPERTCCL	IGPERTCCL	0	SARS	Orf1ab
ILGLPTQTV	ILGLPTQTV	0	SARS	Orf1ab
ILHCANFNV	ILHCANFNV	0	SARS	Orf1ab
ILSDDAVVC	ILSDDAVVC	0	SARS	Orf1ab
IMASLVLAR	IMASLVLAR	0	SARS	Orf1ab
IPRRNVATL	IPRRNVATL	0	SARS	Orf1ab
IPTITQMNL	IPTITQMNL	0	SARS	Orf1ab
KLFAAETLK	KLFAAETLK	0	SARS	Orf1ab
KPRPPLNRN	KPRPPLNRN	0	SARS	Orf1ab
KVAGFAKFL	KVAGFAKFL	0	SARS	Orf1ab
LAVPYNMRV	LAVPYNMRV	0	SARS	Orf1ab
LELAMDEFI	LELAMDEFI	0	SARS	Orf1ab
LLADKFPVL	LLADKFPVL	0	SARS	Orf1ab
LLDDFVEII	LLDDFVEII	0	SARS	Orf1ab
LLLDDFVEI	LLLDDFVEI	0	SARS	Orf1ab
LLMPILTLT	LLMPILTLT	0	SARS	Orf1ab
LMKTIGPDM	LMKTIGPDM	0	SARS	Orf1ab
LPLQLGFST	LPLQLGFST	0	SARS	Orf1ab
LQAENVTGL	LQAENVTGL	0	SARS	Orf1ab
LRGTAVMSL	LRGTAVMSL	0	SARS	Orf1ab
LRIMASLVL	LRIMASLVL	0	SARS	Orf1ab
LSDRVVFVL	LSDRVVFVL	0	SARS	Orf1ab
LTRNPAWRK	LTRNPAWRK	0	SARS	Orf1ab
LVLSVNPYV	LVLSVNPYV	0	SARS	Orf1ab
LVYAADPAM	LVYAADPAM	0	SARS	Orf1ab
LYYPSARIV	LYYPSARIV	0	SARS	Orf1ab
MADLVYALR	MADLVYALR	0	SARS	Orf1ab
MCDIRQLLF	MCDIRQLLF	0	SARS	Orf1ab
MHAASGNLL	MHAASGNLL	0	SARS	Orf1ab
MIDVQQWGF	MIDVQQWGF	0	SARS	Orf1ab
MISAGFSLW	MISAGFSLW	0	SARS	Orf1ab
MMILSDDAV	MMILSDDAV	0	SARS	Orf1ab
MMISAGFSL	MMISAGFSL	0	SARS	Orf1ab
MPILTLTRA	MPILTLTRA	0	SARS	Orf1ab
MPLSAPTLV	MPLSAPTLV	0	SARS	Orf1ab
MPNMLRIMA	MPNMLRIMA	0	SARS	Orf1ab
MVMCGGSLY	MVMCGGSLY	0	SARS	Orf1ab
NKWGKARLY	NKWGKARLY	0	SARS	Orf1ab
NLVAVPTGY	NLVAVPTGY	0	SARS	Orf1ab
NLWNTFTRL	NLWNTFTRL	0	SARS	Orf1ab
NMLRIMASL	NMLRIMASL	0	SARS	Orf1ab
NPAWRKAVF	NPAWRKAVF	0	SARS	Orf1ab
NTLTLAVPY	NTLTLAVPY	0	SARS	Orf1ab
NVIPTITQM	NVIPTITQM	0	SARS	Orf1ab
PFMIDVQQW	PFMIDVQQW	0	SARS	Orf1ab
QAWQPGVAM	QAWQPGVAM	0	SARS	Orf1ab
QLCQYLNTL	QLCQYLNTL	0	SARS	Orf1ab
QLLFVVEVV	QLLFVVEVV	0	SARS	Orf1ab
QLYLGGMSY	QLYLGGMSY	0	SARS	Orf1ab
QPGVAMPNL	QPGVAMPNL	0	SARS	Orf1ab
QQWGFTGNL	QQWGFTGNL	0	SARS	Orf1ab
QVNGYPNMF	QVNGYPNMF	0	SARS	Orf1ab
QWLPTGTLL	QWLPTGTLL	0	SARS	Orf1ab
RAMPNMLRI	RAMPNMLRI	0	SARS	Orf1ab
REFLTRNPA	REFLTRNPA	0	SARS	Orf1ab
RGTAVMSLK	RGTAVMSLK	0	SARS	Orf1ab
RHVRAWIGF	RHVRAWIGF	0	SARS	Orf1ab
RIMASLVLA	RIMASLVLA	0	SARS	Orf1ab
RITGLYPTL	RITGLYPTL	0	SARS	Orf1ab
RLISMMGFK	RLISMMGFK	0	SARS	Orf1ab
RQLLFVVEV	RQLLFVVEV	0	SARS	Orf1ab
RQWLPTGTL	RQWLPTGTL	0	SARS	Orf1ab
RRLISMMGF	RRLISMMGF	0	SARS	Orf1ab
RRNVATLQA	RRNVATLQA	0	SARS	Orf1ab
RVCGVSAAR	RVCGVSAAR	0	SARS	Orf1ab
SHFAIGLAL	SHFAIGLAL	0	SARS	Orf1ab
SICSTMTNR	SICSTMTNR	0	SARS	Orf1ab
SLLMPILTL	SLLMPILTL	0	SARS	Orf1ab
STVFPPTSF	STVFPPTSF	0	SARS	Orf1ab
SVAALTNNV	SVAALTNNV	0	SARS	Orf1ab
TLAVPYNMR	TLAVPYNMR	0	SARS	Orf1ab
TLIGDCATV	TLIGDCATV	0	SARS	Orf1ab
TMCDIRQLL	TMCDIRQLL	0	SARS	Orf1ab
TPHTVLQAV	TPHTVLQAV	0	SARS	Orf1ab
TQAPTHLSV	TQAPTHLSV	0	SARS	Orf1ab
TRVLSNLNL	TRVLSNLNL	0	SARS	Orf1ab
TTLPVNVAF	TTLPVNVAF	0	SARS	Orf1ab
TVREVLSDR	TVREVLSDR	0	SARS	Orf1ab
TYRRLISMM	TYRRLISMM	0	SARS	Orf1ab
VDIAANTVI	VDIAANTVI	0	SARS	Orf1ab
VFDEISMAT	VFDEISMAT	0	SARS	Orf1ab
VFVLWAHGF	VFVLWAHGF	0	SARS	Orf1ab
VLCNSQTSL	VLCNSQTSL	0	SARS	Orf1ab
VLQAVGACV	VLQAVGACV	0	SARS	Orf1ab
VLSDRELHL	VLSDRELHL	0	SARS	Orf1ab
VMCGGSLYV	VMCGGSLYV	0	SARS	Orf1ab
VMPLSAPTL	VMPLSAPTL	0	SARS	Orf1ab
VPFVVSTGY	VPFVVSTGY	0	SARS	Orf1ab
VPHISRQRL	VPHISRQRL	0	SARS	Orf1ab
VRAWIGFDV	VRAWIGFDV	0	SARS	Orf1ab
VSDADSTLI	VSDADSTLI	0	SARS	Orf1ab
VTANVNALL	VTANVNALL	0	SARS	Orf1ab
VVFDEISMA	VVFDEISMA	0	SARS	Orf1ab
VVRIKIVQM	VVRIKIVQM	0	SARS	Orf1ab
WLPTGTLLV	WLPTGTLLV	0	SARS	Orf1ab
WTNAGDYIL	WTNAGDYIL	0	SARS	Orf1ab
YAADPAMHA	YAADPAMHA	0	SARS	Orf1ab
YNMMISAGF	YNMMISAGF	0	SARS	Orf1ab
YRYNLPTMC	YRYNLPTMC	0	SARS	Orf1ab
YVFCTVNAL	YVFCTVNAL	0	SARS	Orf1ab
FLAFVVFLL	FLAFVVFLL	0	SARS	E
FLLVTLAIL	FLLVTLAIL	0	SARS	E
FVSEETGTL	FVSEETGTL	0	SARS	E
IVNSVLLFL	IVNSVLLFL	0	SARS	E
LFLAFVVFL	LFLAFVVFL	0	SARS	E
LTALRLCAY	LTALRLCAY	0	SARS	E
NIVNVSLVK	NIVNVSLVK	0	SARS	E
TLAILTALR	TLAILTALR	0	SARS	E
TLIVNSVLL	TLIVNSVLL	0	SARS	E
VFLLVTLAI	VFLLVTLAI	0	SARS	E
VLLFLAFVV	VLLFLAFVV	0	SARS	E
VSEETGTLI	VSEETGTLI	0	SARS	E
VTLAILTAL	VTLAILTAL	0	SARS	E
SFNPETNIL	SFNPETNNL	1	HKU1	M
SFNPETNIL	SFNPETNNL	1	OC43	M
AADPAMHAA	AADPAMHVA	1	HKU1	Orf1ab
AIMTRCLAV	AIMTRCLAI	1	HKU1	Orf1ab
AIMTRCLAV	AIMTRCLAI	1	MERS	Orf1ab
AQLPAPRTL	AQLPAPRVL	1	HKU1	Orf1ab
AQLPAPRTL	AQLPAPRVL	1	OC43	Orf1ab
AQVLSEMVM	AQVLSEIVM	1	HKU1	Orf1ab
AQVLSEMVM	AQVLSEIVM	1	OC43	Orf1ab
ASCDAIMTR	ASADAIMTR	1	HKU1	Orf1ab
CQYLNTLTL	CQYLNTTTL	1	HKU1	Orf1ab
CQYLNTLTL	CQYLNTTTL	1	OC43	Orf1ab
FAQDGNAAI	FTQDGNAAI	1	HKU1	Orf1ab
FAQDGNAAI	FTQDGNAAI	1	OC43	Orf1ab
ILSDDAVVC	ILSDDGVVC	1	HKU1	Orf1ab
ILSDDAVVC	ILSDDGVVC	1	MERS	Orf1ab
ILSDDAVVC	ILSDDGVVC	1	NL63	Orf1ab
ILSDDAVVC	ILSDDGVVC	1	OC43	Orf1ab
IVDTVSALV	IVETVSALV	1	HKU1	Orf1ab
LAVPYNMRV	LAVPVNMRV	1	HKU1	Orf1ab
LAVPYNMRV	LAVPVNMRV	1	OC43	Orf1ab
LVYAADPAM	LLYAADPAM	1	HKU1	Orf1ab
LPGCDGGSL	LPGCNGGSL	1	HKU1	Orf1ab
LPGCDGGSL	LPGCNGGSL	1	OC43	Orf1ab
LQLGFSTGV	LQIGFSTGV	1	HKU1	Orf1ab
NKWGKARLY	NKFGKARLY	1	HKU1	Orf1ab
NKWGKARLY	NKFGKARLY	1	OC43	Orf1ab
NLWNTFTRL	NLWNTFTTL	1	HKU1	Orf1ab
NVLAWLYAA	NVIAWLYAA	1	HKU1	Orf1ab
QLLFVVEVV	QLLFVLEVV	1	HKU1	Orf1ab
QLLFVVEVV	QLLFVLEVV	1	OC43	Orf1ab
QLPAPRTLL	QLPAPRVLL	1	HKU1	Orf1ab
QLPAPRTLL	QLPAPRVLL	1	OC43	Orf1ab
RAMPNMLRI	RAMPNILRI	1	HKU1	Orf1ab
ALGGSVAIK	SLGGSVAIK	1	HKU1	Orf1ab
TLAVPYNMR	TLAVPVNMR	1	HKU1	Orf1ab
TLAVPYNMR	TLAVPVNMR	1	OC43	Orf1ab
HLMGWDYPK	VLMGWDYPK	1	HKU1	Orf1ab
HLMGWDYPK	VLMGWDYPK	1	OC43	Orf1ab
VPFVVSTGY	VPFVVSIGY	1	HKU1	Orf1ab
VPFVVSTGY	VPFVVSIGY	1	OC43	Orf1ab
VPLKSATCI	VPLRSATCI	1	HKU1	Orf1ab
YAADPAMHA	YAADPAMHV	1	HKU1	Orf1ab
AEVQIDRLI	AQVQIDRLI	1	HKU1	S
ADQAMTQMY	ADQAMTSMY	1	MERS	Orf1ab
AMQTMLFTM	AMQTMLFGM	1	MERS	Orf1ab
MADQAMTQM	MADQAMTSM	1	MERS	Orf1ab
NVLAWLYAA	NVVAWLYAA	1	MERS	Orf1ab
TSAMQTMLF	VSAMQTMLF	1	MERS	Orf1ab
AADPAMHAA	AADPAMHIA	1	MERS	Orf1ab
AGIVGVLTL	AGLVGVLTL	1	MERS	Orf1ab
ALPETTADI	ALPETSADI	1	MERS	Orf1ab
ANGQVFGLY	ANGLVFGLY	1	MERS	Orf1ab
APRTLLTKG	APRTLLTRG	1	MERS	Orf1ab
FAIGLALYY	FAIGLAIYY	1	MERS	Orf1ab
FVSDADSTL	FVSDADITL	1	MERS	Orf1ab
GERVRQALL	GERVRQAIL	1	MERS	Orf1ab
GFSTGVNLV	GFSTGVNFV	1	MERS	Orf1ab
HFAIGLALY	HFAIGLAIY	1	MERS	Orf1ab
IPTITQMNL	IPTMTQMNL	1	MERS	Orf1ab
IVDTVSALV	IVSTVSALV	1	MERS	Orf1ab
KLFAAETLK	KLFAAETLR	1	MERS	Orf1ab
NVIPTITQM	NVIPTMTQM	1	MERS	Orf1ab
RAMPNMLRI	RAMPNMCRI	1	MERS	Orf1ab
RILGAGCFV	RILSAGCFV	1	MERS	Orf1ab
SHFAIGLAL	SHFAIGLAI	1	MERS	Orf1ab
SICSTMTNR	SILSTMTNR	1	MERS	Orf1ab
SRILGAGCF	SRILSAGCF	1	MERS	Orf1ab
TLAVPYNMR	TLAVPANMR	1	MERS	Orf1ab
QLGGLHLLI	TLGGLHLLI	1	MERS	Orf1ab
QLGGLHLLI	TLGGLHLLI	1	NL63	Orf1ab
QLGGLHLLI	TLGGLHLLI	1	229E	Orf1ab
IERFVSLAI	VERFVSLAI	1	MERS	Orf1ab
ILHCANFNV	VLHCANFNV	1	MERS	Orf1ab
LPLQLGFST	VPLQLGFST	1	MERS	Orf1ab
VRAWIGFDV	VRSWIGFDV	1	MERS	Orf1ab
VYIGDPAQL	VYVGDPAQL	1	MERS	Orf1ab
YAADPAMHA	YAADPAMHI	1	MERS	Orf1ab
SFNPETNIL	SFNPETNCL	1	MERS	M
IKWPWYIWL	NKWPWYIWL	1	MERS	S
RSFIEDLLF	RSAIEDLLF	1	MERS	S
RSFIEDLLF	RSAIEDLLF	1	OC43	S
ALGGSVAIK	AIGGSVAIK	1	NL63	Orf1ab
AIMTRCLAV	AVMTRCLAV	1	NL63	Orf1ab
FYGGWHNML	FYGGWNNML	1	NL63	Orf1ab
GVAPGTAVL	GVAPGTTVL	1	NL63	Orf1ab
LALGGSVAI	LAIGGSVAI	1	NL63	Orf1ab
LLLDDFVEI	LLLDDFVTI	1	NL63	Orf1ab
LYYPSARIV	LYYPGARIV	1	NL63	Orf1ab
HLMGWDYPK	MLMGWDYPK	1	NL63	Orf1ab
TTLPVNVAF	TTLPTNVAF	1	NL63	Orf1ab
VENPHLMGW	VENPMLMGW	1	NL63	Orf1ab
LPLQLGFST	FPLQLGFST	1	OC43	Orf1ab
GVAPGTAVL	GVAPGSAVL	1	OC43	Orf1ab
ITRAKVGIL	ITRAKKGIL	1	OC43	Orf1ab
LPYPDPSRI	LPYPNPSRI	1	OC43	Orf1ab
LQLGFSTGV	LQLGFSTGI	1	OC43	Orf1ab
RAMPNMLRI	RAMPNLLRI	1	OC43	Orf1ab
TRVLSNLNL	TRVLNNLNL	1	OC43	Orf1ab
VIDLLLDDF	VIDILLDDF	1	OC43	Orf1ab
AEVQIDRLI	AEAQIDRLI	1	OC43	S
SAPHGVVFL	AAPHGVVFL	1	SARS	S
ELLHAPATV	ELLNAPATV	1	SARS	S
FELLHAPAT	FELLNAPAT	1	SARS	S
FPQSAPHGV	FPQAAPHGV	1	SARS	S
FPREGVFVS	FPREGVFVF	1	SARS	S
GVGYQPYRV	GIGYQPYRV	1	SARS	S
HADQLTPTW	HADQLTPAW	1	SARS	S
HLMSFPQSA	HLMSFPQAA	1	SARS	S
VGYQPYRVV	IGYQPYRVV	1	SARS	S
IKWPWYIWL	IKWPWYVWL	1	SARS	S
KLPDDFTGC	KLPDDFMGC	1	SARS	S
LPPLLTDEM	LPPLLTDDM	1	SARS	S
STQDLFLPF	LTQDLFLPF	1	SARS	S
QSAPHGVVF	QAAPHGVVF	1	SARS	S
QYIKWPWYI	QYIKWPWYV	1	SARS	S
SIIAYTMSL	SIVAYTMSL	1	SARS	S
STECSNLLL	STECANLLL	1	SARS	S
TLADAGFIK	TLADAGFMK	1	SARS	S
VFQTRAGCL	VFQTQAGCL	1	SARS	S
VLSFELLHA	VLSFELLNA	1	SARS	S
IWLGFIAGL	VWLGFIAGL	1	SARS	S
WPWYIWLGF	WPWYVWLGF	1	SARS	S
HFPREGVFV	YFPREGVFV	1	SARS	S
YIKWPWYIW	YIKWPWYVW	1	SARS	S
ASLPFGWLI	ASLPFGWLV	1	SARS	Other
ATIPIQASL	ATIPLQASL	1	SARS	Other
AVFQSASKI	AVFQSATKI	1	SARS	Other
HLLLVAAGL	HLLLVAAGM	1	SARS	Other
ILLIIMRTF	ILIIIMRTF	1	SARS	Other
IPIQASLPF	IPLQASLPF	1	SARS	Other
LAVFQSASK	LAVFQSATK	1	SARS	Other
LLVAAGLEA	LLVAAGMEA	1	SARS	Other
LLYDANYFL	LLYDANYFV	1	SARS	Other
IQASLPFGW	LQASLPFGW	1	SARS	Other
NLLLLFVTV	NLLLLFVTI	1	SARS	Other
SPIFLIVAA	SPLFLIVAA	1	SARS	Other
TIAEILLII	TIAEILIII	1	SARS	Other
FIASFRLFA	FVASFRLFA	1	SARS	M
GLMWLSYFI	GLMWLSYFV	1	SARS	M
LVGLMWLSY	IVGLMWLSY	1	SARS	M
LVIGAVILR	LVIGAVIIR	1	SARS	M
NWITGGIAI	NWVTGGIAI	1	SARS	M
KLLEQWNLV	QLLEQWNLV	1	SARS	M
RPLLESELV	RPLMESELV	1	SARS	M
YRINWITGG	YRINWVTGG	1	SARS	M
LPAADLDDF	LPAADMDDF	1	SARS	N
QRNAPRITF	QRSAPRITF	1	SARS	N
TGPEAGLPY	TGPEASLPY	1	SARS	N
IWVATEGAL	VWVATEGAL	1	SARS	N
GARRVWTLM	AARRVWTLM	1	SARS	Orf1ab
ALLSDLQDL	ALLSDHQDL	1	SARS	Orf1ab
APISAMVRM	APVSAMVRM	1	SARS	Orf1ab
AVLDMCASL	AVLDMCAAL	1	SARS	Orf1ab
DGARRVWTL	DAARRVWTL	1	SARS	Orf1ab
FVVPGLPGT	FIVPGLPGT	1	SARS	Orf1ab
FLMSFTVLC	FLMSFTILC	1	SARS	Orf1ab
FSNSGSDVL	FSNSGADVL	1	SARS	Orf1ab
LTNDVSFLA	FTNDVSFLA	1	SARS	Orf1ab
GEAANFCAL	GDAANFCAL	1	SARS	Orf1ab
GIDLDEWSM	GIDLDEWSV	1	SARS	Orf1ab
GVVTTVMFL	GVVTTIMFL	1	SARS	Orf1ab
HTQVVDMSM	HTQLVDMSM	1	SARS	Orf1ab
LLEDEFTPF	ILEDEFTPF	1	SARS	Orf1ab
VLLAPLLSA	ILLAPLLSA	1	SARS	Orf1ab
ISMDNSPNL	INMDNSPNL	1	SARS	Orf1ab
KLMVVIPDY	KLMVVVPDY	1	SARS	Orf1ab
KLNIKLLGV	KLNIKLLGI	1	SARS	Orf1ab
LFLMSFTVL	LFLMSFTIL	1	SARS	Orf1ab
LLFLMSFTV	LLFLMSFTI	1	SARS	Orf1ab
VLSGHNLAK	LLSGHNLAK	1	SARS	Orf1ab
LLTILTSLL	LLTFLTSLL	1	SARS	Orf1ab
MFLARGIVF	MFLARAIVF	1	SARS	Orf1ab
MMSAPPAQY	MMSAPPAEY	1	SARS	Orf1ab
MYASAVVLL	MYASALVLL	1	SARS	Orf1ab
SMDNSPNLA	NMDNSPNLA	1	SARS	Orf1ab
QMAPISAMV	QMAPVSAMV	1	SARS	Orf1ab
SLPSYAAFA	SLPSYAAYA	1	SARS	Orf1ab
SMWALIISV	SMWALVISV	1	SARS	Orf1ab
TFCAGSTFI	TFCTGSTFI	1	SARS	Orf1ab
TLMNVLTLV	TLMNVITLV	1	SARS	Orf1ab
TLQPVSELL	TLQPVSDLL	1	SARS	Orf1ab
TPVCINGLM	TPVCVNGLM	1	SARS	Orf1ab
TQWSLFFFL	TQWSLFFFV	1	SARS	Orf1ab
NSSTCMMCY	TSSTCMMCY	1	SARS	Orf1ab
TTRQVVNVV	TTRQVVNVI	1	SARS	Orf1ab
VLDMCASLK	VLDMCAALK	1	SARS	Orf1ab
VLSTFISAA	VLSTFVSAA	1	SARS	Orf1ab
VMYASAVVL	VMYASALVL	1	SARS	Orf1ab
VPGLPGTIL	VPGLPGTVL	1	SARS	Orf1ab
VQMAPISAM	VQMAPVSAM	1	SARS	Orf1ab
LYENAFLPF	VYENAFLPF	1	SARS	Orf1ab
WTLMNVLTL	WTLMNVITL	1	SARS	Orf1ab
YASAVVLLI	YASALVLLI	1	SARS	Orf1ab
APAHISTIG	APAHVSTIG	1	SARS	Orf1ab
GERVRQALL	GERVRQSLL	1	SARS	Orf1ab
GHFAWWTAF	GHFSWWTAF	1	SARS	Orf1ab
HFAWWTAFV	HFSWWTAFV	1	SARS	Orf1ab
LPKGIMMNV	IPKGIMMNV	1	SARS	Orf1ab
KLMGHFAWW	KLMGHFSWW	1	SARS	Orf1ab
LGERVRQAL	LGERVRQSL	1	SARS	Orf1ab
NLLKDCPAV	NLVKDCPAV	1	SARS	Orf1ab
QASLNGVTL	QASVNGVTL	1	SARS	Orf1ab
QLGGLHLLI	QLGGLHLMI	1	SARS	Orf1ab
RAKVGILCI	RAKIGILCI	1	SARS	Orf1ab
RIDGDMVPH	RVDGDMVPH	1	SARS	Orf1ab
SAGFSLWVY	SAGFSLWIY	1	SARS	Orf1ab
SLLSKGRLI	SLLEKGRLI	1	SARS	Orf1ab
VENPHLMGW	VETPHLMGW	1	SARS	Orf1ab
ASCDAIMTR	ASGDAIMTR	1	229E	Orf1ab
FYGGWHNML	FYGGWDNML	1	229E	Orf1ab
ILSDDAVVC	ILSDDSVVC	1	229E	Orf1ab
IVNGVRRSF	IVNGVQRSF	1	229E	Orf1ab
HLMGWDYPK	KLMGWDYPK	1	229E	Orf1ab
VFMSEAKCW	VFMSTAKCW	1	229E	Orf1ab
YVFCTVNAL	YVFSTVNAL	1	229E	Orf1ab
FPRGQGVPI	FSDGQGVPI	2	HKU1	N
AMQTMLFTM	ALQTMLFSM	2	HKU1	Orf1ab
AMQTMLFTM	ALQTMLFSM	2	OC43	Orf1ab
AMPNMLRIM	AMPNILRIV	2	HKU1	Orf1ab
APRTLLTKG	APRVLLSKG	2	HKU1	Orf1ab
APRTLLTKG	APRVLLSKG	2	OC43	Orf1ab
GVAPGTAVL	EVAPGSAVL	2	HKU1	Orf1ab
LPLQLGFST	FPLQIGFST	2	HKU1	Orf1ab
FYGGWHNML	FYGGWDDML	2	HKU1	Orf1ab
FYGGWHNML	FYGGWDDML	2	OC43	Orf1ab
HFAIGLALY	HLAIGLAVY	2	HKU1	Orf1ab
VVRIKIVQM	IVRIRIVQM	2	HKU1	Orf1ab
IMASLVLAR	IVSSLVLAR	2	HKU1	Orf1ab
IMASLVLAR	IVSSLVLAR	2	OC43	Orf1ab
RQLLFVVEV	KQLLFVLEV	2	HKU1	Orf1ab
RQLLFVVEV	KQLLFVLEV	2	OC43	Orf1ab
KVTSAMQTM	KVVSALQTM	2	HKU1	Orf1ab
KVTSAMQTM	KVVSALQTM	2	OC43	Orf1ab
FAIGLALYY	LAIGLAVYY	2	HKU1	Orf1ab
LLDDFVEII	LLDDFVSIV	2	HKU1	Orf1ab
LPAPRTLLT	LPAPRVLLS	2	HKU1	Orf1ab
LPAPRTLLT	LPAPRVLLS	2	OC43	Orf1ab
IPTITQMNL	LPTLTQMNL	2	HKU1	Orf1ab
IPTITQMNL	LPTLTQMNL	2	OC43	Orf1ab
LRIMASLVL	LRIVSSLVL	2	HKU1	Orf1ab
LRIMASLVL	LRIVSSLVL	2	OC43	Orf1ab
NVIPTITQM	NVLPTLTQM	2	HKU1	Orf1ab
NVIPTITQM	NVLPTLTQM	2	OC43	Orf1ab
QQWGFTGNL	QQWGYTGSL	2	HKU1	Orf1ab
QTMLFTMLR	QTMLFSMVR	2	HKU1	Orf1ab
QTMLFTMLR	QTMLFSMVR	2	OC43	Orf1ab
RIMASLVLA	RIVSSLVLA	2	HKU1	Orf1ab
RIMASLVLA	RIVSSLVLA	2	OC43	Orf1ab
SHFAIGLAL	SHLAIGLAV	2	HKU1	Orf1ab
SHFAIGLAL	SHLAIGLAV	2	OC43	Orf1ab
SICSTMTNR	SILSTMTGR	2	HKU1	Orf1ab
SICSTMTNR	SILSTMTGR	2	OC43	Orf1ab
RRLISMMGF	SRLISLMGF	2	HKU1	Orf1ab
RRLISMMGF	SRLISLMGF	2	OC43	Orf1ab
TYRRLISMM	TYSRLISLM	2	HKU1	Orf1ab
TYRRLISMM	TYSRLISLM	2	OC43	Orf1ab
VMPLSAPTL	VASLSAPTL	2	HKU1	Orf1ab
AGIVGVLTL	VGLVGVLTL	2	HKU1	Orf1ab
AGIVGVLTL	VGLVGVLTL	2	OC43	Orf1ab
VMCGGSLYV	VMCGGCYYV	2	HKU1	Orf1ab
VMCGGSLYV	VMCGGCYYV	2	OC43	Orf1ab
VLQAVGACV	VMQSVGACV	2	HKU1	Orf1ab
VLQAVGACV	VMQSVGACV	2	OC43	Orf1ab
QPITNCVKM	VPIINCVKM	2	HKU1	Orf1ab
VRAWIGFDV	VRGWVGFDV	2	HKU1	Orf1ab
TSAMQTMLF	VSALQTMLF	2	HKU1	Orf1ab
TSAMQTMLF	VSALQTMLF	2	OC43	Orf1ab
YVFCTVNAL	YVFTTINAL	2	HKU1	Orf1ab
YVFCTVNAL	YVFTTINAL	2	OC43	Orf1ab
YIKWPWYIW	YVKWPWYVW	2	HKU1	S
YIKWPWYIW	YVKWPWYVW	2	OC43	S
QTFSVLACY	AAFSVLACY	2	MERS	Orf1ab
QPITNCVKM	APLTNCVKM	2	MERS	Orf1ab
KVTSAMQTM	KIVSAMQTM	2	MERS	Orf1ab
LLSAGIFGA	LVSAGIFGV	2	MERS	Orf1ab
NARDGCVPL	NARNGCIPL	2	MERS	Orf1ab
NNLNRGMVL	NNLHRGQVL	2	MERS	Orf1ab
APLLSAGIF	TPLVSAGIF	2	MERS	Orf1ab
VLGSLAATV	VLGHIAATV	2	MERS	Orf1ab
VLSTFISAA	VLTTFIDAA	2	MERS	Orf1ab
AMPNMLRIM	AMPNMCRIF	2	MERS	Orf1ab
AVTANVNAL	ATTANVSAL	2	MERS	Orf1ab
FTDGVCLFW	FADGLCLFW	2	MERS	Orf1ab
FYGGWHNML	FYGGWDFML	2	MERS	Orf1ab
GVAPGTAVL	GIAPGTSVL	2	MERS	Orf1ab
GHFAWWTAF	GKFAWWTVF	2	MERS	Orf1ab
GLALYYPSA	GLAIYYPTA	2	MERS	Orf1ab
ILGLPTQTV	MLGLTTQTV	2	MERS	Orf1ab
LVYAADPAM	MMYAADPAM	2	MERS	Orf1ab
MPNMLRIMA	MPNMCRIFA	2	MERS	Orf1ab
PFMIDVQQW	PFFVDVQQW	2	MERS	Orf1ab
QQWGFTGNL	QQWGYVGNL	2	MERS	Orf1ab
RIMASLVLA	RIFASLILA	2	MERS	Orf1ab
RHVRAWIGF	RQVRSWIGF	2	MERS	Orf1ab
VFVLWAHGF	TFVCWAHGF	2	MERS	Orf1ab
TLIGDCATV	TLFGDCVTV	2	MERS	Orf1ab
VLQAVGACV	TLQAVGSCV	2	MERS	Orf1ab
VPHISRQRL	TPHIVRQRL	2	MERS	Orf1ab
SQLGGLHLL	TTLGGLHLL	2	MERS	Orf1ab
SQLGGLHLL	TTLGGLHLL	2	NL63	Orf1ab
SQLGGLHLL	TTLGGLHLL	2	229E	Orf1ab
TTLPVNVAF	TTLPTNIAF	2	MERS	Orf1ab
VSDADSTLI	VSDADITLF	2	MERS	Orf1ab
FPRGQGVPI	FPPGQGVPL	2	MERS	N
TGPEAGLPY	TGPEAALPF	2	MERS	N
GFIAGLIAI	GFIAGLVAL	2	MERS	S
ADQAMTQMY	AEQAATQMY	2	NL63	Orf1ab
ALPETTADI	ALPECNADI	2	NL63	Orf1ab
ARTVAGVSI	ARTVGGVSL	2	NL63	Orf1ab
ARTVAGVSI	ARTVGGVSL	2	229E	Orf1ab
ASCDAIMTR	ASGDAVMTR	2	NL63	Orf1ab
FFAQDGNAA	FFAQNGDAA	2	NL63	Orf1ab
GFSTGVNLV	GFSNGVNFV	2	NL63	Orf1ab
GLALYYPSA	GLGLYYPGA	2	NL63	Orf1ab
ALYYPSARI	GLYYPGARI	2	NL63	Orf1ab
IVDTVSALV	IVNTVSELV	2	NL63	Orf1ab
IVDTVSALV	IVNTVSELV	2	229E	Orf1ab
AGIVGVLTL	KGVVGVLTL	2	NL63	Orf1ab
AGIVGVLTL	KGVVGVLTL	2	229E	Orf1ab
NARDGCVPL	LARDGVVPL	2	NL63	Orf1ab
LLDDFVEII	LLDDFVTIL	2	NL63	Orf1ab
LLSAGIFGA	LLSCGIFGV	2	NL63	Orf1ab
LPKGIMMNV	LPSGIMLNV	2	NL63	Orf1ab
LQLGFSTGV	LQVGFSNGV	2	NL63	Orf1ab
LQLGFSTGV	LQVGFSNGV	2	229E	Orf1ab
MADQAMTQM	MAEQAATQM	2	NL63	Orf1ab
APLLSAGIF	MPLLSCGIF	2	NL63	Orf1ab
NVLAWLYAA	NVVAFLYAA	2	NL63	Orf1ab
NVLAWLYAA	NVVAFLYAA	2	229E	Orf1ab
RILGAGCFV	RILSAGVFV	2	NL63	Orf1ab
KLFAAETLK	RLFAAETIK	2	NL63	Orf1ab
RLANECAQV	RLGNELAQV	2	NL63	Orf1ab
SVFNICQAV	SIFNIFQAV	2	NL63	Orf1ab
SRILGAGCF	SRILSAGVF	2	NL63	Orf1ab
VYIGDPAQL	VYVGDPQQL	2	NL63	Orf1ab
VYIGDPAQL	VYVGDPQQL	2	229E	Orf1ab
LITGRLQSL	LITGRLAAL	2	NL63	S
LITGRLQSL	LITGRLAAL	2	229E	S
RSFIEDLLF	RSALEDLLF	2	NL63	S
AADPAMHAA	AADPALHVA	2	OC43	Orf1ab
AMPNMLRIM	AMPNLLRIV	2	OC43	Orf1ab
AVTANVNAL	AVSANVCAL	2	OC43	Orf1ab
FLALCADSI	FLALTASSI	2	OC43	Orf1ab
QLGGLHLLI	IIGGLHLLI	2	OC43	Orf1ab
NPAWRKAVF	NPLWHKAVF	2	OC43	Orf1ab
QWLPTGTLL	QWLPAGTIL	2	OC43	Orf1ab
RQWLPTGTL	RQWLPAGTI	2	OC43	Orf1ab
QPITNCVKM	TPIANCVKM	2	OC43	Orf1ab
VMPLSAPTL	VANLSAPTL	2	OC43	Orf1ab
ILGLPTQTV	VLGLQTQTV	2	OC43	Orf1ab
VVRIKIVQM	VVRPRIVQM	2	OC43	Orf1ab
WLPTGTLLV	WLPAGTILV	2	OC43	Orf1ab
YAADPAMHA	YAADPALHV	2	OC43	Orf1ab
DFTGCVIAW	DFMGCVLAW	2	SARS	S
GTITSGWTF	GTATAGWTF	2	SARS	S
GTHWFVTQR	GTSWFITQR	2	SARS	S
ILDITPCSF	ILDISPCAF	2	SARS	S
QLTPTWRVY	QLTPAWRIY	2	SARS	S
GAAAYYVGY	SAAAYFVGY	2	SARS	S
HWFVTQRNF	SWFITQRNF	2	SARS	S
TTEILPVSM	TTEVMPVSM	2	SARS	S
LVRDLPQGF	VVRDLPSGF	2	SARS	S
DLFMRIFTI	DLFMRFFTL	2	SARS	Other
HFVCNLLLL	QFICNLLLL	2	SARS	Other
SLPFGWLIV	SLPFGWLVI	2	SARS	Other
VRATATIPI	VHATATIPL	2	SARS	Other
HLRIAGHHL	HLRMAGHSL	2	SARS	M
NVPLHGTIL	NVPLRGTIV	2	SARS	M
PLHGTILTR	PLRGTIVTR	2	SARS	M
VPLHGTILT	VPLRGTIVT	2	SARS	M
GDAALALLL	GETALALLL	2	SARS	N
AARVVRSIF	AAGVIRSIF	2	SARS	Orf1ab
AEWFLAYIL	AEWVLAYML	2	SARS	Orf1ab
AFLPFAMGI	AFLPFTLGI	2	SARS	Orf1ab
ALDISASIV	ALDVSASVV	2	SARS	Orf1ab
SLPGVFCGV	ALSGVFCGV	2	SARS	Orf1ab
VPATVSVSS	APAVVSVSS	2	SARS	Orf1ab
ELSRVLGLK	ELSLALGLK	2	SARS	Orf1ab
FLARGIVFM	FLARAIVFV	2	SARS	Orf1ab
ILTSLLVLV	FLTSLLILV	2	SARS	Orf1ab
FYVLGLAAI	FYLLGLSAI	2	SARS	Orf1ab
GALDISASI	GALDVSASV	2	SARS	Orf1ab
GVCVSTSGR	GICLSTSGR	2	SARS	Orf1ab
GISQYSLRL	GISEQSLRL	2	SARS	Orf1ab
GLVAEWFLA	GLAAEWVLA	2	SARS	Orf1ab
GLPGTILRT	GLPGTVLRA	2	SARS	Orf1ab
GLAAIMQLF	GLSAIMQVF	2	SARS	Orf1ab
GRTILGSAL	GRTILGSTI	2	SARS	Orf1ab
HHWLLLTIL	HHWMLLTFL	2	SARS	Orf1ab
HVGEIPVAY	HVGETPIAY	2	SARS	Orf1ab
HVVAFNTLL	HVVAANALL	2	SARS	Orf1ab
IKASMPTTI	IRASLPTTI	2	SARS	Orf1ab
LVAEWFLAY	LAAEWVLAY	2	SARS	Orf1ab
LLTPLGIDL	LLTNMGIDL	2	SARS	Orf1ab
LQKAAITIL	LQRAAVTIL	2	SARS	Orf1ab
MFTPLVPFW	MFSPIVPFW	2	SARS	Orf1ab
LLLTILTSL	MLLTFLTSL	2	SARS	Orf1ab
MRIMTWLDM	MRIMTWLEL	2	SARS	Orf1ab
NELSRVLGL	NELSLALGL	2	SARS	Orf1ab
NETLVTMPL	NEPLVTMPI	2	SARS	Orf1ab
RTILGSALL	RTILGSTIL	2	SARS	Orf1ab
SAPPAQYEL	SAPPAEYKL	2	SARS	Orf1ab
SFLAHIQWM	SFLAHLQWF	2	SARS	Orf1ab
DLNETLVTM	SLNEPLVTM	2	SARS	Orf1ab
SLRLIDAMM	SLRLVDAMV	2	SARS	Orf1ab
SMQNCVLKL	SMQNCLLRL	2	SARS	Orf1ab
TYKPNTWCI	TFKPNTWCL	2	SARS	Orf1ab
TPLIQPIGA	TPLVQPVGA	2	SARS	Orf1ab
TRKLMPVCV	TRKLMPICM	2	SARS	Orf1ab
VAFNTLLFL	VAANALLFL	2	SARS	Orf1ab
VPFWITIAY	VPFWITAIY	2	SARS	Orf1ab
VPHVGEIPV	VPHVGETPI	2	SARS	Orf1ab
VVAFNTLLF	VVAANALLF	2	SARS	Orf1ab
IVAGGIVAI	VVAGGIIAI	2	SARS	Orf1ab
YVLGLAAIM	YLLGLSAIM	2	SARS	Orf1ab
ALGGSVAIK	ALGGSIAVK	2	SARS	Orf1ab
VPVSIINNT	APVSIINNA	2	SARS	Orf1ab
DAPAHISTI	EAPAHVSTI	2	SARS	Orf1ab
SQLGGLHLL	GQLGGLHLM	2	SARS	Orf1ab
LALGGSVAI	LALGGSIAV	2	SARS	Orf1ab
SPFELEDFI	SPLKLEDFI	2	SARS	Orf1ab
LWLLWPVTL	LWLLWPLVL	2	229E	M
WLLWPVTLA	WLLWPLVLA	2	229E	M
LALGGSVAI	LAIGGSIAI	2	229E	Orf1ab
ILGLPTQTV	LLGLQTQTV	2	229E	Orf1ab
LPKGIMMNV	LPSGIMFNV	2	229E	Orf1ab
NNLNRGMVL	NNLRRGAVL	2	229E	Orf1ab
QLPAPRTLL	QLPAPRVLI	2	229E	Orf1ab
AQLPAPRTL	QQLPAPRVL	2	229E	Orf1ab
KLFAAETLK	RLFAAETVK	2	229E	Orf1ab
VLQAVGACV	VLQAAGLCV	2	229E	Orf1ab
LYYPSARIV	VYYPGARIV	2	229E	Orf1ab
YRYNLPTMC	YRYNRPTML	2	229E	Orf1ab
RSFIEDLLF	RSAIEDILF	2	229E	S
